# Supplementary material for: KK-LC-1 as a therapeutic target to eliminate ALDH+ stem cells in triple negative breast cancer
Source: Nat Commun. 2023 May 5;14:2602. doi: 10.1038/s41467-023-38097-1 (PMC10163259; doi:10.1038/s41467-023-38097-1)
Supplement: Supplementary file 3 — Supplementary Dataset 1 [file 41467_2023_38097_MOESM3_ESM.zip]

Archive with 10 entries (9 files):
- Supplementary Data 1/
- __MACOSX/._Supplementary Data 1
- Supplementary Data 1/.DS_Store
- __MACOSX/Supplementary Data 1/._.DS_Store
- Supplementary Data 1/Description of Additional Supplementary Files.docx
- __MACOSX/Supplementary Data 1/._Description of Additional Supplementary Files.docx
- Supplementary Data 1/Supplementary Data 1.xlsx
- __MACOSX/Supplementary Data 1/._Supplementary Data 1.xlsx
- Supplementary Data 1/~$τàoτëçΦ»┤μÿÄ.docx
- __MACOSX/Supplementary Data 1/._~$τàoτëçΦ»┤μÿÄ.docx
