# Supplementary material for: KK-LC-1 as a therapeutic target to eliminate ALDH+ stem cells in triple negative breast cancer
Source: Nat Commun. 2023 May 5;14:2602. doi: 10.1038/s41467-023-38097-1 (PMC10163259; doi:10.1038/s41467-023-38097-1)
Supplement: Supplementary file 3 — Supplementary Dataset 1 [file 41467_2023_38097_MOESM3_ESM.zip › Supplementary Data 1/Supplementary Data 1.xlsx]

## Sheet: 231NC vs 231Doc deg list
#ID	Symbol	NC1_Count	NC2_Count	NC3_Count	DOC1_Count	DOC2_Count	DOC3_Count	NC1_FPKM	NC2_FPKM	NC3_FPKM	DOC1_FPKM	DOC2_FPKM	DOC3_FPKM	Pvalue	log2FC	regulated
Homo_sapiens_newGene_4969	Homo_sapiens_newGene_4969	0	0	0	15309	13492	12554	0	0	0	102.782	82.6684	82.5013	2.12e-47	14.5507	up
ENSG00000108342	CSF3	2	0	4	29083	40823	19067	0.030446	0	0.060643	608.014	872.966	447.167	3.2e-114	13.4655	up
ENSG00000184292	TACSTD2	0	0	0	5046	4918	4603	0	0	0	69.1082	69.076	71.11	1.9e-36	13.1931	up
ENSG00000111799	COL12A1	0	0	0	4903	3167	5325	0	0	0	13.6132	9.07325	16.6167	3.57e-35	13.0497	up
ENSG00000166557	TMED3	0	0	0	3829	5222	3159	0	0	0	78.6073	113.264	70.6997	3.53e-34	12.9346	up
ENSG00000072840	EVC	0	0	0	4359	4096	3255	0	0	0	22.3093	21.3908	18.8228	3.25e-34	12.8983	up
ENSG00000136244	IL6	0	0	0	3868	4726	3149	0	0	0	105.42	132.904	99.4122	5.15e-34	12.8933	up
ENSG00000166920	C15orf48	0	0	0	3141	3623	2979	0	0	0	128.228	153.802	137.904	1.34e-32	12.6655	up
ENSG00000127920	GNG11	0	0	0	3048	2785	3020	0	0	0	32.1231	30.1015	35.9022	6.21e-32	12.5481	up
ENSG00000148677	ANKRD1	4	0	0	9325	6099	13180	0.054655	0	0	151.734	101.776	241.885	2.52e-78	12.2991	up
ENSG00000135318	NT5E	4	0	0	10362	6203	11334	0.025603	0	0	93.3437	57.4751	115.361	4.17e-81	12.2821	up
ENSG00000198223	CSF2RA	0	0	0	2383	2677	2130	0	0	0	38.2074	44.1492	38.7713	5.48e-30	12.2716	up
ENSG00000060558	GNA15	0	0	0	2197	2853	1827	0	0	0	33.1565	44.1666	31.0993	2.37e-29	12.1988	up
ENSG00000164430	CGAS	0	0	0	2187	2031	2419	0	0	0	22.1244	21.0722	27.6088	1.92e-29	12.1724	up
ENSG00000173432	SAA1	0	0	0	2011	3046	1697	0	0	0	103.279	161.464	98.9879	5.77e-29	12.1616	up
ENSG00000166025	AMOTL1	0	2	0	5982	4879	4668	0	0.008087	0	21.5861	17.9932	18.9341	1.04e-57	12.1403	up
ENSG00000069122	ADGRF5	0	0	0	1984	1418	2194	0	0	0	10.9964	8.05635	13.7131	7.63e-28	11.9325	up
ENSG00000162892	IL24	0	2	0	4459	4436	4232	0	0.032998	0	88.5719	90.0224	92.3383	1.96e-55	11.9181	up
ENSG00000134202	GSTM3	0	0	0	1859	1769	1788	0	0	0	16.5876	15.6859	21.0538	7.56e-28	11.9138	up
ENSG00000159167	STC1	0	0	0	2040	1446	1969	0	0	0	16.9605	12.3599	18.4571	9.51e-28	11.9071	up
ENSG00000101846	STS	0	0	0	2053	1180	2136	0	0	0	10.1348	5.97312	11.8957	2.85e-27	11.858	up
ENSG00000150630	VEGFC	0	0	0	1619	1508	1629	0	0	0	25.2554	24.1183	28.653	7.8e-27	11.746	up
ENSG00000163661	PTX3	0	0	0	1546	1446	1743	0	0	0	25.6542	24.6038	32.6262	9.51e-27	11.7363	up
ENSG00000176788	BASP1	2	0	2	5611	5980	5834	0.029761	0	0.027612	96.2156	105.321	113.088	3.84e-77	11.6742	up
ENSG00000204382	XAGE1B	0	0	0	1247	1436	1184	0	0	0	71.9416	83.7642	75.2831	3.69e-25	11.4743	up
ENSG00000183287	CCBE1	0	0	0	1350	1192	1219	0	0	0	6.84948	6.23744	7.04774	4.57e-25	11.4429	up
ENSG00000162366	PDZK1IP1	0	0	0	1231	1689	923	0	0	0	46.8461	65.911	39.5877	1.04e-24	11.4377	up
ENSG00000175040	CHST2	0	0	0	1277	1556	947	0	0	0	8.97083	11.2128	7.50624	9.92e-25	11.4256	up
ENSG00000204379	XAGE1A	0	0	0	1237	1242	1157	0	0	0	71.2062	72.9255	73.7185	8.47e-25	11.3999	up
ENSG00000121413	ZSCAN18	0	0	0	1233	1119	1016	0	0	0	19.7429	17.9125	19.388	3.18e-24	11.2982	up
ENSG00000125538	IL1B	6	3	0	8787	8542	8426	0.123892	0.05669	0	174.194	173.631	188.725	7.04e-124	11.2941	up
ENSG00000115526	CHST10	0	0	0	1091	1352	892	0	0	0	13.0435	16.8283	11.8932	6.47e-24	11.2714	up
ENSG00000184867	ARMCX2	0	0	0	1180	952	1158	0	0	0	14.8729	12.2358	17.3172	4.6e-24	11.2667	up
ENSG00000177706	FAM20C	0	0	0	1141	1355	814	0	0	0	13.3516	16.2554	10.7395	8.95e-24	11.2539	up
ENSG00000115919	KYNU	0	0	0	1005	497	1565	0	0	0	3.54253	1.2658	7.54435	1.7e-22	11.0779	up
ENSG00000182013	PNMA8A	0	0	0	1139	827	887	0	0	0	9.95858	7.42486	8.72645	5.33e-23	11.0768	up
ENSG00000077420	APBB1IP	0	0	0	995	1021	815	0	0	0	11.5588	12.1636	10.7036	6.05e-23	11.0723	up
ENSG00000101017	CD40	0	1	0	1584	2001	1338	0	0.021716	0	30.0111	38.9362	28.5349	3.13e-34	11.0468	up
Homo_sapiens_newGene_7283	Homo_sapiens_newGene_7283	0	0	0	933	815	991	0	0	0	36.8633	33.1776	42.7356	8.69e-23	11.033	up
ENSG00000148346	LCN2	3	0	0	2968	3644	2308	0.064058	0	0	116.195	146.409	101.892	2.24e-54	11.0076	up
ENSG00000130021	PUDP	0	0	0	1033	706	936	0	0	0	16.2547	10.9033	16.8849	1.59e-22	10.9903	up
ENSG00000144583	2022-03-04	0	0	0	793	1191	714	0	0	0	5.73886	8.83782	5.83076	2.6e-22	10.9902	up
Homo_sapiens_newGene_3303	Homo_sapiens_newGene_3303	0	0	0	1005	576	1126	0	0	0	8.55986	6.88391	10.9371	2.84e-22	10.974	up
ENSG00000204381	LAYN	0	0	2	2130	2468	1907	0	0	0.022023	33.9573	41.9569	33.9748	9.13e-45	10.9501	up
ENSG00000105825	TFPI2	3	3	2	5762	5524	6622	0.037302	0.03685	0.027663	100.177	107.868	122.94	4.77e-106	10.9223	up
Homo_sapiens_newGene_4977	Homo_sapiens_newGene_4977	0	0	0	890	540	1066	0	0	0	4.38794	2.93142	6.10813	9.69e-22	10.8714	up
ENSG00000197343	ZNF655	0	0	0	1020	384	1203	0	0	0	12.7749	9.23998	14.1009	2.14e-21	10.8636	up
ENSG00000134463	ECHDC3	0	0	0	816	1034	593	0	0	0	16.5612	21.4195	13.5427	1.14e-21	10.862	up
ENSG00000197937	ZNF347	0	0	0	902	494	1108	0	0	0	4.96123	2.53634	7.36157	1.31e-21	10.8602	up
Homo_sapiens_newGene_1407	Homo_sapiens_newGene_1407	0	0	0	905	442	1202	0	0	0	5.74621	2.86715	8.30778	1.75e-21	10.8596	up
ENSG00000145623	OSMR	5	4	0	7335	5213	6411	0.218634	0.195884	0	43.8563	31.9556	43.2918	6.55e-112	10.8447	up
ENSG00000180730	SHISA2	0	0	0	843	621	920	0	0	0	9.48349	7.1661	11.6821	1e-21	10.8413	up
Homo_sapiens_newGene_4283	Homo_sapiens_newGene_4283	0	0	0	845	593	924	0	0	0	6.4604	4.96828	7.10983	1.28e-21	10.8246	up
ENSG00000163430	FSTL1	3	3	0	5005	3194	5141	0.011537	0.016289	0	27.1389	17.8086	31.4149	3.14e-81	10.8176	up
ENSG00000054983	GALC	0	0	0	786	517	1033	0	0	0	6.60711	4.81308	9.71401	2.67e-21	10.7869	up
ENSG00000157168	NRG1	0	0	0	787	623	848	0	0	0	7.62239	6.57986	9.45602	1.97e-21	10.7786	up
Homo_sapiens_newGene_3301	Homo_sapiens_newGene_3301	0	0	0	811	793	625	0	0	0	25.9675	27.3562	24.0589	2.51e-21	10.7638	up
ENSG00000149968	MMP3	0	0	0	727	704	780	0	0	0	11.6013	11.5221	14.0421	2.28e-21	10.7615	up
ENSG00000083844	ZNF264	0	0	0	884	593	751	0	0	0	2.49613	1.71071	2.31545	2.65e-21	10.7554	up
ENSG00000135842	FAM129A	4	0	3	5336	4000	4721	0.019597	0	0.009763	25.271	19.162	25.0217	2.92e-93	10.7385	up
ENSG00000139117	CPNE8	0	0	0	658	457	1194	0	0	0	6.15163	4.32237	12.5328	7.53e-21	10.7373	up
ENSG00000169515	CCDC8	0	0	0	714	832	509	0	0	0	7.06282	8.47885	5.6905	1.28e-20	10.6455	up
ENSG00000135272	MDFIC	0	0	0	703	439	966	0	0	0	5.54423	3.62042	8.19794	1.55e-20	10.6449	up
ENSG00000159212	CLIC6	0	0	0	613	647	623	0	0	0	5.18623	5.6125	5.94316	2.51e-20	10.5565	up
ENSG00000134339	SAA2	0	0	0	596	769	519	0	0	0	29.8019	40.2188	28.7001	3.9e-20	10.542	up
ENSG00000178031	ADAMTSL1	0	0	0	634	653	561	0	0	0	3.30794	3.00378	3.02625	3.49e-20	10.53	up
ENSG00000182263	FIGN	0	0	0	648	369	756	0	0	0	2.19753	1.28751	2.90354	1.57e-19	10.4294	up
ENSG00000185070	FLRT2	0	0	0	644	406	685	0	0	0	0.615037	0.397618	0.738167	1.41e-19	10.4209	up
ENSG00000154134	ROBO3	0	0	0	564	699	424	0	0	0	6.31419	8.58549	4.66824	2.19e-19	10.3937	up
ENSG00000082497	SERTAD4	0	0	0	567	399	717	0	0	0	3.49387	2.52218	4.98323	2.37e-19	10.3796	up
ENSG00000187957	DNER	0	0	0	544	499	557	0	0	0	5.36863	5.0523	6.19469	2.49e-19	10.3476	up
ENSG00000174080	CTSF	0	0	0	529	685	409	0	0	0	8.36171	11.1802	7.41367	3.9e-19	10.3433	up
ENSG00000178163	ZNF518B	0	0	0	720	211	819	0	0	0	3.53206	1.12083	4.5334	1.18e-18	10.3229	up
ENSG00000134590	RTL8C	3	1	0	2292	2489	1780	0.070509	0.032441	0	62.4996	69.576	54.7182	1.28e-56	10.2955	up
ENSG00000107186	MPDZ	0	0	0	566	334	691	0	0	0	2.55709	1.86244	3.31045	7.07e-19	10.2916	up
ENSG00000166741	NNMT	0	0	0	462	618	448	0	0	0	8.96519	12.1225	9.91163	6.98e-19	10.2774	up
ENSG00000092969	TGFB2	3	0	0	1803	1338	2113	0.013434	0	0	11.6803	8.88837	15.4354	1.02e-47	10.2715	up
ENSG00000138944	SHISAL1	0	0	0	496	559	445	0	0	0	2.36381	2.73206	2.38947	7.32e-19	10.2605	up
ENSG00000135314	KHDC1	0	0	0	486	563	438	0	0	0	10.9685	13.0249	11.1161	8.54e-19	10.2483	up
ENSG00000203805	PLPP4	0	0	0	462	586	389	0	0	0	12.1263	15.8962	10.8779	1.73e-18	10.1955	up
ENSG00000183691	NOG	0	0	0	474	484	449	0	0	0	8.05696	8.43477	8.61551	1.52e-18	10.1837	up
ENSG00000185862	EVI2B	2	0	0	1477	572	1968	0.028412	0	0	24.4953	9.43814	36.8145	2.54e-34	10.1783	up
ENSG00000131845	ZNF304	0	0	0	595	302	497	0	0	0	4.73992	2.44587	4.54668	3.67e-18	10.1273	up
ENSG00000172123	SLFN12	0	0	0	432	281	695	0	0	0	6.14453	4.08413	11.437	5.71e-18	10.1162	up
Homo_sapiens_newGene_4226	Homo_sapiens_newGene_4226	0	0	0	447	357	548	0	0	0	3.52987	2.86684	4.07545	3.56e-18	10.1148	up
ENSG00000171016	PYGO1	0	0	0	472	318	576	0	0	0	2.86997	2.00858	3.75649	4.14e-18	10.1123	up
ENSG00000196405	EVL	0	0	0	439	590	328	0	0	0	6.00551	8.14241	4.72744	5.04e-18	10.1095	up
ENSG00000183098	GPC6	0	0	0	540	279	553	0	0	0	2.70235	1.45116	3.09576	5.28e-18	10.1004	up
ENSG00000184349	EFNA5	0	0	0	493	432	394	0	0	0	2.98031	2.67708	2.76525	3.86e-18	10.0966	up
Homo_sapiens_newGene_1243	Homo_sapiens_newGene_1243	0	0	0	429	325	593	0	0	0	7.0281	5.06689	9.27144	5.18e-18	10.094	up
Homo_sapiens_newGene_1052	Homo_sapiens_newGene_1052	0	0	0	442	457	412	0	0	0	19.1474	20.2872	20.2904	4.03e-18	10.0928	up
ENSG00000154760	SLFN13	0	0	0	530	333	457	0	0	0	2.45459	1.59211	2.37205	4.97e-18	10.0804	up
ENSG00000055732	MCOLN3	0	0	0	527	191	687	0	0	0	6.15656	2.8823	9.07883	1.51e-17	10.0618	up
ENSG00000203950	RTL8A	0	3	0	1561	1816	1130	0	0.061597	0	40.3908	48.2034	32.9829	1.66e-44	10.0513	up
ENSG00000144681	STAC	0	0	0	448	408	382	0	0	0	4.544	4.40963	4.44766	8.58e-18	10.0183	up
ENSG00000064042	LIMCH1	2	0	2	1942	1346	1860	0.030411	0	0.010678	12.663	8.79113	13.7265	9.8e-54	9.95477	up
ENSG00000111962	UST	0	0	0	382	352	433	0	0	0	2.92627	2.76871	3.74136	1.94e-17	9.94096	up
ENSG00000118785	SPP1	0	0	0	358	237	614	0	0	0	7.46229	5.16791	14.4346	4.68e-17	9.91588	up
ENSG00000181007	ZFP82	0	0	0	396	211	574	0	0	0	5.23454	2.96044	8.79702	6.61e-17	9.88136	up
ENSG00000198768	APCDD1L	0	4	0	1589	1949	1370	0	0.037277	0	15.4403	19.3438	14.9256	4.05e-51	9.87959	up
ENSG00000112541	PDE10A	0	0	0	441	246	445	0	0	0	2.05299	1.14071	2.03613	5.29e-17	9.86577	up
ENSG00000204767	INSYN2B	0	0	0	404	263	453	0	0	0	4.33734	2.88897	5.47828	5.12e-17	9.86254	up
ENSG00000177932	ZNF354C	0	0	0	399	206	550	0	0	0	2.37433	1.25252	3.69128	8.39e-17	9.85479	up
ENSG00000184371	CSF1	28	23	24	23873	26647	19056	0.22155	0.203851	0.232446	186.306	213.853	168.522	7.2e-284	9.84832	up
ENSG00000169439	SDC2	0	0	0	371	269	461	0	0	0	3.17758	2.35632	4.45428	6.22e-17	9.84321	up
ENSG00000128052	KDR	0	0	0	382	357	323	0	0	0	2.10723	2.00256	1.9338	6.43e-17	9.82221	up
ENSG00000153823	PID1	0	0	0	399	305	359	0	0	0	5.04063	3.95456	5.11346	6.54e-17	9.81903	up
ENSG00000121406	ZNF549	0	0	0	351	254	460	0	0	0	2.7407	2.03625	4.07858	1.05e-16	9.79571	up
ENSG00000213694	S1PR3	0	0	0	360	296	361	0	0	0	2.53643	2.20261	2.91758	1.12e-16	9.7648	up
ENSG00000139263	LRIG3	0	0	0	386	239	408	0	0	0	3.16653	1.94008	3.62699	1.44e-16	9.75822	up
ENSG00000164114	MAP9	0	0	0	347	143	598	0	0	0	1.99991	0.801997	3.55272	5.07e-16	9.72127	up
ENSG00000188171	ZNF626	0	0	0	355	233	414	0	0	0	4.94526	3.62487	4.83803	2.18e-16	9.71856	up
Homo_sapiens_newGene_8466	Homo_sapiens_newGene_8466	0	0	0	385	187	426	0	0	0	4.57407	2.43915	5.92392	3.92e-16	9.68203	up
ENSG00000213988	ZNF90	0	0	0	364	234	369	0	0	0	5.7321	4.0033	6.68122	2.93e-16	9.68046	up
ENSG00000142871	CYR61	29	40	39	29217	33574	23359	0.417283	0.667215	0.572992	410.877	484.188	370.473	2.71e-276	9.62802	up
ENSG00000120658	ENOX1	0	0	0	344	254	310	0	0	0	3.71445	2.804	3.76649	4.91e-16	9.61574	up
ENSG00000139174	PRICKLE1	0	0	0	395	269	233	0	0	0	2.67175	1.50979	1.42807	8.14e-16	9.58007	up
ENSG00000138738	PRDM5	0	0	0	277	217	396	0	0	0	2.35927	1.88268	3.7336	1e-15	9.56567	up
Homo_sapiens_newGene_4572	Homo_sapiens_newGene_4572	0	0	2	750	782	826	0	0	0.038363	18.1302	18.9424	22.7729	2.95e-33	9.56396	up
ENSG00000104723	TUSC3	0	4	0	1295	960	1727	0	0.0353	0	18.4089	15.1132	29.9937	6.48e-47	9.56334	up
Homo_sapiens_newGene_3804	Homo_sapiens_newGene_3804	0	0	0	254	320	285	0	0	0	2.27946	2.95652	2.93054	1.02e-15	9.54947	up
ENSG00000109113	RAB34	8	8	3	4911	6490	3801	0.154217	0.157938	0.071076	106.614	150.082	96.4218	5.93e-113	9.54836	up
ENSG00000115008	IL1A	4	0	0	1813	925	2590	0.053267	0	0	27.4815	14.3816	44.2822	6.12e-25	9.54079	up
ENSG00000198934	MAGEE1	0	0	0	341	326	199	0	0	0	3.02216	2.96045	1.99031	1.37e-15	9.53541	up
ENSG00000182195	LDOC1	0	0	0	379	313	181	0	0	0	8.82438	7.47281	4.74171	1.63e-15	9.52849	up
ENSG00000133104	SPART	3	0	4	2217	1133	2876	0.013731	0	0.027361	14.6973	7.69874	21.6191	4.24e-59	9.52741	up
ENSG00000169554	ZEB2	0	0	0	324	173	380	0	0	0	2.19607	1.16669	2.09999	1.67e-15	9.5248	up
ENSG00000162711	NLRP3	0	0	0	289	307	233	0	0	0	2.42744	2.66542	2.04259	1.59e-15	9.50117	up
ENSG00000079215	SLC1A3	0	0	0	266	203	363	0	0	0	2.43913	1.95148	3.9157	2.14e-15	9.48232	up
ENSG00000115380	EFEMP1	0	0	0	288	258	262	0	0	0	3.48983	2.9888	3.14592	1.84e-15	9.47482	up
ENSG00000158716	DUSP23	0	2	0	737	875	590	0	0.071626	0	32.0076	39.436	28.8882	1.16e-31	9.45058	up
Homo_sapiens_newGene_6904	Homo_sapiens_newGene_6904	0	0	0	260	168	397	0	0	0	3.29408	2.11683	5.44289	3.9e-15	9.44206	up
ENSG00000139970	RTN1	0	0	0	281	279	229	0	0	0	2.62806	2.67451	2.41601	2.7e-15	9.44066	up
ENSG00000138061	CYP1B1	12	9	23	10378	6874	13802	0.072366	0.063879	0.143304	63.6876	43.3129	95.5414	2.66e-152	9.4056	up
ENSG00000163923	RPL39L	0	0	2	685	779	624	0	0	0.079029	30.9428	36.0135	29.9694	1.4e-31	9.39305	up
ENSG00000109738	GLRB	0	0	0	287	151	345	0	0	0	2.94949	1.64958	4.20101	6.76e-15	9.37664	up
ENSG00000090376	IRAK3	2	0	0	865	376	911	0.006974	0	0	3.57817	1.6561	4.14675	1.38e-29	9.36247	up
ENSG00000002746	HECW1	0	0	0	272	253	196	0	0	0	0.921409	0.876591	0.748807	8.55e-15	9.31985	up
ENSG00000146648	EGFR	11	16	5	8572	5203	7710	0.037648	0.058855	0.016299	28.4101	17.5167	28.5672	7.86e-154	9.31223	up
ENSG00000203995	ZYG11A	0	0	0	256	203	254	0	0	0	1.84177	1.49325	2.08025	8.67e-15	9.30981	up
ENSG00000198521	ZNF43	0	0	0	219	154	358	0	0	0	2.73309	1.92466	3.61826	1.58e-14	9.28898	up
ENSG00000124191	TOX2	0	0	3	911	989	653	0	0	0.034792	14.6762	18.2683	11.963	2.52e-37	9.27641	up
ENSG00000170390	DCLK2	0	0	0	256	210	223	0	0	0	2.13264	1.83963	2.15744	1.25e-14	9.26866	up
ENSG00000134184	GSTM1	1	0	3	1128	1246	749	0.018905	0	0.065442	32.3369	36.3889	24.5365	3.72e-43	9.25037	up
ENSG00000168077	SCARA3	0	4	2	1387	1714	1203	0	0.039587	0.014645	12.9121	16.3556	12.5323	8.61e-57	9.24052	up
ENSG00000105750	ZNF85	0	0	0	207	147	337	0	0	0	3.30717	2.37976	6.05806	2.91e-14	9.21896	up
ENSG00000152137	HSPB8	2	2	7	2377	2901	1901	0.031545	0.035132	0.094289	35.5591	44.509	32.0695	5.33e-81	9.21781	up
ENSG00000116711	PLA2G4A	0	0	0	218	108	396	0	0	0	2.43538	1.2386	5.00163	4.36e-14	9.21766	up
Homo_sapiens_newGene_1809	Homo_sapiens_newGene_1809	0	0	0	230	205	222	0	0	0	1.99408	1.80741	2.15672	2.09e-14	9.21073	up
ENSG00000166450	PRTG	0	0	0	236	147	294	0	0	0	0.827437	0.551117	1.19539	2.77e-14	9.20812	up
ENSG00000146555	SDK1	0	0	0	198	268	191	0	0	0	0.61093	1.06123	0.663945	2.75e-14	9.20071	up
ENSG00000119714	GPR68	4	2	8	2951	3739	2166	0.045509	0.020995	0.09463	37.1577	45.6033	29.9912	3.1e-88	9.19719	up
ENSG00000151388	ADAMTS12	5	0	6	2963	1638	2563	0.019033	0	0.022792	10.9284	6.27931	10.7066	4.03e-81	9.19489	up
ENSG00000203727	SAMD5	0	0	0	225	150	280	0	0	0	3.67734	3.64355	5.0136	3.6e-14	9.17336	up
ENSG00000162654	GBP4	0	3	0	872	628	848	0	0.012506	0	4.58153	3.3807	5.02388	1.52e-37	9.15549	up
ENSG00000172296	SPTLC3	0	0	2	716	375	719	0	0	0.010964	4.6268	2.40868	5.22483	6.74e-29	9.15261	up
ENSG00000031081	ARHGAP31	6	5	0	2622	2288	1933	0.021275	0.018889	0	9.06202	8.11019	7.53534	1.94e-86	9.14522	up
ENSG00000189369	GSPT2	0	0	0	231	201	193	0	0	0	2.65307	2.36415	2.48902	3.82e-14	9.14474	up
ENSG00000163453	IGFBP7	6	4	0	1848	2569	1793	0.123915	0.093915	0	41.7474	59.5425	45.7049	1.68e-73	9.12622	up
ENSG00000050730	TNIP3	2	0	0	746	324	723	0.027161	0	0	10.3121	4.77542	11.3451	5e-28	9.1174	up
ENSG00000136999	NOV	0	0	4	984	766	1014	0	0	0.053637	12.5625	10.0303	14.5893	5.81e-44	9.0904	up
ENSG00000048740	CELF2	0	0	3	910	634	684	0	0	0.008408	4.88546	3.58478	3.38791	1.1e-36	9.08751	up
ENSG00000141655	TNFRSF11A	2	0	0	570	570	526	0.008332	0	0	2.25015	2.33888	3.11157	1.4e-29	9.08594	up
Homo_sapiens_newGene_5598	Homo_sapiens_newGene_5598	0	0	0	208	123	288	0	0	0	3.38366	1.92185	5.02807	9.76e-14	9.07777	up
ENSG00000113594	LIFR	0	0	2	629	256	860	0	0	0.006168	2.09217	0.835148	3.50156	2.75e-26	9.04522	up
ENSG00000164220	F2RL2	0	0	0	240	161	173	0	0	0	2.29841	1.5484	1.82452	1.19e-13	9.02152	up
ENSG00000130635	COL5A1	0	7	0	5119	5870	3867	0	0.028135	0	19.4592	22.8849	16.5741	1.15e-12	9.01531	up
Homo_sapiens_newGene_8434	Homo_sapiens_newGene_8434	0	0	0	140	222	208	0	0	0	2.78791	4.5035	4.44781	1.51e-13	9.01314	up
Homo_sapiens_newGene_5665	Homo_sapiens_newGene_5665	0	0	0	214	92	299	0	0	0	1.95792	1.00504	2.7214	2.29e-13	9.00776	up
ENSG00000146966	DENND2A	0	0	0	192	261	123	0	0	0	1.70748	2.44611	1.1964	1.91e-13	9.0046	up
ENSG00000205755	CRLF2	0	0	0	207	212	144	0	0	0	3.98919	4.17457	3.14508	1.55e-13	8.99955	up
ENSG00000135828	RNASEL	0	0	0	217	143	191	0	0	0	1.64595	1.10524	1.62896	1.84e-13	8.97027	up
ENSG00000165071	TMEM71	0	0	0	203	97	276	0	0	0	3.74297	1.68705	5.14702	3.02e-13	8.96208	up
ENSG00000138356	AOX1	8	6	0	3598	2041	4152	0.048699	0.044399	0	22.8364	13.3429	29.7753	3.28e-31	8.95695	up
ENSG00000212747	RTL8B	0	2	2	897	927	666	0	0.018911	0.03038	14.2453	15.1105	11.9298	1.73e-41	8.93983	up
Homo_sapiens_newGene_4522	Homo_sapiens_newGene_4522	0	0	0	168	237	130	0	0	0	5.31504	7.79258	4.56534	3.47e-13	8.92325	up
ENSG00000154451	GBP5	0	0	0	212	105	230	0	0	0	2.7405	1.37108	3.19809	3.56e-13	8.92117	up
ENSG00000134363	FST	0	0	0	194	166	162	0	0	0	2.4856	2.16467	2.37236	2.82e-13	8.91442	up
ENSG00000180543	TSPYL5	0	0	0	187	163	169	0	0	0	1.33408	1.19171	1.36277	2.93e-13	8.90883	up
Homo_sapiens_newGene_5720	Homo_sapiens_newGene_5720	0	0	0	194	187	137	0	0	0	3.93799	4.00999	2.92257	3.61e-13	8.89612	up
ENSG00000196611	MMP1	9	0	3	1977	1497	2763	0.151045	0	0.047838	32.3187	25.0866	50.9357	5.54e-73	8.88071	up
ENSG00000100985	MMP9	0	0	0	148	222	134	0	0	0	2.02934	3.12484	2.07028	6.09e-13	8.85229	up
ENSG00000198680	TUSC1	0	0	0	172	156	162	0	0	0	2.6922	2.50034	2.85736	5.4e-13	8.83639	up
ENSG00000181481	RNF135	0	0	5	966	1067	702	0	0	0.057065	12.9817	13.933	10.3968	1.63e-44	8.81733	up
ENSG00000166396	SERPINB7	0	0	0	155	119	221	0	0	0	2.46104	1.84198	3.7737	7.7e-13	8.81702	up
ENSG00000196781	TLE1	5	0	5	1685	1819	1413	0.037839	0	0.039728	17.0912	19.1159	17.0973	1.16e-73	8.81374	up
ENSG00000042062	RIPOR3	5	3	0	1331	1614	1118	0.037894	0.022117	0	9.81867	12.1778	9.28154	4.59e-61	8.81112	up
ENSG00000019582	CD74	13	14	5	5076	6329	3465	0.2365	0.300115	0.098646	112.828	145.559	88.2298	9.52e-112	8.79157	up
ENSG00000167555	ZNF528	2	0	0	532	305	537	0.015752	0	0	6.31994	6.51827	6.38866	1.43e-26	8.78368	up
ENSG00000073756	PTGS2	0	0	0	157	119	202	0	0	0	1.11511	0.868108	1.625	9.74e-13	8.78103	up
ENSG00000157399	ARSE	0	0	0	169	192	110	0	0	0	2.32695	2.68742	1.84797	1.25e-12	8.76203	up
ENSG00000254221	PCDHGB1	2	0	1	673	652	436	0.023047	0	0.010989	5.88944	5.6207	4.37424	7.13e-33	8.75823	up
ENSG00000198108	CHSY3	0	0	0	161	136	158	0	0	0	1.34217	1.16303	1.48306	1.21e-12	8.73927	up
ENSG00000123843	C4BPB	0	0	0	168	103	194	0	0	0	5.28979	3.21158	6.95007	1.49e-12	8.73427	up
ENSG00000145147	SLIT2	2	0	2	766	564	812	0.010623	0	0.012925	4.3115	3.18084	5.32542	6.01e-40	8.72998	up
Homo_sapiens_newGene_7243	Homo_sapiens_newGene_7243	0	0	0	154	106	197	0	0	0	3.79619	2.38234	5.32157	1.73e-12	8.71544	up
ENSG00000119938	PPP1R3C	0	0	0	152	114	182	0	0	0	1.93832	1.47989	2.61389	1.78e-12	8.70309	up
Homo_sapiens_newGene_3892	Homo_sapiens_newGene_3892	0	0	0	167	96	189	0	0	0	6.12033	3.86099	8.26195	2.15e-12	8.69262	up
Homo_sapiens_newGene_4291	Homo_sapiens_newGene_4291	0	0	0	166	104	169	0	0	0	2.13205	1.4453	2.68422	2.34e-12	8.67099	up
ENSG00000104324	CPQ	0	0	0	125	143	158	0	0	0	2.06196	2.42479	2.93348	2.57e-12	8.65403	up
Homo_sapiens_newGene_1644	Homo_sapiens_newGene_1644	0	0	0	154	128	143	0	0	0	2.93189	2.0808	2.65753	2.46e-12	8.65189	up
ENSG00000204287	HLA-DRA	0	3	0	545	517	545	0	0.073174	0	13.6879	13.3248	15.4636	3.19e-33	8.6413	up
ENSG00000170954	ZNF415	0	0	0	194	59	207	0	0	0	2.8028	0.790853	3.09723	5.09e-12	8.63702	up
ENSG00000206538	VGLL3	0	0	0	159	75	208	0	0	0	0.50672	0.234648	0.785173	4.47e-12	8.62759	up
ENSG00000113532	ST8SIA4	0	0	0	144	84	206	0	0	0	0.938138	0.474643	1.29925	4.37e-12	8.62071	up
ENSG00000144278	GALNT13	0	0	0	131	92	201	0	0	0	0.844395	0.995272	1.52405	4.75e-12	8.60317	up
ENSG00000221887	HMSD	0	0	0	131	109	173	0	0	0	2.11598	1.70532	2.98733	4.14e-12	8.5995	up
ENSG00000082126	MPP4	0	0	0	101	145	166	0	0	0	1.35714	1.95989	2.52812	4.58e-12	8.59705	up
ENSG00000065609	SNAP91	0	0	0	163	139	108	0	0	0	2.04661	1.01335	1.21952	4.23e-12	8.59454	up
ENSG00000196724	ZNF418	0	0	0	170	83	165	0	0	0	1.9426	0.879481	1.84063	5.3e-12	8.58359	up
ENSG00000180190	TDRP	2	0	0	500	229	466	0.016602	0	0	4.73891	2.22508	4.98321	1.58e-24	8.56905	up
Homo_sapiens_newGene_1241	Homo_sapiens_newGene_1241	0	0	0	159	68	195	0	0	0	1.70656	0.771449	2.11099	7.64e-12	8.56223	up
Homo_sapiens_newGene_1786	Homo_sapiens_newGene_1786	0	1	0	277	308	192	0	0.029321	0	8.02156	8.32955	5.55626	1.12e-18	8.55725	up
ENSG00000204019	CT83	11	12	15	121	119	155	0.147503	0.191326	0.193611	7.08542	7.16326	10.2165	5.69e-12	8.55381	up
ENSG00000165359	INTS6L	0	0	0	159	91	151	0	0	0	1.31735	0.765756	1.43521	6.29e-12	8.54938	up
ENSG00000188153	COL4A5	0	0	2	416	328	376	0	0	0.010329	2.14636	1.79951	2.22635	1.25e-25	8.53377	up
Homo_sapiens_newGene_2019	Homo_sapiens_newGene_2019	0	0	0	134	77	188	0	0	0	3.72402	2.19596	5.72624	9.99e-12	8.51391	up
ENSG00000196159	FAT4	0	2	0	445	239	447	0	0.004372	0	0.888354	0.489207	1.00508	1.52e-24	8.50073	up
ENSG00000178150	ZNF114	10	11	13	4999	3820	5155	0.127203	0.171632	0.133261	71.4797	57.0197	82.0934	4.16e-176	8.49674	up
ENSG00000147509	RGS20	0	0	0	111	121	141	0	0	0	2.17563	2.40375	3.0691	9.85e-12	8.48349	up
ENSG00000254535	PABPC4L	0	0	0	150	71	167	0	0	0	0.971222	0.468447	1.22233	1.32e-11	8.47621	up
ENSG00000179546	HTR1D	0	0	0	139	156	81	0	0	0	1.56779	1.81451	1.03396	1.38e-11	8.46552	up
ENSG00000163568	AIM2	0	0	0	153	69	163	0	0	0	3.21261	1.48649	3.86569	1.46e-11	8.46353	up
Homo_sapiens_newGene_7279	Homo_sapiens_newGene_7279	0	0	0	106	141	120	0	0	0	2.11049	2.87209	2.68992	1.21e-11	8.46209	up
Homo_sapiens_newGene_4329	Homo_sapiens_newGene_4329	0	0	0	145	119	100	0	0	0	3.36002	3.29491	3.3461	1.34e-11	8.44458	up
ENSG00000138675	FGF5	0	0	0	149	74	150	0	0	0	1.01453	0.50019	1.11604	1.64e-11	8.43836	up
ENSG00000177432	NAP1L5	0	0	0	121	88	157	0	0	0	2.02063	1.50178	2.9653	1.55e-11	8.4358	up
ENSG00000154274	C4orf19	0	0	0	109	125	124	0	0	0	1.79372	2.11765	2.30109	1.43e-11	8.43421	up
ENSG00000126860	EVI2A	2	2	4	1189	484	1465	0.036497	0.040785	0.067031	20.6243	8.5828	28.6585	7.92e-46	8.37396	up
ENSG00000164761	TNFRSF11B	0	0	0	161	69	127	0	0	0	2.14917	0.94119	1.90996	2.75e-11	8.3735	up
ENSG00000123977	DAW1	0	0	0	113	100	123	0	0	0	2.06761	1.848	2.19514	2.65e-11	8.35024	up
ENSG00000171408	PDE7B	0	0	0	121	78	141	0	0	0	0.717682	0.641105	0.984229	3.22e-11	8.33889	up
ENSG00000172137	CALB2	7	14	13	3985	4678	2693	0.148949	0.341141	0.298013	88.6487	107.153	67.3411	4.05e-112	8.33449	up
ENSG00000105708	ZNF14	0	0	0	119	65	163	0	0	0	1.28877	0.725773	2.00159	4e-11	8.33241	up
ENSG00000148848	ADAM12	0	0	0	100	92	142	0	0	0	0.473928	0.380185	0.668384	3.41e-11	8.32841	up
ENSG00000079257	LXN	0	0	0	125	66	152	0	0	0	3.59792	1.9313	4.91484	4.03e-11	8.325	up
ENSG00000196793	ZNF239	0	0	0	136	84	112	0	0	0	2.10364	1.3261	1.97074	3.54e-11	8.31791	up
ENSG00000134955	SLC37A2	25	15	18	6231	7903	4432	0.280619	0.188712	0.193208	69.0285	89.7608	55.3171	4.9e-137	8.30676	up
Homo_sapiens_newGene_9358	Homo_sapiens_newGene_9358	0	0	0	112	135	80	0	0	0	2.81063	3.50629	2.22589	4.49e-11	8.30014	up
ENSG00000109436	TBC1D9	9	0	2	1388	912	1502	0.053137	0	0.010793	8.42206	5.67535	10.2809	8.83e-63	8.29535	up
ENSG00000143341	HMCN1	0	0	0	124	58	158	0	0	0	0.217438	0.119347	0.314338	5.55e-11	8.29477	up
ENSG00000131459	GFPT2	22	15	17	6038	6118	4735	0.239375	0.181319	0.185	62.8974	65.3623	55.6852	2.06e-184	8.28305	up
ENSG00000138798	EGF	0	0	0	109	57	172	0	0	0	0.861485	0.381536	1.29699	6.73e-11	8.2776	up
ENSG00000104213	PDGFRL	0	0	0	132	99	89	0	0	0	2.22666	1.71192	1.69368	4.82e-11	8.27643	up
ENSG00000115594	IL1R1	4	0	2	837	481	882	0.02105	0	0.011398	5.32385	3.51068	6.5957	2.76e-43	8.27602	up
ENSG00000169330	MINAR1	0	0	0	109	79	134	0	0	0	0.623272	0.409165	0.731775	5.04e-11	8.27602	up
ENSG00000154493	C10orf90	0	0	0	118	75	129	0	0	0	2.38093	0.804247	2.93507	5.21e-11	8.27217	up
Homo_sapiens_newGene_1075	Homo_sapiens_newGene_1075	0	0	0	86	149	83	0	0	0	1.03796	1.84692	1.1337	6.94e-11	8.25552	up
ENSG00000130844	ZNF331	0	0	3	506	293	439	0	0	0.016277	3.95273	2.77716	5.29026	8.15e-29	8.25474	up
ENSG00000183780	SLC35F3	0	2	0	308	324	277	0	0.026505	0	3.42395	3.69039	3.47968	1.53e-23	8.24298	up
Homo_sapiens_newGene_3367	Homo_sapiens_newGene_3367	0	0	0	111	121	79	0	0	0	2.18704	2.44197	1.75802	6.66e-11	8.24067	up
Homo_sapiens_newGene_1402	Homo_sapiens_newGene_1402	3	0	0	339	447	417	0.025617	0	0	5.93843	8.12752	7.43159	9.57e-29	8.23869	up
ENSG00000218336	TENM3	0	0	0	81	86	147	0	0	0	0.236905	0.349559	0.490776	7.67e-11	8.23328	up
ENSG00000160255	ITGB2	5	0	0	576	699	519	0.045213	0	0	6.86405	8.32729	7.01591	1.09e-38	8.23086	up
ENSG00000101441	CST4	0	0	0	95	147	71	0	0	0	4.03752	6.44776	3.42084	8.64e-11	8.22885	up
ENSG00000204291	COL15A1	0	0	0	114	89	101	0	0	0	0.66765	0.531504	0.661378	7e-11	8.21979	up
ENSG00000162894	FCMR	0	2	0	282	343	271	0	0.039295	0	4.65444	5.80134	5.02921	3.66e-23	8.21977	up
ENSG00000111058	ACSS3	2	0	0	324	191	405	0.00582	0	0	1.30594	1.13731	1.5895	2.26e-22	8.21951	up
ENSG00000177508	IRX3	0	0	0	102	116	84	0	0	0	1.256	1.47197	1.1726	8.06e-11	8.21	up
ENSG00000137462	TLR2	0	0	0	105	91	103	0	0	0	0.918979	1.16916	1.35867	7.94e-11	8.20204	up
ENSG00000148680	HTR7	0	0	2	300	249	329	0	0	0.021637	3.16066	2.67785	3.87947	3.38e-23	8.19554	up
Homo_sapiens_newGene_8160	Homo_sapiens_newGene_8160	4	0	4	957	962	696	0.034643	0	0.033597	7.8617	8.10169	6.44232	4.83e-53	8.1952	up
ENSG00000183439	TRIM61	0	0	0	92	69	146	0	0	0	1.87094	1.43669	3.33081	1.05e-10	8.1934	up
ENSG00000212916	MAP10	0	0	0	95	77	129	0	0	0	0.864837	0.717817	1.32313	9.55e-11	8.19049	up
Homo_sapiens_newGene_4421	Homo_sapiens_newGene_4421	0	0	0	98	64	144	0	0	0	0.926491	0.609775	1.50423	1.13e-10	8.18417	up
ENSG00000197646	PDCD1LG2	0	0	0	125	47	143	0	0	0	1.69453	0.646834	2.19355	1.39e-10	8.17854	up
Homo_sapiens_newGene_404	Homo_sapiens_newGene_404	0	0	0	95	117	81	0	0	0	1.8059	2.16125	1.70345	1.11e-10	8.16931	up
ENSG00000074410	CA12	8	8	3	1985	1826	1805	0.040542	0.042617	0.010547	10.6355	9.57105	10.6647	6.72e-105	8.15055	up
ENSG00000011201	ANOS1	0	0	0	116	84	89	0	0	0	0.588022	0.438917	0.510194	1.2e-10	8.14944	up
ENSG00000126947	ARMCX1	6	11	3	2048	1748	2130	0.0836	0.196009	0.043069	30.7992	26.9609	36.1203	1.66e-104	8.14646	up
ENSG00000237440	ZNF737	0	0	0	98	48	162	0	0	0	1.22977	0.590529	2.86625	1.87e-10	8.14514	up
Homo_sapiens_newGene_3424	Homo_sapiens_newGene_3424	0	0	0	92	110	80	0	0	0	2.18645	2.36573	2.17357	1.53e-10	8.12253	up
ENSG00000162745	OLFML2B	0	0	0	88	79	116	0	0	0	0.90136	0.822096	1.52615	1.53e-10	8.12043	up
ENSG00000151338	MIPOL1	0	0	0	107	60	122	0	0	0	0.504576	0.436817	0.92157	1.72e-10	8.11794	up
ENSG00000170396	ZNF804A	0	0	0	98	57	135	0	0	0	0.699752	0.401194	1.0796	1.96e-10	8.10975	up
ENSG00000128645	HOXD1	0	0	0	110	92	74	0	0	0	1.78944	1.53759	1.3578	1.92e-10	8.08846	up
Homo_sapiens_newGene_5796	Homo_sapiens_newGene_5796	0	0	0	107	64	107	0	0	0	3.1721	1.92545	3.58686	2.07e-10	8.08268	up
Homo_sapiens_newGene_510	Homo_sapiens_newGene_510	4	0	0	501	405	437	0.026043	0	0	3.51982	2.91651	3.45921	8.35e-34	8.08179	up
ENSG00000243137	PSG4	0	0	0	123	53	104	0	0	0	2.97044	1.06967	2.15824	2.68e-10	8.06207	up
ENSG00000121797	CCRL2	5	12	6	2265	2151	1848	0.075891	0.248054	0.123439	41.8508	41.3194	39.5899	4.51e-108	8.03649	up
ENSG00000258989	AL355916.2	0	0	0	87	40	158	0	0	0	3.57868	1.6826	7.36414	4.73e-10	8.02567	up
ENSG00000136696	IL36B	0	0	0	86	78	97	0	0	0	2.60954	2.4444	3.32467	2.89e-10	8.02542	up
ENSG00000100342	APOL1	0	2	8	1020	1149	703	0	0.025542	0.088829	11.4904	13.2116	9.028	1.89e-52	8.0247	up
ENSG00000242715	CCDC169	0	0	0	102	64	97	0	0	0	1.22215	0.761176	0.982609	3.19e-10	8.01777	up
Homo_sapiens_newGene_3890	Homo_sapiens_newGene_3890	0	0	0	96	57	111	0	0	0	1.00812	0.571863	1.00143	3.7e-10	8.00705	up
ENSG00000154133	ROBO4	0	15	4	3424	4018	2442	0	0.121582	0.024987	24.4143	29.4444	19.6214	9.64e-14	8.00008	up
ENSG00000113494	PRLR	0	0	0	92	59	107	0	0	0	0.250904	0.164414	0.332221	4.21e-10	7.98481	up
Homo_sapiens_newGene_5585	Homo_sapiens_newGene_5585	0	0	0	102	56	101	0	0	0	1.78397	0.893471	2.07972	4.29e-10	7.98361	up
ENSG00000061918	GUCY1B1	0	0	0	80	61	117	0	0	0	0.818381	0.647165	1.35972	4.49e-10	7.98092	up
Homo_sapiens_newGene_2488	Homo_sapiens_newGene_2488	0	0	0	107	59	91	0	0	0	2.5068	1.42015	2.40892	4.32e-10	7.97893	up
ENSG00000135678	CPM	0	3	0	388	268	355	0	0.011518	0	1.88952	1.32551	1.96789	2.9e-27	7.97689	up
ENSG00000198074	AKR1B10	0	0	0	91	94	67	0	0	0	1.82419	1.9504	1.51753	4.36e-10	7.97471	up
ENSG00000049249	TNFRSF9	0	0	0	95	88	66	0	0	0	0.71523	0.5248	0.399381	4.86e-10	7.95789	up
ENSG00000170571	EMB	2	4	0	597	335	850	0.010994	0.033292	0	4.48654	2.57692	7.2563	4.34e-36	7.93339	up
ENSG00000155974	GRIP1	0	0	0	91	65	87	0	0	0	1.02063	0.411474	0.970228	5.87e-10	7.92585	up
ENSG00000257591	ZNF625	0	0	0	65	57	129	0	0	0	1.55662	1.64781	4.03401	7.69e-10	7.92166	up
ENSG00000146250	PRSS35	0	0	0	100	40	115	0	0	0	1.31573	0.531032	1.70159	8.36e-10	7.9162	up
ENSG00000152454	ZNF256	0	0	0	96	61	84	0	0	0	1.40345	0.915659	1.45741	6.76e-10	7.90822	up
ENSG00000198125	MB	0	0	0	56	123	66	0	0	0	1.86468	4.1201	2.9403	8.9e-10	7.90772	up
ENSG00000156959	LHFPL4	3	0	0	306	385	260	0.020773	0	0	2.01442	2.60107	1.92884	9.25e-26	7.90476	up
ENSG00000184838	PRR16	0	0	0	87	61	91	0	0	0	1.93064	1.27194	2.04686	7.15e-10	7.90012	up
ENSG00000229544	NKX1-2	0	0	0	88	61	88	0	0	0	0.842389	0.594022	0.947379	7.61e-10	7.89018	up
ENSG00000143473	KCNH1	0	0	0	90	71	74	0	0	0	0.348936	0.284698	0.327187	7.51e-10	7.88813	up
ENSG00000101680	LAMA1	4	0	3	622	631	568	0.011341	0	0.007354	2.09046	2.17571	2.1425	3.55e-46	7.85788	up
ENSG00000284194	SCO2	0	0	0	109	69	57	0	0	0	3.31785	2.36401	1.96541	1.04e-09	7.8575	up
ENSG00000168306	ACOX2	2	0	0	264	319	125	0.015204	0	0	3.49504	4.3368	1.86742	3.07e-19	7.84942	up
Homo_sapiens_newGene_2975	Homo_sapiens_newGene_2975	0	1	0	150	163	137	0	0.025202	0	4.10199	4.63558	4.05173	2.3e-15	7.83278	up
Homo_sapiens_newGene_3302	Homo_sapiens_newGene_3302	47	31	24	8427	7940	6800	0.504589	0.286485	0.191388	83.4384	87.5506	73.9025	7.26e-194	7.82781	up
ENSG00000154165	GPR15	0	0	0	105	38	92	0	0	0	2.68986	0.9797	2.66208	1.6e-09	7.81469	up
ENSG00000255071	SAA2-SAA4	0	0	0	73	89	60	0	0	0	3.1239	3.91179	2.91918	1.37e-09	7.81134	up
ENSG00000135636	DYSF	21	20	13	4409	4706	3091	0.101409	0.111098	0.060179	21.3781	23.4201	16.8856	1.32e-133	7.80013	up
ENSG00000164743	C8orf48	0	0	0	81	56	83	0	0	0	1.79797	1.26268	2.06225	1.48e-09	7.7931	up
ENSG00000240747	KRBOX1	0	0	0	52	98	71	0	0	0	2.36946	4.72255	3.66601	1.73e-09	7.79276	up
ENSG00000137965	IFI44	6	2	0	847	402	1376	0.118572	0.045421	0	16.5148	8.0639	30.0688	2.25e-18	7.77137	up
ENSG00000172260	NEGR1	0	0	0	54	64	100	0	0	0	0.134306	0.164851	0.281108	1.96e-09	7.76845	up
ENSG00000066629	EML1	0	0	6	758	666	790	0	0	0.035949	5.36625	4.84037	6.3116	1.22e-14	7.76358	up
ENSG00000197467	COL13A1	0	0	6	769	894	680	0	0	0.053976	8.16181	10.2674	8.27931	1.79e-13	7.7542	up
ENSG00000132932	ATP8A2	0	0	0	90	58	65	0	0	0	0.301586	0.197523	0.243273	2e-09	7.74859	up
Homo_sapiens_newGene_6175	Homo_sapiens_newGene_6175	0	0	0	75	47	89	0	0	0	0.670397	0.413205	0.867368	2.53e-09	7.72243	up
ENSG00000112299	VNN1	0	2	2	386	204	490	0	0.020887	0.021776	3.9931	2.16466	5.72736	1.67e-27	7.71671	up
ENSG00000122862	SRGN	18	22	17	4254	2808	5162	0.504446	0.68845	0.469015	113.406	76.7522	155.177	1.08e-132	7.70851	up
ENSG00000185869	ZNF829	0	0	2	208	128	300	0	0	0.009663	1.50904	0.980123	2.39207	6.09e-19	7.70209	up
ENSG00000182162	P2RY8	0	0	0	81	82	43	0	0	0	0.621335	0.644103	0.369605	3.33e-09	7.69063	up
ENSG00000157680	DGKI	0	0	0	77	45	81	0	0	0	0.190136	0.113322	0.232069	3.46e-09	7.67338	up
ENSG00000151468	CCDC3	0	0	4	428	400	204	0	0	0.034811	5.03609	4.83381	2.70234	1.76e-26	7.67248	up
ENSG00000170373	CST1	0	5	2	585	615	428	0	0.235591	0.066153	24.8646	26.7963	20.667	4.07e-41	7.67154	up
ENSG00000131378	RFTN1	12	6	16	2471	2464	2052	0.14853	0.073834	0.171398	26.8279	27.4419	25.281	1.35e-122	7.66944	up
ENSG00000179046	TRIML2	0	0	0	65	55	79	0	0	0	1.26204	1.10671	1.74222	3.38e-09	7.66867	up
Homo_sapiens_newGene_4573	Homo_sapiens_newGene_4573	5	3	0	662	731	437	0.03669	0.027191	0	5.19564	5.79916	3.83781	1.1e-42	7.66798	up
Homo_sapiens_newGene_5447	Homo_sapiens_newGene_5447	0	0	0	58	64	75	0	0	0	2.17963	2.26722	2.58252	3.53e-09	7.66205	up
Homo_sapiens_newGene_101	Homo_sapiens_newGene_101	0	0	0	59	64	73	0	0	0	0.899222	0.961673	1.20453	3.62e-09	7.65697	up
ENSG00000144821	MYH15	4	0	0	530	210	772	0.017881	0	0	2.41147	0.979138	3.96222	4.2e-13	7.64763	up
ENSG00000164236	ANKRD33B	7	7	8	1613	1399	1495	0.024677	0.029189	0.026771	5.65044	5.02506	5.9075	3.91e-104	7.64035	up
ENSG00000197935	ZNF311	0	0	0	87	43	69	0	0	0	1.01891	0.51785	0.913994	4.37e-09	7.63963	up
ENSG00000170962	PDGFD	0	0	0	67	34	103	0	0	0	0.533371	0.265329	0.921291	5.55e-09	7.63087	up
ENSG00000170323	FABP4	0	0	0	77	56	59	0	0	0	2.60615	1.94822	2.23879	4.5e-09	7.62229	up
ENSG00000205045	SLFN12L	0	0	0	76	41	79	0	0	0	0.773603	0.433287	0.911397	4.99e-09	7.62059	up
Homo_sapiens_newGene_4191	Homo_sapiens_newGene_4191	2	0	0	169	242	170	0.059495	0	0	5.68887	8.219	6.44269	5.48e-19	7.62057	up
Homo_sapiens_newGene_3020	Homo_sapiens_newGene_3020	2	0	0	173	242	165	0.186465	0	0	3.83973	5.37155	4.2294	5.72e-19	7.61765	up
ENSG00000187601	MAGEH1	0	0	0	63	64	62	0	0	0	1.38276	1.43067	1.52486	4.74e-09	7.61301	up
ENSG00000144476	ACKR3	0	0	0	61	98	36	0	0	0	0.940284	1.95122	0.593193	7.03e-09	7.59834	up
Homo_sapiens_newGene_1534	Homo_sapiens_newGene_1534	0	0	0	46	60	84	0	0	0	0.52117	0.697696	1.07788	5.97e-09	7.59571	up
ENSG00000285791	AC009879.3	0	0	1	156	102	122	0	0	0.006081	1.02041	0.680867	0.897726	3.23e-14	7.59142	up
ENSG00000164197	RNF180	0	0	0	59	50	79	0	0	0	0.589578	0.392944	0.579624	5.82e-09	7.58888	up
ENSG00000153233	PTPRR	0	0	3	282	122	397	0	0	0.019166	2.57333	1.1358	4.08474	5.01e-21	7.58203	up
ENSG00000164509	IL31RA	0	5	2	651	350	551	0	0.056865	0.017552	8.14245	4.38169	7.70149	3.13e-39	7.57702	up
ENSG00000231389	HLA-DPA1	0	0	5	409	382	333	0	0	0.097115	7.88322	7.47176	7.20831	7.07e-33	7.57429	up
ENSG00000147689	FAM83A	0	0	0	61	92	37	0	0	0	0.360444	0.560415	0.247613	7.88e-09	7.57331	up
ENSG00000198682	PAPSS2	13	15	27	3615	3379	3405	0.10761	0.141713	0.223286	29.4745	28.2523	31.3093	2.03e-163	7.56254	up
ENSG00000141040	ZNF287	0	0	0	77	35	77	0	0	0	1.01942	0.421426	1.03344	7.93e-09	7.55666	up
ENSG00000163739	CXCL1	31	38	36	6328	8024	5351	0.931315	1.30807	1.10796	185.77	241.551	177.134	2.83e-160	7.55387	up
Homo_sapiens_newGene_3169	Homo_sapiens_newGene_3169	0	0	0	76	47	59	0	0	0	1.37783	0.868751	1.20438	7.63e-09	7.54369	up
ENSG00000262576	PCDHGA4	1	0	0	161	42	200	0.012613	0	0	1.10258	0.511037	1.52901	6.99e-13	7.54226	up
ENSG00000060982	BCAT1	16	8	18	2829	1690	3505	0.053494	0.031155	0.06078	9.67403	6.42445	13.3364	2.55e-97	7.53718	up
ENSG00000171051	FPR1	0	0	0	46	66	67	0	0	0	0.752951	1.10719	1.22622	8.53e-09	7.5328	up
ENSG00000133101	CCNA1	0	0	0	59	37	89	0	0	0	1.04494	0.661317	1.71231	9.53e-09	7.53099	up
ENSG00000134516	DOCK2	0	0	0	76	59	44	0	0	0	0.396788	0.314244	0.261833	9.21e-09	7.51961	up
ENSG00000136689	IL1RN	0	0	0	64	46	67	0	0	0	1.15285	1.11802	1.43266	9.14e-09	7.5138	up
ENSG00000168685	IL7R	3	7	9	1367	762	1542	0.014674	0.050576	0.058874	9.70479	5.50259	12.2819	7.88e-67	7.49933	up
ENSG00000075223	SEMA3C	8	0	5	799	470	1338	0.052306	0	0.032158	5.05037	3.13662	9.58037	9.26e-43	7.49927	up
ENSG00000116183	PAPPA2	0	0	0	54	54	65	0	0	0	0.176748	0.183413	0.239862	1.02e-08	7.49469	up
ENSG00000134198	TSPAN2	0	0	0	63	30	89	0	0	0	0.648174	0.302088	1.01183	1.36e-08	7.48581	up
ENSG00000057704	TMCC3	0	4	4	683	354	588	0	0.023165	0.022519	3.87455	2.03657	3.69789	5.05e-41	7.47717	up
ENSG00000134259	NGF	0	0	0	47	74	50	0	0	0	1.42251	2.31928	1.73426	1.31e-08	7.46995	up
Homo_sapiens_newGene_3415	Homo_sapiens_newGene_3415	0	3	0	233	128	383	0	0.056009	0	4.46207	2.30084	7.98873	1.15e-20	7.46623	up
Homo_sapiens_newGene_7604	Homo_sapiens_newGene_7604	0	0	0	51	74	45	0	0	0	1.65188	2.52994	1.60778	1.39e-08	7.46027	up
ENSG00000148468	FAM171A1	22	19	29	4532	4057	3609	0.183566	0.180642	0.247476	37.0266	33.9486	33.2201	8.98e-185	7.45138	up
ENSG00000177283	FZD8	0	0	3	193	288	203	0	0	0.016783	1.53842	2.35378	1.82773	4.71e-22	7.44372	up
Homo_sapiens_newGene_963	Homo_sapiens_newGene_963	0	0	0	61	53	52	0	0	0	0.927417	0.833156	0.882146	1.41e-08	7.44133	up
ENSG00000251369	ZNF550	0	0	2	140	126	253	0	0	0.015711	1.16279	1.0702	2.47237	1.91e-17	7.43104	up
ENSG00000143502	SUSD4	0	0	0	51	75	40	0	0	0	0.584835	0.70797	0.408359	1.83e-08	7.4216	up
ENSG00000166250	CLMP	20	8	8	2155	1342	2855	0.130807	0.053934	0.050907	13.6812	8.73582	20.4434	1.27e-79	7.40561	up
ENSG00000081041	CXCL2	8	3	3	703	950	837	0.205287	0.080526	0.062195	18.5723	25.7429	24.9479	5.19e-60	7.40167	up
ENSG00000264230	ANXA8L1	0	0	3	241	241	176	0	0	0.037341	5.76211	5.90479	4.86812	2.93e-22	7.39008	up
Homo_sapiens_newGene_4181	Homo_sapiens_newGene_4181	0	2	0	146	165	181	0	0.028511	0	1.97156	2.28489	2.75351	4.19e-18	7.38739	up
ENSG00000013016	EHD3	0	0	0	56	55	47	0	0	0	0.385308	0.39048	0.361976	2.11e-08	7.3777	up
ENSG00000100077	GRK3	6	2	0	587	359	534	0.020383	0.008418	0	2.11262	1.32439	2.16072	7.4e-41	7.36219	up
ENSG00000155970	MICU3	0	0	0	60	32	68	0	0	0	0.475714	0.261042	0.607322	2.74e-08	7.35161	up
ENSG00000187068	C3orf70	0	0	0	68	37	53	0	0	0	0.36718	0.205547	0.323503	2.61e-08	7.35008	up
Homo_sapiens_newGene_7521	Homo_sapiens_newGene_7521	10	2	11	1378	1154	1260	0.083397	0.010657	0.069017	9.60763	10.0407	10.8617	4.99e-91	7.33333	up
ENSG00000205002	AARD	0	0	0	44	45	64	0	0	0	0.607486	0.633034	1.01099	3.01e-08	7.32553	up
ENSG00000144724	PTPRG	12	12	20	2694	1561	2854	0.042467	0.050795	0.073502	10.6009	6.42217	11.996	2.82e-103	7.29988	up
ENSG00000154930	ACSS1	4	4	3	604	760	487	0.03468	0.041644	0.01838	5.27843	6.86563	4.81768	1.15e-48	7.28937	up
ENSG00000124102	PI3	0	0	4	264	319	188	0	0	0.212561	14.6806	18.2076	11.8155	2.22e-24	7.287	up
ENSG00000171044	XKR6	0	0	0	56	47	43	0	0	0	1.00663	0.803462	0.832301	4.03e-08	7.27087	up
ENSG00000105246	EBI3	12	6	6	1218	1658	937	0.330452	0.191673	0.161202	33.0672	46.1519	28.6765	4.04e-69	7.26815	up
ENSG00000118263	KLF7	3	0	0	189	186	224	0.008118	0	0	0.752609	0.827531	1.06992	1.02e-21	7.26294	up
ENSG00000245680	ZNF585B	1	2	2	325	159	455	0.005065	0.009254	0.006549	2.45858	1.19233	3.8585	4.18e-26	7.25024	up
Homo_sapiens_newGene_4864	Homo_sapiens_newGene_4864	0	0	0	57	59	30	0	0	0	5.28778	5.66463	3.08766	5.33e-08	7.24404	up
ENSG00000134013	LOXL2	104	78	63	12877	15364	8826	1.0604	1.05018	0.708992	118.667	144.716	91.3322	9.57e-135	7.24247	up
Homo_sapiens_newGene_6833	Homo_sapiens_newGene_6833	0	0	0	60	39	45	0	0	0	0.505542	0.335185	0.432116	4.85e-08	7.24206	up
Homo_sapiens_newGene_6094	Homo_sapiens_newGene_6094	0	0	0	53	52	38	0	0	0	2.04477	2.00335	1.6307	4.94e-08	7.24109	up
ENSG00000107518	ATRNL1	0	0	2	159	123	159	0	0	0.007552	1.97135	1.62929	2.19977	2.82e-17	7.23869	up
ENSG00000109743	BST1	0	0	0	41	47	54	0	0	0	0.717259	0.883631	1.08329	5.03e-08	7.23668	up
Homo_sapiens_newGene_2568	Homo_sapiens_newGene_2568	0	0	0	44	50	46	0	0	0	1.3178	1.46859	1.49348	5.41e-08	7.22243	up
ENSG00000197497	ZNF665	0	0	0	38	34	73	0	0	0	0.288363	0.263659	0.624276	6.3e-08	7.22027	up
ENSG00000177614	PGBD5	0	0	0	45	38	55	0	0	0	0.130511	0.114295	0.181099	6.5e-08	7.1927	up
ENSG00000138741	TRPC3	0	0	0	59	44	34	0	0	0	0.545946	0.392417	0.422938	7.61e-08	7.17118	up
Homo_sapiens_newGene_5723	Homo_sapiens_newGene_5723	0	0	0	47	39	49	0	0	0	0.569995	0.48743	0.672598	7.31e-08	7.16943	up
Homo_sapiens_newGene_7815	Homo_sapiens_newGene_7815	0	0	0	44	32	60	0	0	0	2.51834	1.72357	3.32185	8.47e-08	7.15576	up
Homo_sapiens_newGene_5156	Homo_sapiens_newGene_5156	0	0	0	42	40	50	0	0	0	1.14267	1.12307	1.52235	8.68e-08	7.14117	up
ENSG00000183914	DNAH2	5	8	13	1287	1394	1032	0.009457	0.018194	0.028191	2.80848	3.19364	2.64612	3.47e-82	7.1263	up
Homo_sapiens_newGene_6180	Homo_sapiens_newGene_6180	0	0	0	54	35	42	0	0	0	1.33246	0.889259	1.18149	9.97e-08	7.11882	up
ENSG00000149564	ESAM	6	3	4	710	743	461	0.111103	0.04891	0.063221	12.5616	13.458	9.16809	1.38e-50	7.114	up
ENSG00000145536	ADAMTS16	3	3	3	483	447	421	0.015679	0.018263	0.016845	3.13067	2.96051	3.14007	9.46e-45	7.11132	up
ENSG00000041353	RAB27B	8	6	5	939	483	1418	0.037169	0.031222	0.021768	4.1673	2.194	7.06897	5.9e-50	7.11033	up
ENSG00000165029	ABCA1	4	0	0	228	150	314	0.012312	0	0	0.698372	0.470475	1.11612	1.23e-22	7.10705	up
ENSG00000137225	CAPN11	0	0	0	38	56	35	0	0	0	0.446632	0.675935	0.454802	1.17e-07	7.10273	up
ENSG00000117152	RGS4	5	0	0	268	190	353	0.051188	0	0	2.90107	2.38272	4.54259	5.97e-26	7.08002	up
Homo_sapiens_newGene_4201	Homo_sapiens_newGene_4201	0	0	0	47	45	34	0	0	0	0.805347	0.856418	0.70947	1.28e-07	7.0765	up
ENSG00000109610	SOD3	0	0	0	40	57	30	0	0	0	0.864514	1.21903	0.69721	1.42e-07	7.07316	up
ENSG00000177707	NECTIN3	5	6	0	564	288	827	0.038969	0.053398	0	5.62902	2.98343	9.44422	3.55e-35	7.06103	up
Homo_sapiens_newGene_6782	Homo_sapiens_newGene_6782	0	0	0	35	50	39	0	0	0	1.02257	1.4896	1.29272	1.46e-07	7.0582	up
ENSG00000213967	ZNF726	0	0	0	44	32	48	0	0	0	0.998611	0.596881	1.02999	1.49e-07	7.04908	up
ENSG00000181045	SLC26A11	7	0	8	649	830	578	0.076551	0	0.082836	8.09638	11.2144	8.0741	3.66e-51	7.03656	up
Homo_sapiens_newGene_3355	Homo_sapiens_newGene_3355	0	0	0	51	37	33	0	0	0	1.1782	0.812739	0.878623	1.82e-07	7.01459	up
ENSG00000171291	ZNF439	3	0	0	142	75	333	0.025916	0	0	1.8537	0.994334	5.20063	3.35e-16	7.01397	up
Homo_sapiens_newGene_6522	Homo_sapiens_newGene_6522	0	0	0	34	31	56	0	0	0	0.900714	0.854501	1.65995	2.05e-07	7.00287	up
ENSG00000129354	AP1M2	18	7	0	1710	2492	1287	0.483226	0.142614	0	36.6263	54.709	29.8582	5.53e-11	6.99395	up
ENSG00000146373	RNF217	7	0	2	455	254	579	0.02054	0	0.005972	1.31433	0.772409	1.88579	1.81e-33	6.99151	up
ENSG00000110852	CLEC2B	0	0	3	204	92	219	0	0	0.052537	3.85639	1.81096	4.70448	3.26e-18	6.99103	up
Homo_sapiens_newGene_3477	Homo_sapiens_newGene_3477	0	0	0	38	45	34	0	0	0	1.55676	1.62208	1.45461	2.17e-07	6.98393	up
ENSG00000214562	NUTM2D	0	3	2	245	231	263	0	0.021842	0.011348	2.47488	2.42028	3.24577	8.28e-28	6.97806	up
ENSG00000087077	TRIP6	12	20	33	2762	3429	2081	0.199131	0.436576	0.607422	46.5583	58.7915	39.5295	1.2e-87	6.97727	up
ENSG00000171303	KCNK3	0	0	0	49	34	34	0	0	0	0.428997	0.178654	0.200011	2.3e-07	6.97165	up
Homo_sapiens_newGene_7933	Homo_sapiens_newGene_7933	0	0	0	33	41	41	0	0	0	0.505246	0.640895	0.697327	2.43e-07	6.96255	up
ENSG00000183722	LHFPL6	0	0	10	1270	1213	1251	0	0	0.145638	19.3356	18.8786	21.4606	1.73e-07	6.95661	up
ENSG00000169429	CXCL8	57	55	51	6528	4981	8711	1.17431	1.28682	1.13528	124.86	97.5269	187.811	7.71e-157	6.95036	up
Homo_sapiens_newGene_6618	Homo_sapiens_newGene_6618	0	0	0	31	32	52	0	0	0	0.706741	0.771896	1.34484	2.85e-07	6.94183	up
Homo_sapiens_newGene_8954	Homo_sapiens_newGene_8954	0	0	0	43	36	34	0	0	0	1.11993	0.929657	1.00346	2.76e-07	6.93604	up
ENSG00000164176	EDIL3	0	2	2	214	100	318	0	0.014968	0.014309	1.4619	0.700913	2.57235	3.73e-20	6.93391	up
ENSG00000131737	KRT34	3	0	3	292	346	199	0.054685	0	0.05601	5.36671	6.51586	4.12107	5.47e-28	6.92964	up
ENSG00000178695	KCTD12	16	5	13	1578	990	1635	0.082188	0.024619	0.070552	8.16294	5.24719	9.53896	4.35e-83	6.91818	up
Homo_sapiens_newGene_7993	Homo_sapiens_newGene_7993	0	0	0	47	38	27	0	0	0	0.559419	0.467271	0.35302	3.36e-07	6.90864	up
Homo_sapiens_newGene_1344	Homo_sapiens_newGene_1344	2	0	0	126	126	90	0.041031	0	0	1.95888	1.99049	1.54485	4.69e-15	6.88065	up
ENSG00000168461	RAB31	31	16	40	3930	2451	3775	0.252786	0.146134	0.332874	31.579	20.0218	34.06	3.68e-118	6.86274	up
Homo_sapiens_newGene_7651	Homo_sapiens_newGene_7651	4	6	0	412	290	599	0.045852	0.070562	0	5.33734	3.94129	8.21802	1.15e-35	6.85963	up
Homo_sapiens_newGene_1279	Homo_sapiens_newGene_1279	5	5	2	503	574	405	0.092549	0.07886	0.028085	10.2633	11.2856	9.26623	5.25e-46	6.85712	up
Homo_sapiens_newGene_7366	Homo_sapiens_newGene_7366	0	2	0	124	53	186	0	0.015508	0	1.28086	1.01339	1.95499	8.85e-14	6.85655	up
ENSG00000128510	CPA4	2	5	3	407	413	421	0.021528	0.061747	0.034415	4.77336	4.88139	5.46364	9.8e-44	6.85019	up
ENSG00000154654	NCAM2	0	0	0	39	39	28	0	0	0	0.153654	0.158113	0.121231	4.56e-07	6.84872	up
ENSG00000184860	SDR42E1	10	0	2	520	473	477	0.029346	0	0.004327	1.76882	2.10402	2.03637	1.69e-44	6.84722	up
ENSG00000114450	GNB4	33	18	8	2771	1291	3110	0.172611	0.10266	0.040578	14.0702	6.75911	17.6213	6.98e-59	6.84519	up
Homo_sapiens_newGene_4456	Homo_sapiens_newGene_4456	0	2	0	151	45	161	0	0.030274	0	2.23824	0.669108	2.6957	1.83e-13	6.81611	up
ENSG00000204936	CD177	0	0	0	32	31	40	0	0	0	0.502266	0.44966	0.639341	5.42e-07	6.81386	up
ENSG00000027075	PRKCH	7	2	2	502	398	422	0.062729	0.021392	0.018757	4.63647	3.76348	4.28352	1.56e-45	6.81316	up
ENSG00000115648	MLPH	0	0	13	2026	2392	1515	0	0	0.109101	26.8627	33.0061	17.4167	1.6e-06	6.80851	up
ENSG00000196126	HLA-DRB1	0	3	0	134	236	87	0	0.093247	0	3.49988	6.32241	2.57055	2.9e-16	6.806	up
ENSG00000180353	HCLS1	2	0	0	114	115	91	0.032471	0	0	1.81585	1.90767	1.64694	1.05e-14	6.79276	up
Homo_sapiens_newGene_6602	Homo_sapiens_newGene_6602	0	0	0	35	38	28	0	0	0	0.863139	0.943994	0.930839	6.27e-07	6.78858	up
Homo_sapiens_newGene_6631	Homo_sapiens_newGene_6631	0	0	0	39	30	32	0	0	0	2.05611	1.57594	1.60882	6.21e-07	6.78616	up
ENSG00000153898	MCOLN2	6	0	6	564	332	518	0.059506	0	0.0651	6.97637	4.22647	6.86231	9.37e-43	6.77788	up
ENSG00000135324	MRAP2	0	0	0	33	33	30	0	0	0	0.491222	0.493523	0.504514	8.55e-07	6.72587	up
ENSG00000150510	FAM124A	0	3	5	353	245	327	0	0.016095	0.035421	2.94769	1.9506	3.20739	6.87e-34	6.70344	up
Homo_sapiens_newGene_1002	Homo_sapiens_newGene_1002	10	2	13	1069	619	951	0.029024	0.005948	0.040101	3.81418	2.62767	4.59901	7.74e-62	6.67464	up
ENSG00000115363	EVA1A	9	3	10	757	825	694	0.14998	0.04547	0.170179	14.5081	16.6296	15.3492	2.98e-67	6.66695	up
Homo_sapiens_newGene_7548	Homo_sapiens_newGene_7548	5	5	0	435	250	410	0.026205	0.033376	0	2.75538	1.6243	2.91842	1.03e-35	6.6302	up
ENSG00000187498	COL4A1	53	27	41	3946	4500	3352	0.267253	0.155121	0.205111	19.5923	23.194	18.9059	7.15e-132	6.62888	up
ENSG00000156804	FBXO32	18	25	12	1944	1893	1603	0.088982	0.136837	0.056899	9.66529	9.26867	8.63241	5.91e-106	6.61314	up
Homo_sapiens_newGene_2090	Homo_sapiens_newGene_2090	8	8	0	562	542	537	0.130935	0.131112	0	10.4386	10.2382	11.3204	3.45e-51	6.60752	up
ENSG00000165140	FBP1	9	0	10	677	686	494	0.182606	0	0.257021	18.2347	18.5204	15.9361	5.18e-49	6.56478	up
Homo_sapiens_newGene_468	Homo_sapiens_newGene_468	2	0	5	314	115	347	0.019355	0	0.049056	3.40731	1.2042	4.96458	4.19e-23	6.56156	up
ENSG00000048052	HDAC9	41	10	3	2594	1432	2784	0.397595	0.038346	0.040361	27.8502	15.4176	33.0888	2.47e-14	6.56113	up
ENSG00000116016	EPAS1	83	88	71	8494	7554	6579	0.539374	0.68306	0.458635	52.9489	48.2919	46.2495	4.69e-202	6.55864	up
ENSG00000091592	NLRP1	14	5	7	879	913	695	0.084718	0.028178	0.037272	5.50949	5.94874	5.07422	9.89e-68	6.55577	up
ENSG00000135047	CTSL	62	71	72	5634	7070	6192	1.26886	1.65901	1.57664	107.108	135.341	135.63	1.54e-173	6.54747	up
ENSG00000136630	HLX	3	0	0	120	114	126	0.04466	0	0	1.68896	1.64444	2.00664	7.34e-17	6.54552	up
ENSG00000166922	SCG5	5	0	2	245	143	362	0.116991	0	0.054397	7.40755	4.51644	12.1447	2.06e-24	6.53921	up
ENSG00000105499	PLA2G4C	0	0	4	169	176	109	0	0	0.051667	2.31795	2.75489	1.92589	9.8e-19	6.53531	up
ENSG00000175287	PHYHD1	6	7	7	637	853	433	0.08508	0.122262	0.113164	11.8821	19.2143	8.39628	1.91e-48	6.53219	up
ENSG00000068615	REEP1	2	0	2	176	104	170	0.017541	0	0.048715	1.92246	1.18203	1.67263	1.58e-19	6.52091	up
ENSG00000223865	HLA-DPB1	0	3	0	133	154	79	0	0.072182	0	2.72937	3.23957	1.82214	1.18e-15	6.51918	up
ENSG00000090339	ICAM1	80	65	106	7847	9130	5468	0.825795	0.755185	1.09469	77.7059	92.7135	61.0592	5.63e-123	6.50383	up
ENSG00000176641	RNF152	0	3	0	138	80	144	0	0.008065	0	0.465913	0.274631	0.547881	4.81e-16	6.50067	up
Homo_sapiens_newGene_537	Homo_sapiens_newGene_537	8	9	11	869	405	1392	0.014025	0.016398	0.018945	1.4709	0.792964	2.63414	7.25e-44	6.47842	up
ENSG00000188785	ZNF548	3	1	4	281	171	344	0.015025	0.043952	0.051795	2.92415	1.7745	3.88769	8.09e-29	6.47743	up
ENSG00000165181	C9orf84	0	3	0	119	52	208	0	0.015144	0	0.757328	0.337831	1.50833	6.33e-14	6.47406	up
ENSG00000011028	MRC2	20	8	13	1192	1486	889	0.111628	0.049224	0.069617	6.40969	8.20595	5.46162	7.6e-69	6.43537	up
ENSG00000163638	ADAMTS9	18	12	9	1327	913	1183	0.077435	0.056652	0.037379	5.65254	3.97782	5.63983	1.01e-89	6.43531	up
ENSG00000108448	TRIM16L	80	56	74	6170	6782	4814	1.36038	1.06743	1.25189	100.253	113.006	88.2022	4.41e-156	6.42865	up
ENSG00000156886	ITGAD	1	0	2	112	117	100	0.004512	0	0.010374	0.91521	0.980142	0.926978	3.58e-16	6.42481	up
ENSG00000011638	TMEM159	35	20	8	1882	2200	1424	0.616657	0.364922	0.141387	32.9898	40.393	28.0512	1.01e-60	6.41792	up
ENSG00000147206	NXF3	0	0	2	101	74	71	0	0	0.021522	1.66424	1.24481	1.33006	9.02e-13	6.41418	up
ENSG00000049323	LTBP1	4	0	9	392	382	385	0.018651	0	0.04418	2.38974	2.3263	2.68994	2.16e-41	6.41031	up
ENSG00000067798	NAV3	21	27	15	1986	1239	2264	0.071863	0.103291	0.051055	7.83408	4.31904	9.45014	2.07e-85	6.40852	up
ENSG00000189056	RELN	0	0	2	102	51	97	0	0	0.004051	0.282374	0.144563	0.301628	2.11e-12	6.40791	up
ENSG00000147234	FRMPD3	0	0	5	191	158	143	0	0	0.01852	0.840317	0.714206	0.710858	4.12e-21	6.39284	up
ENSG00000180537	RNF182	3	5	0	298	196	224	0.027415	0.041352	0	2.57591	1.7397	2.22214	7.72e-29	6.32697	up
ENSG00000164744	SUN3	6	0	0	180	144	232	0.117025	0	0	7.10363	5.7215	9.88523	8.8e-22	6.32615	up
ENSG00000154822	PLCL2	0	0	6	293	185	307	0	0	0.048929	2.27266	1.47256	2.68515	4.7e-09	6.30431	up
Homo_sapiens_newGene_2976	Homo_sapiens_newGene_2976	3	0	0	109	94	99	0.028764	0	0	1.50182	1.43063	1.55202	2.86e-15	6.29351	up
ENSG00000058335	RASGRF1	5	10	5	588	535	492	0.02164	0.057585	0.026078	3.00819	2.80373	2.85866	3.44e-57	6.28863	up
ENSG00000115295	CLIP4	20	15	8	1308	669	1525	0.1537	0.128216	0.06091	11.2377	5.9977	15.3548	1.87e-57	6.28814	up
ENSG00000117525	F3	177	92	119	10418	8641	10741	2.64944	1.53408	1.75327	147.907	125.26	171.84	5.99e-157	6.28532	up
ENSG00000169026	SLC49A3	5	2	0	201	239	158	0.055951	0.058273	0	3.64067	4.38222	3.56015	2.75e-24	6.25329	up
ENSG00000137752	CASP1	0	7	4	363	195	373	0	0.127391	0.067378	6.58566	3.58156	8.05671	4.16e-30	6.24908	up
ENSG00000198796	ALPK2	2	0	0	102	50	69	0.008428	0	0	0.447358	0.222706	0.341701	1.21e-11	6.23355	up
Homo_sapiens_newGene_2825	Homo_sapiens_newGene_2825	2	0	0	74	81	58	0.026893	0	0	1.31121	1.47817	1.15847	9.69e-12	6.21665	up
ENSG00000079263	SP140	6	5	8	552	438	450	0.061136	0.051881	0.078451	6.42565	4.89141	6.6075	2.98e-55	6.20274	up
ENSG00000136960	ENPP2	0	0	4	109	91	161	0	0	0.037082	1.06039	1.01173	2.15111	2.58e-16	6.19893	up
ENSG00000188158	NHS	2	3	2	250	105	239	0.004353	0.012108	0.007354	0.91535	0.395613	0.988289	9.07e-23	6.19775	up
ENSG00000145431	PDGFC	18	3	10	877	542	890	0.14006	0.025695	0.080662	8.56109	4.94857	8.59185	2.47e-53	6.18198	up
ENSG00000123689	G0S2	224	216	179	14572	16717	11802	8.77787	9.52073	6.98053	541.889	637.502	494.975	1.47e-151	6.13984	up
ENSG00000265190	ANXA8	6	0	5	340	264	216	0.102865	0	0.07007	5.51674	4.67227	3.99757	1.37e-31	6.12377	up
ENSG00000142494	SLC47A1	13	6	11	729	808	570	0.127338	0.060506	0.104204	7.20179	8.35962	6.37266	4.1e-62	6.12224	up
ENSG00000172543	CTSW	4	0	4	238	251	126	0.094151	0	0.076201	5.84335	6.37426	3.49243	3.62e-23	6.11747	up
ENSG00000198453	ZNF568	0	0	5	127	88	203	0	0	0.03564	1.64167	1.15676	2.5697	1.3e-16	6.11537	up
ENSG00000155016	CYP2U1	11	6	5	628	378	539	0.070758	0.046341	0.03256	4.0873	2.52184	3.95507	1.61e-51	6.08269	up
ENSG00000160219	GAB3	2	0	0	65	62	66	0.014388	0	0	0.514804	0.432693	0.770012	2.78e-11	6.08189	up
ENSG00000113211	PCDHB6	0	0	1	46	38	42	0	0	0.00352	0.444645	0.377888	0.460602	2.04e-08	6.07812	up
ENSG00000005249	PRKAR2B	3	6	3	313	165	401	0.022598	0.061246	0.02697	2.68797	1.44768	3.88748	2.85e-29	6.05762	up
ENSG00000111863	ADTRP	2	0	0	40	34	133	0.126476	0	0	1.43132	0.585098	2.74916	1.22e-09	6.05633	up
Homo_sapiens_newGene_4212	Homo_sapiens_newGene_4212	0	0	2	78	33	87	0	0	0.027625	1.2452	0.445954	1.44725	1.82e-10	6.0528	up
ENSG00000158315	RHBDL2	0	4	0	114	98	115	0	0.055307	0	2.07859	1.98526	2.41059	2.7e-16	6.05213	up
ENSG00000163888	CAMK2N2	1	0	0	42	47	34	0.00615	0	0	0.971334	1.12628	0.898615	3e-08	6.04339	up
ENSG00000126010	GRPR	0	2	0	81	55	55	0	0.035883	0	1.3454	0.936506	1.0195	5.15e-11	6.03218	up
Homo_sapiens_newGene_7677	Homo_sapiens_newGene_7677	6	5	0	255	272	237	0.019064	0.016681	0	0.890808	0.975501	0.936606	2.26e-31	6.019	up
ENSG00000133619	KRBA1	0	6	0	292	321	208	0	0.05693	0	2.5733	3.1883	2.47578	5.77e-07	6.01325	up
ENSG00000110446	SLC15A3	0	2	2	106	115	90	0	0.020529	0.017028	1.7042	1.91429	1.62814	3.2e-16	6.00889	up
ENSG00000115468	EFHD1	6	0	4	274	221	194	0.089751	0	0.052896	4.01683	3.34252	3.22856	4.33e-29	6.0051	up
ENSG00000024422	EHD2	141	153	118	9441	10109	6573	1.32907	1.71442	1.11174	85.2669	93.9254	67.0025	5.27e-121	5.9951	up
Homo_sapiens_newGene_6804	Homo_sapiens_newGene_6804	0	0	2	72	58	52	0	0	0.148245	1.72413	1.42499	1.20097	8.55e-11	5.99097	up
ENSG00000026508	CD44	478	431	509	31613	29405	26023	5.52534	6.14779	5.98658	384.744	343.868	291.786	7.84e-281	5.97259	up
ENSG00000087258	GNAO1	21	8	11	959	924	639	0.156654	0.06537	0.084481	5.46878	5.38796	4.17779	2.1e-61	5.96798	up
ENSG00000153563	CD8A	3	6	5	281	359	275	0.023162	0.064693	0.04771	3.03012	3.88203	3.70602	1.94e-36	5.96477	up
Homo_sapiens_newGene_4339	Homo_sapiens_newGene_4339	0	0	2	62	47	70	0	0	0.022925	0.91145	0.651212	1.6178	1.22e-10	5.96328	up
ENSG00000099250	NRP1	98	104	100	6142	5700	6612	0.714584	0.698421	0.589783	36.5073	36.3816	47.2015	1.24e-217	5.9562	up
Homo_sapiens_newGene_757	Homo_sapiens_newGene_757	0	4	7	183	277	268	0	0.220242	0.306457	8.77355	16.0257	16.9088	7.79e-27	5.94341	up
ENSG00000174004	NRROS	26	8	8	891	1004	704	0.338692	0.108583	0.103915	11.1849	12.9207	9.97003	2.36e-51	5.93563	up
ENSG00000003137	CYP26B1	8	7	15	623	686	539	0.055613	0.053599	0.101245	4.74196	5.49763	4.52472	7.83e-60	5.93472	up
ENSG00000140465	CYP1A1	61	63	79	4188	4819	3210	0.75541	1.13118	0.998839	53.4173	62.3492	45.5601	3.6e-119	5.93303	up
Homo_sapiens_newGene_1560	Homo_sapiens_newGene_1560	6	6	2	323	351	222	0.044399	0.052888	0.015613	2.88349	3.50527	2.53518	1.3e-33	5.9208	up
ENSG00000135063	FAM189A2	3	0	0	87	74	72	0.027943	0	0	1.0421	0.917942	0.974118	5.47e-13	5.92052	up
ENSG00000187134	AKR1C1	262	259	266	16111	14732	15737	1.3522	1.52191	1.34466	81.604	74.9581	88.3558	3.99e-301	5.91644	up
ENSG00000106070	GRB10	30	47	38	2525	2409	1974	0.177022	0.42978	0.255325	18.8049	18.5416	16.2569	9.97e-112	5.91093	up
ENSG00000173705	SUSD5	2	0	0	64	41	68	0.012832	0	0	0.40676	0.267171	0.491474	2.61e-10	5.90333	up
ENSG00000166592	RRAD	8	13	6	486	710	455	0.173063	0.308816	0.120704	9.94382	14.9266	10.5268	8.04e-46	5.89603	up
ENSG00000187720	THSD4	23	14	19	1140	1107	1054	0.084412	0.057775	0.069818	4.00206	3.97046	4.15857	4.76e-100	5.89379	up
ENSG00000137801	THBS1	120	77	133	6930	6181	6048	0.521069	0.372853	0.578884	28.9861	26.3537	28.4667	2.15e-173	5.89243	up
Homo_sapiens_newGene_1784	Homo_sapiens_newGene_1784	14	7	4	555	370	610	0.095623	0.052019	0.025289	3.87122	2.65244	4.80071	7.48e-47	5.89139	up
Homo_sapiens_newGene_1570	Homo_sapiens_newGene_1570	5	0	6	186	326	181	0.1466	0	0.150185	6.02683	10.5947	6.97476	4.11e-24	5.88573	up
ENSG00000176171	BNIP3	25	67	32	2731	2021	2822	0.288683	0.831656	0.376915	30.5913	23.212	35.6621	8.04e-63	5.87785	up
ENSG00000182253	SYNM	22	17	24	1328	1011	1301	0.099307	0.08567	0.109709	6.08234	5.02405	6.85783	3.59e-105	5.85872	up
Homo_sapiens_newGene_7247	Homo_sapiens_newGene_7247	2	0	0	66	58	42	0.048582	0	0	1.50985	1.37973	1.07722	4.34e-10	5.85344	up
ENSG00000175175	PPM1E	0	0	4	111	62	111	0	0	0.015722	0.545581	0.308106	0.615434	5.07e-14	5.84591	up
Homo_sapiens_newGene_179	Homo_sapiens_newGene_179	0	5	0	113	123	106	0	0.048189	0	1.06744	1.20685	1.17386	2.23e-16	5.83813	up
ENSG00000164400	CSF2	47	41	43	2253	3542	1647	1.99828	1.95216	1.82155	92.166	148.606	75.9782	1.25e-67	5.83813	up
ENSG00000130818	ZNF426	11	13	15	807	515	955	0.051612	0.068568	0.068639	4.05361	2.64704	5.53409	1e-60	5.83775	up
ENSG00000123892	RAB38	0	0	7	228	203	278	0	0	0.150791	5.00767	4.56938	6.87052	7.16e-07	5.82334	up
Homo_sapiens_newGene_3294	Homo_sapiens_newGene_3294	0	4	0	76	116	89	0	0.068895	0	1.60691	3.03371	1.85803	6.96e-14	5.8213	up
ENSG00000127325	BEST3	0	3	0	85	75	59	0	0.021695	0	1.10317	0.900631	0.751736	3.16e-12	5.80039	up
ENSG00000130830	MPP1	55	40	35	2516	2486	2120	0.892393	0.713905	0.566068	41.1973	39.7273	37.0341	7.18e-123	5.79382	up
ENSG00000178922	HYI	5	7	13	364	923	181	0.114044	0.183254	0.350779	13.8368	35.3849	7.28261	1.36e-22	5.78877	up
ENSG00000108771	DHX58	0	9	9	314	443	290	0	0.121607	0.11538	4.22291	6.03122	4.37286	1.36e-29	5.77733	up
ENSG00000144810	COL8A1	45	32	34	1968	1922	2078	0.358932	0.210962	0.197832	15.9492	13.2913	18.5344	1.29e-136	5.7709	up
ENSG00000129675	ARHGEF6	0	0	3	89	40	87	0	0	0.016856	0.472271	0.216952	0.522648	2.37e-11	5.76396	up
Homo_sapiens_newGene_1716	Homo_sapiens_newGene_1716	26	9	24	1130	469	1731	0.379097	0.136357	0.341662	15.7884	6.71013	27.2803	2.51e-36	5.76096	up
ENSG00000155760	FZD7	20	31	27	1406	1493	1286	0.170399	0.304664	0.233459	11.7267	12.7719	12.1024	9.49e-98	5.75223	up
ENSG00000012779	ALOX5	0	0	2	49	62	42	0	0	0.022762	0.629195	0.842674	0.596963	1.35e-09	5.74736	up
ENSG00000109705	NKX3-2	3	0	4	134	170	111	0.024236	0	0.042177	1.52948	1.99413	1.43059	1.35e-19	5.74596	up
ENSG00000113578	FGF1	8	2	7	317	284	329	0.059895	0.018864	0.057002	2.82546	2.5581	3.2593	2.69e-40	5.73338	up
ENSG00000099998	GGT5	5	4	0	144	248	135	0.060396	0.060125	0	2.01708	3.65881	2.10286	2.35e-20	5.72986	up
ENSG00000185483	ROR1	13	13	16	837	583	819	0.084197	0.096661	0.101482	5.40962	3.52542	5.71235	1.4e-73	5.72491	up
ENSG00000104368	PLAT	88	65	65	3982	4397	2889	1.08699	0.958186	0.879156	50.9911	57.5604	41.0939	4.95e-107	5.71289	up
ENSG00000138646	HERC5	0	0	20	1743	876	2434	0	0	0.188201	15.9742	8.23415	25.1549	0.000170934	5.70643	up
ENSG00000165949	IFI27	10	5	2	289	396	236	0.481662	0.201282	0.087315	15.9551	22.5212	14.8913	5.38e-31	5.69864	up
ENSG00000186281	GPAT2	37	35	36	1883	2456	1240	0.410016	0.426646	0.390883	22.3324	30.0256	16.6854	6.74e-70	5.69858	up
ENSG00000143507	DUSP10	52	46	45	2550	2335	2419	0.651864	0.644468	0.562881	32.966	30.4819	34.2258	1.06e-162	5.69734	up
ENSG00000029534	ANK1	10	13	8	558	593	462	0.039501	0.058447	0.066974	2.32912	2.4884	2.02827	3.18e-56	5.68263	up
ENSG00000240694	PNMA2	3	8	10	444	327	339	0.019369	0.057257	0.064935	2.8773	2.17264	2.4787	1.39e-43	5.67739	up
ENSG00000157064	NMNAT2	3	25	17	861	726	829	0.017981	0.167288	0.100525	4.89157	4.23364	5.31678	5.44e-40	5.67382	up
ENSG00000107954	NEURL1	0	0	2	51	57	37	0	0	0.013274	0.477004	0.429782	0.303988	2.9e-09	5.66671	up
ENSG00000176170	SPHK1	32	43	40	1838	2582	1404	0.576118	0.877189	0.733201	32.5626	46.8594	27.9811	1.63e-69	5.66668	up
ENSG00000138347	MYPN	0	0	3	78	54	64	0	0	0.011059	0.410334	0.290048	0.377297	1.68e-11	5.66508	up
ENSG00000197632	SERPINB2	0	2	7	154	140	202	0	0.035557	0.102632	2.58653	2.38048	3.82682	1.29e-21	5.65492	up
ENSG00000091986	CCDC80	92	89	102	5031	4123	4771	0.254191	0.303846	0.312885	14.1724	12.1856	15.4721	7.67e-211	5.64589	up
Homo_sapiens_newGene_5878	Homo_sapiens_newGene_5878	0	3	0	59	62	74	0	0.109841	0	2.25082	2.35858	2.67445	2.06e-11	5.63817	up
Homo_sapiens_newGene_7605	Homo_sapiens_newGene_7605	2	0	0	42	55	44	0.065913	0	0	1.41155	1.87265	1.57714	3.48e-09	5.63263	up
ENSG00000116117	PARD3B	11	0	3	323	191	228	0.044016	0	0.012329	1.451	0.862316	1.04217	8.42e-25	5.62921	up
ENSG00000112852	PCDHB2	3	4	5	241	229	148	0.016453	0.030333	0.037758	2.01933	1.82633	1.30099	3.72e-27	5.59988	up
ENSG00000253304	TMEM200B	17	8	19	674	771	664	0.225746	0.114716	0.245632	8.66967	10.173	9.47415	2.47e-65	5.59377	up
ENSG00000138411	HECW2	7	8	2	352	167	363	0.01672	0.023948	0.005368	1.67258	0.457826	1.91622	8.92e-29	5.5886	up
ENSG00000138639	ARHGAP24	0	2	6	145	112	169	0	0.014686	0.042324	1.2578	0.786271	1.36317	5.85e-20	5.58845	up
ENSG00000136944	LMX1B	0	0	4	80	107	49	0	0	0.019871	0.563941	1.26415	0.300124	1.08e-11	5.58348	up
Homo_sapiens_newGene_7406	Homo_sapiens_newGene_7406	34	31	47	1961	1198	2206	0.120603	0.128614	0.177024	8.03486	4.90764	9.7265	3.89e-82	5.57947	up
ENSG00000140835	CHST4	0	0	7	194	257	155	0	0	0.088266	2.74855	3.73907	2.42849	4.34e-06	5.57178	up
Homo_sapiens_newGene_7389	Homo_sapiens_newGene_7389	0	12	6	382	260	280	0	0.075078	0.030436	2.06544	1.44462	1.70713	1.51e-27	5.56092	up
Homo_sapiens_newGene_6040	Homo_sapiens_newGene_6040	0	0	5	97	81	98	0	0	0.06086	1.21732	1.03784	1.37895	2.25e-14	5.56067	up
Homo_sapiens_newGene_946	Homo_sapiens_newGene_946	0	2	0	41	44	47	0	0.04873	0	1.40689	1.24121	1.52264	7.04e-09	5.51644	up
ENSG00000058091	CDK14	5	13	5	405	324	359	0.030591	0.306439	0.213871	2.60851	2.13612	2.606	3.63e-42	5.51281	up
Homo_sapiens_newGene_672	Homo_sapiens_newGene_672	0	0	3	61	60	53	0	0	0.046678	1.24005	1.24155	1.20404	1.11e-10	5.50491	up
ENSG00000181982	CCDC149	0	11	6	322	255	252	0	0.107674	0.046793	2.81626	2.2143	2.38694	5.56e-28	5.50484	up
ENSG00000164574	GALNT10	59	50	60	2746	2673	2103	0.334428	0.328931	0.341648	14.9938	15.199	13.1634	4.94e-127	5.50098	up
Homo_sapiens_newGene_4548	Homo_sapiens_newGene_4548	7	19	6	488	322	732	0.086746	0.26833	0.078892	6.10295	4.1273	10.3229	1.94e-32	5.49541	up
ENSG00000157927	RADIL	0	5	3	161	160	85	0	0.027033	0.014079	1.32087	1.06797	0.591538	1.54e-17	5.48957	up
Homo_sapiens_newGene_9253	Homo_sapiens_newGene_9253	0	3	2	104	78	79	0	0.028799	0.015358	1.31208	0.911292	1.08293	9.02e-15	5.4758	up
Homo_sapiens_newGene_5150	Homo_sapiens_newGene_5150	2	0	0	39	62	27	0.060396	0	0	1.11298	1.83266	0.859591	3.7e-08	5.46681	up
ENSG00000105137	SYDE1	143	117	130	5885	6615	4291	1.43667	1.30268	1.29065	58.9773	66.9347	48.5612	1.95e-113	5.45591	up
ENSG00000144369	FAM171B	10	5	20	465	269	870	0.057677	0.026305	0.113308	2.57468	1.51528	5.43237	4.44e-28	5.45478	up
ENSG00000196208	GREB1	8	15	6	406	472	421	0.030379	0.086679	0.023571	2.46424	2.95109	2.86043	2.38e-45	5.45465	up
ENSG00000128805	ARHGAP22	35	14	12	849	1124	706	0.427721	0.173463	0.142773	10.6169	13.7122	9.6309	5.22e-45	5.45341	up
ENSG00000272674	PCDHB16	5	2	5	159	217	174	0.027465	0.015322	0.033812	1.01974	1.42795	1.26184	1.02e-25	5.4524	up
Homo_sapiens_newGene_2657	Homo_sapiens_newGene_2657	1	0	2	76	51	42	0.004066	0	0.008819	0.62974	0.432733	0.415593	1.97e-10	5.45083	up
ENSG00000104361	NIPAL2	3	3	12	329	152	354	0.014819	0.016727	0.086373	2.30921	1.10791	2.84895	3.36e-25	5.44336	up
ENSG00000153132	CLGN	39	20	14	970	515	1838	0.425343	0.241822	0.154922	10.3074	5.58544	22.0957	5.5e-32	5.44259	up
ENSG00000104432	IL7	0	0	3	50	33	90	0	0	0.03258	0.761681	0.524449	1.85137	1.86e-09	5.43599	up
ENSG00000259207	ITGB3	0	8	0	313	286	244	0	0.067132	0	2.53805	2.38246	2.23709	4.11e-05	5.42228	up
ENSG00000223547	ZNF844	8	10	5	310	241	466	0.039951	0.053167	0.024589	1.50602	1.19831	2.55212	1.55e-34	5.40621	up
ENSG00000122861	PLAU	398	385	427	16298	20969	12468	5.52942	5.96788	6.21661	227.013	298.982	195.497	4.29e-104	5.39003	up
ENSG00000144642	RBMS3	4	3	2	126	95	192	0.013093	0.012442	0.007867	1.1484	0.37957	1.4435	1.83e-19	5.38416	up
ENSG00000181744	DIPK2A	14	4	0	385	207	519	0.101841	0.034205	0	2.84838	1.56664	4.32974	2.22e-07	5.38259	up
ENSG00000176046	NUPR1	8	11	0	356	454	267	0.048476	0.074481	0	7.97793	11.2011	7.02768	9.55e-09	5.37424	up
ENSG00000165072	MAMDC2	0	3	4	113	79	132	0	0.025288	0.029616	1.00153	0.716537	1.3221	1.27e-16	5.3584	up
ENSG00000138135	CH25H	8	2	2	180	193	143	0.152329	0.043327	0.020058	3.42714	3.77285	3.06963	1.74e-23	5.3477	up
ENSG00000164741	DLC1	39	54	52	2308	1598	1959	0.175171	0.282459	0.232298	11.7255	8.2282	11.4836	1.09e-107	5.34128	up
Homo_sapiens_newGene_7722	Homo_sapiens_newGene_7722	0	0	3	49	56	50	0	0	0.185639	3.57769	4.18103	4.09853	8.18e-10	5.33944	up
ENSG00000170801	HTRA3	5	8	6	239	354	197	0.05662	0.124507	0.078257	3.20533	4.89724	2.98486	3.93e-29	5.32836	up
ENSG00000177409	SAMD9L	8	8	14	436	183	650	0.037491	0.042928	0.061973	2.4141	0.88067	3.56439	1.07e-27	5.32377	up
ENSG00000149289	ZC3H12C	121	76	132	4826	2483	5821	0.42747	0.30478	0.467285	16.5412	8.91632	22.1546	2.27e-65	5.31651	up
ENSG00000111452	ADGRD1	11	2	0	199	372	176	0.065522	0.013859	0	1.26783	2.88359	1.38965	4.54e-07	5.31424	up
ENSG00000157613	CREB3L1	43	56	62	2199	2515	1610	0.536604	0.797059	0.770257	26.6189	31.7018	22.1111	6.87e-80	5.31008	up
ENSG00000197479	PCDHB11	3	0	6	167	103	118	0.023555	0	0.048281	1.28005	0.805483	1.01889	9.65e-19	5.30613	up
ENSG00000131711	MAP1B	181	229	224	9511	5318	10099	0.508208	0.728253	0.800596	25.4483	14.5901	30.4734	9.66e-90	5.28834	up
ENSG00000122870	BICC1	12	10	11	472	321	511	0.073525	0.064846	0.066422	2.80995	1.95136	3.42305	1.03e-48	5.28245	up
ENSG00000185015	CA13	14	9	6	455	265	436	0.121711	0.085832	0.049228	3.83766	2.2894	4.14689	6.27e-40	5.27585	up
ENSG00000183186	C2CD4C	0	0	2	37	44	29	0	0	0.021616	0.37965	0.456038	0.328728	9.29e-08	5.27185	up
Homo_sapiens_newGene_955	Homo_sapiens_newGene_955	3	0	0	42	49	57	0.129594	0	0	2.47766	3.42462	3.69372	2.15e-09	5.26477	up
ENSG00000211445	GPX3	70	66	94	3080	3518	2092	1.51786	1.53424	1.94251	59.0477	70.5695	44.9011	1.4e-80	5.26369	up
ENSG00000120324	PCDHB10	2	4	2	121	133	84	0.020633	0.036644	0.020421	1.18326	1.32905	0.92124	1.27e-17	5.26281	up
ENSG00000184060	ADAP2	5	2	0	82	128	90	0.046274	0.026116	0	0.893112	1.45485	1.14784	7.31e-15	5.26032	up
ENSG00000100292	HMOX1	206	227	230	8628	9950	6411	3.83291	4.75562	4.26478	152.499	180.345	127.798	7.74e-106	5.25954	up
ENSG00000187123	LYPD6	9	2	12	308	218	378	0.074648	0.018069	0.09376	2.42966	1.76263	3.36738	1.02e-31	5.25876	up
ENSG00000076641	PAG1	25	16	34	1069	625	1188	0.076388	0.053728	0.105069	3.20347	1.92014	4.01389	1.3e-56	5.25786	up
ENSG00000188641	DPYD	27	4	13	621	401	694	0.242827	0.081838	0.200857	5.06461	3.24332	6.17926	9.94e-34	5.2575	up
Homo_sapiens_newGene_1076	Homo_sapiens_newGene_1076	7	4	4	238	203	153	0.112058	0.048712	0.050849	3.62886	2.95797	2.71245	1.42e-27	5.24617	up
ENSG00000135299	ANKRD6	9	6	8	307	220	368	0.056232	0.042113	0.051368	3.12437	1.88418	3.63853	9.15e-37	5.24526	up
ENSG00000085276	MECOM	28	19	32	1039	527	1453	0.160749	0.124368	0.179996	6.24493	3.09703	9.83754	7.3e-44	5.23103	up
Homo_sapiens_newGene_1780	Homo_sapiens_newGene_1780	10	10	8	435	197	462	0.067938	0.076297	0.055634	3.06505	1.41564	3.66936	5.92e-33	5.22382	up
ENSG00000107282	APBA1	6	4	4	199	187	156	0.030579	0.023142	0.020323	0.979626	0.937311	0.889478	2.24e-27	5.21639	up
Homo_sapiens_newGene_2580	Homo_sapiens_newGene_2580	15	17	12	544	631	464	0.164385	0.438888	0.237924	7.05368	9.00492	6.91025	1.23e-53	5.21611	up
ENSG00000119917	IFIT3	198	172	211	7574	4281	9757	2.71393	2.62326	2.85552	97.975	56.8421	142.474	2.88e-77	5.21597	up
ENSG00000179083	FAM133A	12	8	22	470	273	858	0.123588	0.093106	0.229167	4.59335	2.73929	9.48408	6.41e-29	5.20285	up
ENSG00000059377	TBXAS1	4	0	0	77	82	27	0.045527	0	0	1.13754	1.28178	0.408218	4.43e-09	5.19515	up
ENSG00000073150	PANX2	6	16	12	452	553	274	0.061187	0.189451	0.123923	4.76769	6.1788	3.33307	1.92e-32	5.19044	up
ENSG00000253910	PCDHGB2	26	27	35	1313	1156	725	0.335572	0.388163	0.451812	10.0541	9.07327	6.2575	2.05e-61	5.18425	up
ENSG00000125730	C3	556	520	651	22018	24446	15030	3.57925	3.81073	4.18576	134.849	153.437	103.719	2.44e-104	5.18406	up
ENSG00000144824	PHLDB2	31	40	51	1569	1036	1838	0.234885	0.248855	0.353562	9.24468	6.2857	12.2632	1.49e-70	5.18293	up
ENSG00000159231	CBR3	9	0	0	210	252	211	0.250088	0	0	5.77508	7.10769	6.55018	7.7e-05	5.18292	up
ENSG00000056558	TRAF1	96	53	66	2683	3100	1883	0.509916	0.318225	0.348878	13.6607	16.1882	10.8131	1.43e-70	5.18169	up
ENSG00000106366	SERPINE1	1223	1104	1098	40669	48884	31950	13.0027	13.2504	11.6357	410.567	506.093	363.768	4.32e-115	5.17918	up
ENSG00000128591	FLNC	417	415	374	14831	16760	11247	1.53906	1.72421	1.37482	52.0443	60.343	44.7052	3.79e-112	5.17471	up
ENSG00000169252	ADRB2	78	58	63	2350	2594	2090	0.764934	0.639032	0.614813	21.9807	24.8779	22.0453	8.66e-112	5.17396	up
ENSG00000147100	SLC16A2	10	21	9	530	525	419	0.081572	0.185565	0.072118	4.09562	4.16424	3.7223	2.42e-44	5.1735	up
ENSG00000172985	SH3RF3	32	14	12	726	804	560	0.184576	0.089571	0.068033	4.02661	4.57517	3.4993	9.31e-46	5.17119	up
ENSG00000284969	AL049629.2	1	2	1	58	52	63	0.040483	0.0978	0.040605	2.56372	2.49261	3.18148	2.55e-11	5.16851	up
ENSG00000177839	PCDHB9	6	4	4	199	172	153	0.039259	0.029389	0.030588	1.54189	1.28443	1.25822	6.76e-27	5.16603	up
ENSG00000145491	ROPN1L	3	0	0	54	50	34	0.061171	0	0	1.57247	1.4896	1.04924	8.6e-09	5.15242	up
Homo_sapiens_newGene_7192	Homo_sapiens_newGene_7192	4	2	0	36	189	37	0.056146	0.031795	0	0.475428	2.59075	0.553927	5.02e-09	5.15177	up
ENSG00000143147	GPR161	22	26	27	946	900	794	0.089569	0.117454	0.108905	4.22568	4.23243	5.48188	8.67e-83	5.15049	up
Homo_sapiens_newGene_5145	Homo_sapiens_newGene_5145	3	0	0	46	38	53	0.040287	0	0	1.21471	1.05727	1.2667	6.46e-09	5.14657	up
ENSG00000174792	ODAPH	4	0	3	104	79	88	0.065083	0	0.038137	2.33665	1.78606	1.871	2.13e-15	5.12997	up
ENSG00000121236	TRIM6	15	29	16	758	580	793	0.139837	0.333785	0.162942	7.35965	5.69936	8.77422	1.39e-56	5.12846	up
ENSG00000104447	TRPS1	8	2	4	196	131	186	0.026932	0.00767	0.013541	0.630103	0.476675	0.673955	1.66e-24	5.12609	up
ENSG00000150687	PRSS23	476	379	475	15003	16292	13810	4.04866	3.71393	4.05337	122.49	135.403	288.281	6.8e-173	5.12433	up
ENSG00000169715	MT1E	25	30	21	784	1092	754	1.15296	1.61814	0.978479	35.8746	51.1265	39.0863	1.9e-57	5.11909	up
ENSG00000170577	SIX2	2	11	0	229	279	180	0.030786	0.185802	0	3.34383	4.17061	2.95394	1.27e-06	5.10622	up
ENSG00000148483	TMEM236	5	2	2	130	81	126	0.030853	0.012621	0.011512	0.763899	0.483563	0.836306	6.07e-18	5.10328	up
ENSG00000143631	FLG	5	14	15	461	318	413	0.010651	0.040536	0.039115	1.16429	0.82328	1.1755	1.01e-41	5.0997	up
ENSG00000171617	ENC1	243	168	251	8469	6234	7499	1.50388	1.16465	1.61841	49.6455	37.4455	49.7832	1.31e-153	5.09814	up
Homo_sapiens_newGene_1412	Homo_sapiens_newGene_1412	2	0	0	32	36	29	0.031211	0	0	0.470361	0.535805	0.469575	3.32e-07	5.09261	up
ENSG00000101000	PROCR	53	49	49	1578	1940	1523	1.40487	1.56588	1.67624	37.9025	47.5193	41.2367	5.57e-93	5.08796	up
ENSG00000080493	SLC4A4	3	0	0	46	39	46	0.011107	0	0	0.192722	0.165649	0.21583	1.05e-08	5.08599	up
ENSG00000012124	CD22	54	37	61	1828	1949	1282	0.767991	0.49687	0.865843	24.9415	27.4152	19.7249	1.44e-75	5.08397	up
ENSG00000196358	NTNG2	9	8	6	281	303	199	0.060206	0.058791	0.042249	1.92931	2.15073	1.68124	2.28e-32	5.0587	up
Homo_sapiens_newGene_2084	Homo_sapiens_newGene_2084	38	25	40	1301	1086	988	0.540514	0.249594	0.410263	12.4966	11.1685	10.8356	2.8e-88	5.05548	up
ENSG00000034053	APBA2	51	54	56	1675	2197	1397	0.475531	0.838335	0.468921	15.1035	20.2673	14.1026	3.72e-74	5.0549	up
ENSG00000083814	ZNF671	0	8	5	147	159	158	0	0.098191	0.050792	1.66572	2.14509	2.34571	3.32e-20	5.05462	up
Homo_sapiens_newGene_9404	Homo_sapiens_newGene_9404	0	0	3	35	50	42	0	0	0.095471	1.49053	2.34566	2.5524	2.51e-08	5.0468	up
ENSG00000251537	AC005324.3	22	0	17	1146	871	180	0.134169	0	0.103973	6.68917	5.21646	1.1854	3.56e-05	5.04256	up
ENSG00000171914	TLN2	71	53	59	2186	2195	1508	0.20148	0.204172	0.165543	7.49452	7.94306	6.03313	4.83e-86	5.03173	up
Homo_sapiens_newGene_5658	Homo_sapiens_newGene_5658	0	3	3	73	70	78	0	0.042711	0.027926	1.67485	1.45957	1.31197	3.26e-13	5.01913	up
ENSG00000118523	CTGF	108	85	104	3339	3283	2786	1.56374	1.38728	1.5004	45.9702	46.3492	43.2502	4.76e-136	5.01877	up
ENSG00000136235	GPNMB	6	3	16	317	245	259	0.070208	0.039536	0.187565	3.8458	2.88219	3.40889	1.75e-30	5.01022	up
ENSG00000116299	KIAA1324	5	5	4	156	162	151	0.046939	0.053726	0.038384	1.45632	1.54566	1.57971	4.46e-25	5.01008	up
Homo_sapiens_newGene_7245	Homo_sapiens_newGene_7245	3	3	0	95	46	83	0.038288	0.041064	0	1.94543	1.07649	2.07057	3.45e-12	4.9962	up
Homo_sapiens_newGene_5805	Homo_sapiens_newGene_5805	12	0	9	239	176	272	0.073454	0	0.057082	1.93498	1.38857	2.30197	1.1e-22	4.98342	up
ENSG00000008517	IL32	61	57	44	1785	2169	1138	1.78014	1.84271	1.41248	58.1008	72.2589	38.8834	2.9e-56	4.98271	up
Homo_sapiens_newGene_3475	Homo_sapiens_newGene_3475	6	16	1	282	281	223	0.129017	0.403808	0.017889	6.51222	6.72463	5.81864	5.32e-21	4.98241	up
ENSG00000010361	FUZ	4	1	3	85	137	55	0.172626	0.013065	0.049116	1.85314	2.80943	1.38083	3.02e-13	4.97811	up
ENSG00000257335	MGAM	4	3	0	85	63	101	0.014753	0.009663	0	0.29631	0.225831	0.395775	1.08e-13	4.97778	up
ENSG00000103811	CTSH	32	45	27	1087	1280	854	0.516725	0.776523	0.451667	16.2108	19.5536	14.3241	2.71e-56	4.95152	up
ENSG00000162614	NEXN	11	4	14	335	160	414	0.11268	0.047966	0.14614	3.50163	2.77908	5.17527	2.82e-25	4.91928	up
ENSG00000101955	SRPX	70	56	39	1462	1929	1523	1.26112	1.13889	0.704273	25.184	34.0777	29.862	1.36e-65	4.91454	up
ENSG00000197903	HIST1H2BK	90	128	98	3135	3359	2850	7.97324	12.7871	8.61761	264.942	291.123	271.667	5.48e-91	4.8988	up
ENSG00000166073	GPR176	45	55	49	1588	1640	1154	0.392928	0.648354	0.431284	14.6578	15.0354	11.944	5.83e-76	4.89221	up
ENSG00000176595	KBTBD11	11	4	6	258	149	237	0.052169	0.018919	0.027418	1.23629	0.728737	1.27913	3.84e-27	4.89054	up
ENSG00000088280	ASAP3	53	26	17	981	1126	728	0.443508	0.239401	0.13544	7.99866	9.2337	6.67018	1.11e-38	4.88288	up
ENSG00000123685	BATF3	8	10	11	204	395	262	0.27523	0.352636	0.36717	6.68257	13.2907	9.69714	4.12e-28	4.87577	up
ENSG00000141646	SMAD4	27	54	60	1494	972	1696	0.100647	0.322153	0.271327	5.73638	3.93504	8.00956	3.35e-50	4.86538	up
ENSG00000154589	LY96	3	10	6	168	173	236	0.148741	0.584899	0.284161	9.02708	9.36537	14.3708	9.4e-25	4.86342	up
ENSG00000056998	GYG2	2	6	6	141	173	111	0.016139	0.057663	0.059736	1.92948	1.98449	1.48615	5.24e-20	4.85316	up
ENSG00000166313	APBB1	38	48	25	1074	1342	805	0.480583	0.678459	0.308826	13.1222	16.7905	11.0808	7.15e-47	4.85268	up
ENSG00000101230	ISM1	11	3	4	204	156	175	0.135611	0.04413	0.052082	2.52968	1.9858	2.44937	6.86e-25	4.84756	up
ENSG00000255346	NOX5	5	4	2	121	104	111	0.016264	0.017836	0.006376	0.450986	0.396117	0.503023	4.49e-19	4.84632	up
ENSG00000121895	TMEM156	10	0	5	147	101	211	0.173423	0	0.082609	2.67053	1.95223	4.03306	2.92e-16	4.84553	up
ENSG00000180509	KCNE1	3	0	0	34	35	42	0.020282	0	0	0.340624	0.383538	0.451571	1.29e-07	4.84467	up
ENSG00000154146	NRGN	17	35	11	626	723	508	0.503094	1.02826	0.262571	16.286	19.201	15.0116	1.1e-33	4.83928	up
ENSG00000132821	VSTM2L	16	17	4	371	459	262	0.260123	0.321003	0.062492	6.08576	7.71421	4.89571	1.06e-26	4.83795	up
ENSG00000135362	PRR5L	15	10	35	569	620	511	0.12431	0.097424	0.514489	6.35833	8.63185	6.71846	1.01e-38	4.83605	up
ENSG00000184492	FOXD4L1	2	1	0	40	30	40	0.026797	0.015073	0	0.516964	0.393059	0.578072	6.03e-08	4.83573	up
ENSG00000162511	LAPTM5	119	121	130	3820	3867	2690	1.81217	2.07955	1.96551	55.3339	57.444	43.9468	1.73e-96	4.83481	up
ENSG00000185745	IFIT1	167	129	122	4168	2575	5055	1.93127	1.75022	1.65612	69.5539	44.2448	93.5316	8.86e-72	4.82199	up
ENSG00000187372	PCDHB13	11	9	10	307	269	277	0.067915	0.067703	0.062634	1.95206	1.74978	1.98264	6.02e-41	4.82067	up
ENSG00000135905	DOCK10	6	20	10	388	236	443	0.026795	0.098952	0.045492	1.71028	1.06677	2.22405	2.21e-28	4.81981	up
ENSG00000028277	POU2F2	72	63	81	1878	2269	1804	0.580734	0.58372	1.05622	11.2176	14.9931	13.1942	3.82e-94	4.81886	up
ENSG00000242732	RTL5	14	16	8	463	393	241	0.112782	0.140061	0.062886	3.43974	2.98399	2.02629	2e-32	4.81611	up
ENSG00000122641	INHBA	0	2	2	41	36	60	0	0.012636	0.011042	0.235624	0.321097	0.501935	5.45e-09	4.80964	up
ENSG00000137449	CPEB2	17	21	32	761	372	860	0.081228	0.11293	0.155242	4.73708	3.16567	5.61328	7.34e-38	4.80414	up
ENSG00000005884	ITGA3	1463	1264	1348	37426	47091	26447	10.2984	10.1813	9.42916	251.564	321.114	199.043	1.74e-79	4.79847	up
ENSG00000184923	NUTM2A	1	2	10	163	142	83	0.008666	0.014445	0.095739	1.50335	1.38281	0.884145	8.15e-15	4.7951	up
Homo_sapiens_newGene_6151	Homo_sapiens_newGene_6151	0	4	5	112	64	100	0	0.042487	0.046491	1.2047	0.785973	1.54153	5.45e-14	4.78717	up
ENSG00000180346	TIGD2	16	13	13	478	249	451	0.254741	0.231877	0.199912	4.82764	2.66017	5.17723	3.4e-38	4.78249	up
ENSG00000136867	SLC31A2	19	35	15	631	744	550	0.346975	0.733597	0.273346	11.3842	13.7563	11.1759	1.8e-40	4.78145	up
ENSG00000198846	TOX	3	3	0	51	64	71	0.016433	0.027823	0	0.390365	0.511445	0.619962	4.05e-11	4.76342	up
Homo_sapiens_newGene_1409	Homo_sapiens_newGene_1409	6	10	0	174	114	188	0.059555	0.111858	0	1.91217	1.23961	2.26729	9.12e-17	4.76335	up
ENSG00000167034	NKX3-1	51	33	17	973	856	921	0.523397	0.381373	0.167282	9.57293	8.64215	10.222	1.79e-47	4.76327	up
ENSG00000137142	IGFBPL1	3	3	0	86	59	44	0.090263	0.09441	0	2.53218	1.77015	1.44151	9.46e-11	4.75919	up
ENSG00000141449	GREB1L	5	9	6	198	151	211	0.019113	0.036814	0.10713	1.1649	0.928627	1.01979	4.07e-27	4.75882	up
ENSG00000106853	PTGR1	87	109	89	2502	2195	2860	2.09506	3.17982	2.15813	45.594	41.8054	63.4325	1.43e-99	4.74213	up
Homo_sapiens_newGene_7678	Homo_sapiens_newGene_7678	6	21	6	334	336	250	0.03631	0.139087	0.032911	1.99991	2.14327	1.65791	1.58e-24	4.7297	up
ENSG00000100599	RIN3	94	70	79	2204	2488	1599	0.804514	0.757327	0.684049	19.8005	22.9866	15.2033	5.51e-74	4.72351	up
ENSG00000100154	TTC28	25	31	30	850	673	717	0.070733	0.098833	0.083492	2.33753	2.0425	2.27212	5.05e-74	4.71288	up
ENSG00000277758	FO681492.1	17	7	10	270	287	325	0.102155	0.049209	0.063188	3.59045	3.45955	3.55891	7.47e-36	4.6966	up
ENSG00000140297	GCNT3	7	5	5	104	197	152	0.047844	0.031067	0.033501	0.67852	1.32645	1.19363	1.15e-19	4.6934	up
ENSG00000180998	GPR137C	2	0	10	112	82	141	0.013386	0	0.08327	0.919811	0.690136	1.31356	6.46e-13	4.68913	up
Homo_sapiens_newGene_6629	Homo_sapiens_newGene_6629	13	4	18	294	333	273	0.085059	0.043208	0.304504	3.04513	3.48497	2.71358	3.16e-31	4.68879	up
ENSG00000166831	RBPMS2	10	20	12	350	442	303	0.162498	0.364686	0.20154	5.60391	7.25826	5.46516	4.21e-34	4.68675	up
Homo_sapiens_newGene_5850	Homo_sapiens_newGene_5850	4	0	0	39	38	49	0.125449	0	0	1.5905	1.38485	1.89585	6.97e-08	4.68406	up
ENSG00000085662	AKR1B1	1517	1350	1552	36955	43469	30087	35.9542	36.2494	36.7011	841.387	1015.87	764.548	8.43e-109	4.68191	up
ENSG00000175697	GPR156	0	0	4	51	45	30	0	0	0.0302	0.373149	0.339161	0.240336	1.13e-07	4.67668	up
ENSG00000141527	CARD14	4	3	0	77	57	67	0.026683	0.035384	0	0.542692	0.409919	0.532013	7.51e-12	4.67359	up
ENSG00000071073	MGAT4A	22	8	15	446	180	560	0.130126	0.033382	0.118591	1.74638	0.704528	2.65229	5.08e-24	4.67304	up
ENSG00000189410	SH2D5	56	52	35	1186	1551	870	0.585561	0.619789	0.363609	13.105	16.6802	11.986	4.59e-47	4.66615	up
Homo_sapiens_newGene_3480	Homo_sapiens_newGene_3480	0	0	3	35	33	30	0	0	0.063161	1.21574	0.91246	0.942454	6.19e-07	4.66584	up
ENSG00000006756	ARSD	12	6	7	236	270	139	0.078292	0.039311	0.040686	1.47028	1.72238	0.974548	1.16e-23	4.66183	up
Homo_sapiens_newGene_403	Homo_sapiens_newGene_403	4	6	4	124	136	108	0.031033	0.053435	0.029558	2.2559	1.89843	1.93902	8.18e-20	4.65439	up
ENSG00000178726	THBD	53	28	54	1079	1253	963	0.432404	0.255917	0.438511	8.4506	10.0632	8.50897	2.47e-61	4.64431	up
ENSG00000074181	NOTCH3	4	7	6	139	178	121	0.015275	0.028619	0.023414	0.510799	0.700599	0.525048	4.71e-21	4.63962	up
ENSG00000147394	ZNF185	98	114	92	2662	2786	1984	0.792473	1.01307	0.738664	20.05	21.6361	18.4872	4.63e-78	4.6286	up
ENSG00000113580	NR3C1	91	79	101	2734	1166	2861	0.419297	0.416128	0.466672	13.8359	6.19139	16.387	2.56e-48	4.62832	up
Homo_sapiens_newGene_6141	Homo_sapiens_newGene_6141	0	5	0	51	54	47	0	0.317942	0	3.10395	3.38198	3.22633	2.59e-08	4.61981	up
ENSG00000117318	ID3	55	44	65	1212	1689	1033	1.48755	1.33192	1.73246	31.1775	44.5705	29.9817	7.88e-56	4.61719	up
ENSG00000173013	CCDC96	0	2	7	65	96	80	0	0.036646	0.099735	0.991964	1.50594	1.37963	1.38e-11	4.61399	up
ENSG00000205795	CYS1	4	4	0	70	98	51	0.049586	0.055972	0	0.818487	1.17171	0.668215	4.34e-11	4.61256	up
ENSG00000130303	BST2	81	90	45	1748	2101	1433	2.69004	3.35505	1.47055	55.2282	68.0883	51.0635	5.21e-48	4.61119	up
ENSG00000114698	PLSCR4	13	10	12	294	214	356	0.21198	0.098615	0.115798	3.3675	2.31422	4.19285	1.07e-34	4.61004	up
ENSG00000163131	CTSS	91	61	77	1726	1518	2227	0.752006	0.566315	0.632011	13.5615	12.2034	19.6884	6.55e-82	4.60432	up
ENSG00000074590	NUAK1	105	59	79	2048	1951	1748	0.518907	0.327766	0.430561	9.82455	9.56302	9.33549	2.36e-86	4.59749	up
ENSG00000171791	BCL2	22	22	41	780	529	732	0.112463	0.137856	0.231261	3.6904	2.51271	4.09639	1.9e-52	4.59241	up
ENSG00000127329	PTPRB	25	12	8	413	258	431	0.068659	0.036874	0.021198	1.59311	0.938585	2.02163	2.24e-30	4.58757	up
ENSG00000129946	SHC2	6	10	0	130	191	99	0.073128	0.146247	0	1.67135	2.52056	1.42893	2.55e-13	4.58378	up
ENSG00000145040	UCN2	25	11	6	289	437	278	0.553705	0.280772	0.1364	6.26502	9.72605	6.79843	9.59e-24	4.56424	up
ENSG00000157240	FZD1	58	36	67	1395	1141	1174	0.279023	0.196508	0.324276	6.4513	5.41022	6.12258	4.84e-80	4.55566	up
ENSG00000167191	GPRC5B	42	4	24	563	609	476	0.267043	0.02811	0.152565	3.53926	3.85249	3.39118	2.49e-21	4.55256	up
ENSG00000087086	FTL	10740	9297	10254	226308	289611	176745	415.157	405.669	394.953	8300.85	10893.7	7311.41	6.52e-82	4.55181	up
ENSG00000095383	TBC1D2	246	248	243	5681	6850	4298	2.49573	2.8246	2.45495	55.9542	69.2291	48.1859	2.58e-77	4.54162	up
Homo_sapiens_newGene_6687	Homo_sapiens_newGene_6687	8	0	0	71	93	50	0.22527	0	0	2.12153	2.79589	1.8949	2.55e-08	4.53757	up
ENSG00000170458	CD14	6	10	5	210	212	91	0.107861	0.197592	0.084277	3.57405	3.71189	1.75054	5.98e-18	4.53645	up
ENSG00000144802	NFKBIZ	83	75	70	1845	1580	1707	0.718004	0.760099	0.61115	15.2365	13.383	15.8486	1.96e-113	4.51762	up
ENSG00000121410	A1BG	3	4	0	56	83	43	0.051774	0.075054	0	1.04195	1.57714	0.900062	9.4e-10	4.51403	up
ENSG00000163565	IFI16	155	112	120	3482	1404	4071	2.13563	1.59869	1.80015	42.6653	17.5395	56.4161	8.45e-40	4.5138	up
ENSG00000164619	BMPER	9	4	0	103	104	105	0.057706	0.02503	0	0.956797	0.679578	0.754657	8.6e-14	4.4861	up
ENSG00000180316	PNPLA1	0	4	0	31	53	31	0	0.062979	0	0.516834	0.874905	0.471603	1.03e-06	4.48088	up
ENSG00000078401	EDN1	0	10	0	197	181	158	0	0.179033	0	3.10937	2.93784	2.81856	0.00132543	4.47961	up
ENSG00000139278	GLIPR1	90	59	65	1578	1019	2145	0.516821	0.379196	0.442277	9.14045	6.3353	13.7636	7.7e-50	4.47423	up
ENSG00000130508	PXDN	319	249	287	6463	6307	5517	1.65707	1.40637	1.46423	30.8422	30.7811	29.7374	4.66e-135	4.4565	up
ENSG00000183508	TENT5C	7	3	10	173	111	166	0.040684	0.013324	0.055786	0.963851	0.63238	1.0447	4.19e-21	4.45185	up
Homo_sapiens_newGene_5666	Homo_sapiens_newGene_5666	7	0	0	73	49	56	0.193189	0	0	1.98455	1.35938	1.71193	3.49e-08	4.44894	up
ENSG00000119681	LTBP2	71	49	56	1294	1422	1039	0.278207	0.215647	0.21864	4.86118	5.49105	4.48447	8.42e-68	4.44608	up
ENSG00000171533	MAP6	2	0	3	66	36	27	0.015681	0	0.017936	0.537002	0.322517	0.241693	7.87e-08	4.44138	up
ENSG00000111186	WNT5B	36	32	53	910	1101	574	0.527232	0.659468	0.895546	13.8817	16.6275	10.2268	3.01e-40	4.43856	up
ENSG00000221923	ZNF880	3	16	6	165	196	208	0.051677	0.35813	0.090485	4.74906	5.9045	5.72326	8.45e-19	4.43363	up
ENSG00000105647	PIK3R2	22	27	40	83	75	3214	0.236762	0.412888	0.41325	0.813519	0.771359	31.1561	0.000477722	4.43342	up
Homo_sapiens_newGene_4638	Homo_sapiens_newGene_4638	16	13	29	463	391	387	0.321443	0.28869	0.475116	5.08337	4.25737	4.39939	7.99e-43	4.43121	up
ENSG00000122863	CHST3	271	216	308	5726	6357	4536	1.31784	1.18457	1.49244	26.4548	30.1203	23.6337	8.59e-88	4.42607	up
ENSG00000135480	KRT7	223	251	222	4871	6427	3438	4.32243	5.48195	4.26534	89.4906	121.065	71.2555	3.53e-55	4.42527	up
ENSG00000148908	RGS10	93	70	67	1703	1743	1393	3.89533	3.2623	2.78979	67.9102	71.2926	62.5486	1.97e-78	4.42359	up
ENSG00000124762	CDKN1A	353	301	392	7146	9629	5075	5.47437	5.20998	6.05125	105.465	145.775	84.0257	6.87e-58	4.42079	up
ENSG00000079931	MOXD1	14	4	12	229	150	272	0.145281	0.048846	0.12382	2.41027	1.6102	3.22045	9.33e-24	4.41658	up
ENSG00000148344	PTGES	48	48	42	963	1268	682	0.905373	1.02485	0.792526	17.4789	23.6028	13.9501	2.77e-44	4.41646	up
ENSG00000170989	S1PR1	4	8	2	83	127	107	0.035237	0.105276	0.023251	1.00009	1.53863	1.32546	7.48e-15	4.41574	up
ENSG00000167601	AXL	1837	1621	1828	38545	42103	29232	14.9923	14.793	15.4105	288.189	317.519	242.177	2.26e-100	4.41399	up
ENSG00000157227	MMP14	798	814	853	17672	20583	12987	7.30876	8.47146	7.8712	152.628	182.839	126.541	1.06e-79	4.4085	up
ENSG00000183853	KIRREL1	391	309	407	7869	8631	6321	2.45929	2.83742	2.58371	48.2234	57.2749	42.0124	6.48e-98	4.40629	up
ENSG00000139971	ARMH4	0	3	2	31	56	38	0	0.017697	0.010414	0.148125	0.280628	0.205333	7.95e-08	4.40472	up
ENSG00000176406	RIMS2	10	11	12	297	116	312	0.041964	0.064466	0.049109	1.19401	0.474905	1.41285	1.03e-21	4.39801	up
Homo_sapiens_newGene_3358	Homo_sapiens_newGene_3358	25	7	23	430	226	517	0.214288	0.049743	0.220288	3.3918	1.79432	4.4423	1.28e-24	4.39662	up
ENSG00000130477	UNC13A	24	30	27	574	599	510	0.080875	0.11517	0.089719	1.87605	2.00987	1.88152	4.39e-55	4.39192	up
ENSG00000181458	TMEM45A	17	8	6	255	189	215	0.286463	0.16034	0.096438	4.96038	3.75657	4.74461	6.12e-27	4.38878	up
ENSG00000136378	ADAMTS7	0	2	14	131	134	97	0	0.012282	0.083201	0.764426	0.804494	0.636785	2.16e-10	4.38414	up
ENSG00000168874	ATOH8	4	0	9	110	107	70	0.041766	0	0.110971	1.44503	1.44648	1.03101	3.22e-12	4.38402	up
ENSG00000237651	C2orf74	2	5	7	93	64	157	0.061226	0.160413	0.194692	3.47433	2.66937	6.55784	1.54e-13	4.38395	up
ENSG00000157111	TMEM171	30	15	18	445	453	401	0.656727	0.373562	0.414148	10.7567	11.1684	10.6334	7.8e-44	4.38342	up
ENSG00000188859	FAM78B	2	4	6	83	97	83	0.013803	0.033593	0.041666	0.722335	0.859657	0.856925	9.22e-15	4.38182	up
ENSG00000172738	TMEM217	0	0	6	38	53	54	0	0	0.119617	0.786982	1.17101	1.30629	2.31e-07	4.37501	up
ENSG00000126759	CFP	0	11	0	206	276	117	0	0.244755	0	3.99406	5.7732	2.67574	0.00249452	4.37475	up
ENSG00000144366	GULP1	48	29	40	824	412	1207	0.567954	0.377155	0.450197	9.55205	4.45878	16.5184	7.91e-31	4.36823	up
ENSG00000154153	RETREG1	15	11	17	302	160	447	0.148107	0.133691	0.174473	3.00713	1.61687	4.96493	9.79e-24	4.36765	up
ENSG00000189001	SBSN	7	3	0	63	105	58	0.112616	0.039396	0	1.10787	2.06102	1.18117	4.59e-10	4.36593	up
ENSG00000186684	CYP27C1	0	0	5	70	30	28	0	0	0.030737	0.507792	0.224225	0.22695	1.67e-06	4.36335	up
ENSG00000132530	XAF1	3	7	5	150	62	118	0.024208	0.068554	0.037337	1.42609	0.677487	1.18759	1.02e-14	4.34926	up
Homo_sapiens_newGene_2756	Homo_sapiens_newGene_2756	9	0	0	94	66	52	0.376794	0	0	1.65026	0.878289	0.886194	1.19e-07	4.3433	up
ENSG00000119900	OGFRL1	406	380	355	7724	5072	10268	1.65058	1.75147	1.43961	30.1192	20.0822	44.9576	3.36e-63	4.34309	up
ENSG00000118515	SGK1	31	37	29	736	600	618	0.36614	0.436642	0.32234	9.35376	8.09331	9.14603	1.87e-62	4.34221	up
Homo_sapiens_newGene_4192	Homo_sapiens_newGene_4192	4	10	6	176	68	192	0.036289	0.112847	0.060824	1.70942	0.676442	2.10193	4.01e-15	4.33566	up
ENSG00000197208	SLC22A4	19	33	31	530	614	517	0.280562	0.567355	0.4673	7.75226	9.20736	8.52237	5.9e-45	4.33238	up
Homo_sapiens_newGene_7467	Homo_sapiens_newGene_7467	20	32	11	418	455	412	0.357409	0.88243	0.201533	8.69968	9.98832	9.28668	2.89e-31	4.32728	up
ENSG00000157423	HYDIN	12	4	6	212	101	145	0.024105	0.007808	0.012186	0.661444	0.331628	0.500267	2.08e-18	4.32327	up
ENSG00000124313	IQSEC2	57	46	32	917	1041	702	0.501154	0.3636	0.1784	11.3945	12.5667	9.4578	8.06e-46	4.31513	up
Homo_sapiens_newGene_1759	Homo_sapiens_newGene_1759	2	1	2	35	31	49	0.07461	0.042424	0.100596	1.53265	1.54827	2.83634	4.78e-08	4.31365	up
ENSG00000179431	FJX1	75	87	63	1441	1798	1150	1.03858	1.34497	0.868512	18.9313	24.2297	17.0444	1.84e-51	4.30175	up
ENSG00000088881	EBF4	14	6	22	282	362	181	0.153963	0.074695	0.247391	3.91718	4.09733	2.2477	1.86e-21	4.29882	up
ENSG00000140092	FBLN5	0	4	5	56	58	80	0	0.051759	0.061319	0.733234	0.856006	1.19718	2.24e-10	4.29041	up
ENSG00000163395	IGFN1	205	205	212	4077	3071	4855	0.586089	0.66459	0.793268	11.128	10.4659	16.5858	2.9e-89	4.28911	up
ENSG00000151917	BEND6	6	4	4	72	60	160	0.055195	0.050041	0.054018	0.844794	0.711162	2.04792	1.71e-12	4.28394	up
ENSG00000070614	NDST1	532	420	496	9628	10845	6919	2.24524	2.13738	2.0848	38.6096	45.5077	31.889	8.89e-76	4.27867	up
Homo_sapiens_newGene_5820	Homo_sapiens_newGene_5820	13	17	7	251	133	368	0.650804	0.466446	0.072159	6.17138	3.54383	9.05418	3.05e-19	4.27437	up
ENSG00000162734	PEA15	1016	975	975	18686	22869	14394	13.8892	15.1809	13.2601	242.835	303.85	210.283	5.25e-74	4.27041	up
ENSG00000124772	CPNE5	11	7	4	151	166	117	0.093543	0.0622	0.027943	1.24092	1.40029	1.09636	1.57e-19	4.26983	up
ENSG00000134871	COL4A2	451	436	483	8755	10774	6274	2.65936	2.585	2.889	44.1453	55.4906	35.794	6.13e-65	4.26809	up
Homo_sapiens_newGene_8079	Homo_sapiens_newGene_8079	4	0	3	52	48	48	0.137183	0	0.116914	2.21166	2.021	2.18019	2.94e-09	4.26134	up
ENSG00000112149	CD83	47	27	43	752	749	684	0.642118	0.420029	0.603022	9.79817	9.99881	10.0499	6.09e-61	4.25507	up
ENSG00000136859	ANGPTL2	81	73	68	1511	1608	1044	0.739514	0.745107	0.615243	13.1226	14.3244	10.2241	1.69e-58	4.25237	up
ENSG00000165996	HACD1	49	40	47	784	752	1008	1.22735	1.0936	1.23526	19.8162	21.0871	28.4762	2.02e-64	4.25012	up
ENSG00000138623	SEMA7A	530	416	440	8482	10786	6310	5.31471	4.7146	4.55246	81.6436	106.511	68.6645	1.35e-61	4.2415	up
ENSG00000198133	TMEM229B	5	6	20	341	60	236	0.033375	0.047091	0.165434	3.75601	2.98562	2.86645	1.06e-11	4.23711	up
ENSG00000164841	TMEM74	2	3	3	52	40	74	0.038861	0.066019	0.038849	0.957817	0.753723	1.52708	4.11e-10	4.23306	up
ENSG00000181754	AMIGO1	24	17	21	433	424	279	0.158636	0.123794	0.139403	2.73985	2.93327	1.99152	8.02e-36	4.20677	up
ENSG00000144857	BOC	8	10	6	133	199	120	0.060811	0.084741	0.041345	1.48655	2.45205	1.88395	1.04e-18	4.2056	up
ENSG00000168779	SHOX2	22	17	15	350	244	403	0.279422	0.216209	0.156149	4.30337	3.03434	5.72358	1.49e-34	4.20057	up
ENSG00000107249	GLIS3	13	11	29	345	265	360	0.06564	0.070345	0.192341	2.21908	1.57986	2.22171	2.36e-30	4.19687	up
ENSG00000103154	NECAB2	4	0	3	61	47	34	0.062271	0	0.03277	1.14592	0.948333	0.826023	2.06e-08	4.18455	up
Homo_sapiens_newGene_399	Homo_sapiens_newGene_399	10	7	0	125	116	90	0.106682	0.074872	0	1.28819	1.23541	1.04257	2.99e-12	4.18387	up
ENSG00000163359	COL6A3	19	14	16	308	323	252	0.057828	0.048546	0.04757	1.11051	0.990028	0.997571	2.15e-35	4.18304	up
ENSG00000164520	RAET1E	13	17	20	357	417	146	0.236361	0.297969	0.309795	5.8796	7.61346	2.59133	5.68e-20	4.18038	up
ENSG00000100628	ASB2	10	6	23	248	242	213	0.111149	0.077291	0.265755	2.88497	2.89318	2.81682	1.16e-23	4.17397	up
Homo_sapiens_newGene_5960	Homo_sapiens_newGene_5960	95	80	125	1908	1656	1722	2.60615	2.7027	3.66549	18.5146	15.863	17.9317	4.16e-90	4.17338	up
ENSG00000054392	HHAT	15	0	0	205	194	219	0.13729	0	0	1.83475	1.77146	2.31203	0.0040442	4.17335	up
ENSG00000234465	PINLYP	4	2	7	87	63	96	0.118091	0.070225	0.222004	3.26952	2.59979	3.9243	2.11e-13	4.17187	up
ENSG00000143195	ILDR2	74	47	49	1216	735	1080	0.19065	0.135855	0.125957	3.27701	1.97785	3.17648	3.3e-53	4.16595	up
ENSG00000153904	DDAH1	173	175	182	3542	1777	4150	1.49062	1.7033	1.56174	29.1068	14.9573	38.5096	4.28e-46	4.15389	up
ENSG00000172061	LRRC15	22	2	2	183	203	101	0.12416	0.013025	0.011497	1.00089	1.21015	0.619394	9.51e-10	4.13746	up
ENSG00000047644	WWC3	346	293	359	6421	5886	4724	1.76391	1.68722	1.82159	31.1093	29.2423	25.8091	7.86e-102	4.1282	up
ENSG00000198794	SCAMP5	67	113	107	1638	2176	1134	1.44651	2.43918	2.13647	17.1698	22.3933	12.8564	2.09e-35	4.11694	up
ENSG00000165338	HECTD2	14	16	17	277	137	426	0.183459	0.18051	0.225843	2.15473	1.12078	3.64501	4.1e-20	4.11473	up
ENSG00000196632	WNK3	11	3	14	169	84	250	0.031385	0.009932	0.041249	0.478125	0.244499	0.863736	2.58e-14	4.11443	up
ENSG00000148926	ADM	104	122	119	2033	2128	1704	1.8906	2.49775	2.11507	36.7727	39.3146	34.5345	1.29e-76	4.11432	up
ENSG00000138613	APH1B	10	20	21	327	276	283	0.074274	0.2121	0.166898	2.50913	2.21329	2.44968	8.49e-33	4.11338	up
ENSG00000110013	SIAE	41	51	35	653	687	842	0.244045	0.344806	0.212369	3.76178	4.06007	5.47746	2.1e-49	4.11329	up
Homo_sapiens_newGene_6627	Homo_sapiens_newGene_6627	128	108	127	2006	2382	1721	0.732103	0.691961	0.720832	10.8068	13.1185	10.382	4.63e-71	4.11065	up
Homo_sapiens_newGene_6626	Homo_sapiens_newGene_6626	123	96	134	1972	2241	1690	0.556404	0.452541	0.640368	8.83256	10.0312	8.5704	3.13e-72	4.10411	up
ENSG00000179242	CDH4	117	130	117	2179	2436	1516	0.608242	0.762887	0.605922	10.7718	12.3499	8.45002	3.73e-55	4.09629	up
ENSG00000186517	ARHGAP30	35	12	13	313	419	287	0.267014	0.102889	0.09713	2.30921	3.16878	2.36776	6.24e-23	4.09564	up
ENSG00000035664	DAPK2	26	13	6	295	306	181	0.212715	0.164378	0.041641	3.1171	2.94107	1.81258	8.33e-19	4.09486	up
ENSG00000175591	P2RY2	30	27	32	457	599	426	0.430273	0.474536	0.459446	6.0576	8.15325	6.45758	5.4e-41	4.0838	up
ENSG00000145861	C1QTNF2	4	2	2	51	41	55	0.056054	0.031742	0.028018	0.678157	0.548335	0.821695	1.58e-09	4.07379	up
ENSG00000182179	UBA7	26	17	24	404	414	293	0.262633	0.191655	0.240627	3.94351	4.14041	3.21639	2.43e-36	4.07049	up
ENSG00000276600	RAB7B	2	2	3	40	36	53	0.020195	0.023644	0.033661	0.533378	0.382254	0.662428	1.31e-08	4.05771	up
Homo_sapiens_newGene_6011	Homo_sapiens_newGene_6011	5	2	0	40	61	31	0.115155	0.063909	0	1.06551	1.68533	0.935681	3.34e-07	4.0566	up
ENSG00000182197	EXT1	623	614	606	10758	10695	8440	2.55533	2.84251	2.4755	41.9943	42.952	37.153	3.28e-99	4.05128	up
ENSG00000123570	RAB9B	9	19	16	295	143	316	0.074018	0.191156	0.139556	2.53106	1.2576	3.05589	5.9e-21	4.04932	up
ENSG00000140682	TGFB1I1	101	94	85	1660	1811	1089	1.86155	2.00713	1.58361	28.4178	31.6822	21.0262	9.22e-50	4.0483	up
ENSG00000129422	MTUS1	42	36	45	795	340	923	0.224109	0.214959	0.239437	4.95172	2.19252	6.54074	4.04e-29	4.04678	up
ENSG00000173083	HPSE	63	35	48	858	636	880	0.455453	0.282873	0.346374	6.12682	4.54594	6.922	1.02e-53	4.04585	up
ENSG00000136026	CKAP4	616	686	762	11412	13061	8770	6.74991	8.48865	8.37482	118.816	139.459	102.983	3.52e-69	4.04165	up
ENSG00000183578	TNFAIP8L3	11	3	5	103	122	94	0.158256	0.0507	0.059803	1.64155	1.9974	1.69156	6.01e-15	4.03962	up
ENSG00000181523	SGSH	44	28	61	803	818	505	0.573396	0.38176	0.837442	10.0556	10.4959	7.2579	4.56e-35	4.02649	up
ENSG00000133321	RARRES3	21	29	11	358	401	249	0.908435	1.35776	0.413152	15.3386	17.6431	12.0173	1.27e-23	4.02391	up
Homo_sapiens_newGene_6604	Homo_sapiens_newGene_6604	6	0	3	54	44	60	0.169923	0	0.092522	1.62806	1.36653	2.05306	1.02e-08	4.01583	up
Homo_sapiens_newGene_4998	Homo_sapiens_newGene_4998	5	9	6	120	81	135	0.048179	0.117921	0.071045	1.42151	0.96288	1.76972	3.37e-16	4.01202	up
ENSG00000107201	DDX58	106	120	178	2466	1036	3080	0.826131	1.05568	1.37697	18.2405	7.85737	25.9583	7.8e-29	4.00971	up
ENSG00000176697	BDNF	5	16	13	162	155	246	0.034659	0.122619	0.101856	1.25208	1.22661	2.15096	1.03e-18	4.0085	up
ENSG00000149633	KIAA1755	3	6	7	72	120	75	0.014184	0.033373	0.033771	0.358565	0.614457	0.41821	1.22e-12	4.00844	up
ENSG00000132357	CARD6	40	29	75	808	560	895	0.313982	0.261592	0.600467	6.15762	4.3777	7.6975	2.06e-33	3.98978	up
ENSG00000117643	MAN1C1	15	4	14	170	216	135	0.102722	0.028087	0.095036	1.17496	1.52901	1.05358	5.04e-18	3.98371	up
ENSG00000165300	SLITRK5	39	12	17	370	353	343	0.062138	0.021121	0.027019	0.564128	0.551533	0.58889	3.48e-26	3.98306	up
Homo_sapiens_newGene_7763	Homo_sapiens_newGene_7763	9	6	4	116	143	54	0.211054	0.143038	0.092019	2.75227	3.48591	1.44653	4.63e-12	3.98214	up
ENSG00000113083	LOX	59	50	39	741	646	927	0.390778	0.370114	0.255593	4.92605	4.56403	6.83371	4.64e-49	3.98085	up
ENSG00000243649	CFB	0	49	71	1038	1201	918	0	0.744483	0.833799	11.68	13.8516	11.7244	0.00198426	3.9722	up
ENSG00000133401	PDZD2	23	17	22	404	161	428	0.064458	0.052551	0.063472	1.10941	0.453985	1.32818	2.17e-22	3.97211	up
ENSG00000116729	WLS	238	203	242	3766	3640	2999	2.99344	3.07473	3.02485	44.8268	44.2953	39.8351	1.67e-96	3.96624	up
ENSG00000203722	RAET1G	9	17	19	259	269	177	0.270405	0.585712	0.560482	7.9607	8.51242	6.26097	1.81e-23	3.9609	up
ENSG00000138678	GPAT3	123	104	155	2108	1565	2156	1.58249	1.51179	1.98242	25.8464	19.6723	29.8129	4.58e-76	3.96016	up
ENSG00000176927	EFCAB5	5	3	5	81	34	103	0.056269	0.15614	0.239397	1.12125	0.359944	1.72074	4.06e-10	3.95799	up
ENSG00000152689	RASGRP3	0	4	4	48	42	48	0	0.031031	0.022747	0.46117	0.2799	0.460715	4.13e-08	3.95053	up
ENSG00000134668	SPOCD1	41	38	29	535	708	405	0.342848	0.622854	0.299391	8.07573	11.0771	5.80726	2.36e-32	3.9476	up
ENSG00000160326	SLC2A6	197	165	185	2908	3180	2089	2.63941	2.52511	2.63218	38.9943	42.853	31.4826	2.68e-62	3.93668	up
ENSG00000166147	FBN1	57	31	62	812	681	753	0.175259	0.099574	0.17567	2.27198	2.01503	2.35831	5.99e-52	3.93647	up
Homo_sapiens_newGene_5954	Homo_sapiens_newGene_5954	0	5	5	60	40	70	0	0.156699	0.148119	2.22241	1.54817	2.91342	1.58e-08	3.93511	up
ENSG00000239697	TNFSF12	38	39	30	591	654	373	0.809544	0.934622	0.635984	11.988	13.6365	8.52438	7.01e-33	3.92832	up
ENSG00000152104	PTPN14	374	302	325	6183	3736	5127	0.976775	0.888905	0.845358	15.3329	9.49966	14.3393	8.12e-80	3.92819	up
ENSG00000198832	SELENOM	80	79	60	1082	1515	691	3.78834	4.30511	2.89332	50.2832	64.5144	36.1699	1.4e-30	3.92346	up
ENSG00000119922	IFIT2	225	162	207	3092	1650	4180	2.36651	1.92827	2.2197	30.1012	15.9782	47.5316	4.08e-37	3.91338	up
ENSG00000136856	SLC2A8	12	48	36	458	698	325	0.228205	1.11341	0.612321	8.80299	13.5199	8.274	1.05e-16	3.911	up
ENSG00000109099	PMP22	102	102	122	1711	1638	1413	1.9267	2.22809	2.30804	30.9753	30.0799	28.5433	8.67e-80	3.90129	up
ENSG00000157150	TIMP4	10	7	10	130	135	140	0.202006	0.1548	0.201543	2.5324	2.68931	3.07299	1.13e-20	3.9005	up
ENSG00000143816	WNT9A	28	41	28	467	565	403	0.239158	0.388694	0.23471	3.78617	4.69849	3.68459	4.86e-34	3.89479	up
ENSG00000169136	ATF5	156	159	148	2340	2621	1784	2.86805	3.34669	2.84591	37.4705	43.2335	33.1922	9.3e-60	3.89348	up
ENSG00000118777	ABCG2	21	26	24	434	240	390	0.154906	0.21789	0.17819	3.39442	1.84374	3.42869	1.1e-31	3.89348	up
ENSG00000145107	TM4SF19	154	138	113	1990	2380	1528	4.18738	4.33825	3.27372	54.2888	68.8113	47.0947	1e-48	3.89091	up
Homo_sapiens_newGene_1774	Homo_sapiens_newGene_1774	6	3	9	73	97	102	0.108397	0.057856	0.175724	1.45686	1.98937	2.29211	1.79e-13	3.88936	up
ENSG00000117226	GBP3	84	86	91	1308	720	1856	0.948435	1.10978	0.99915	15.3694	8.17477	27.1419	4.38e-33	3.8886	up
ENSG00000166401	SERPINB8	82	79	86	1218	1004	1373	1.26283	1.05591	0.821796	12.5105	13.456	16.6919	1.48e-72	3.88821	up
ENSG00000125148	MT2A	1105	886	1173	13936	19016	11819	47.7977	43.2904	50.5775	571.476	799.375	546.933	7.8e-56	3.8683	up
ENSG00000116701	NCF2	126	100	109	1604	1683	1470	1.92965	1.70452	1.65934	23.2743	25.0437	24.0583	2.25e-78	3.86479	up
ENSG00000106066	CPVL	27	15	12	277	227	280	0.447264	0.252055	0.186816	4.27542	3.6086	5.00633	1.37e-27	3.86196	up
Homo_sapiens_newGene_7261	Homo_sapiens_newGene_7261	10	12	9	171	133	152	0.134547	0.17153	0.113309	3.71657	2.13978	2.505	3.02e-22	3.86084	up
Homo_sapiens_newGene_1714	Homo_sapiens_newGene_1714	17	13	24	304	144	347	0.096264	0.084085	0.134516	1.65807	0.802718	2.13595	9.54e-21	3.85934	up
ENSG00000128340	RAC2	550	609	557	8803	9432	6176	12.825	15.8779	12.8022	193.138	211.805	152.742	3.2e-60	3.85599	up
ENSG00000171132	PRKCE	101	59	79	1313	912	1174	0.754557	0.49225	0.660485	7.58978	5.43987	7.66883	9.41e-58	3.85526	up
Homo_sapiens_newGene_564	Homo_sapiens_newGene_564	0	4	8	62	77	48	0	0.105958	0.224885	2.38935	2.51117	1.67588	3.24e-08	3.84853	up
ENSG00000116667	C1orf21	50	58	48	823	672	721	0.163234	0.214389	0.157632	2.57993	2.15954	2.54803	1.22e-59	3.84479	up
ENSG00000163412	EIF4E3	10	11	4	152	91	130	0.032387	0.041385	0.013483	0.490704	0.299233	0.471907	7.54e-16	3.84406	up
Homo_sapiens_newGene_8874	Homo_sapiens_newGene_8874	4601	3633	4314	65968	60717	48505	27.754	24.9389	25.73	373.721	352.225	311.057	1.25e-95	3.84129	up
ENSG00000084734	GCKR	6	0	6	63	74	44	0.089125	0	0.08385	0.964054	1.10409	0.783406	1.61e-08	3.83643	up
ENSG00000128567	PODXL	1197	1073	1263	17388	16283	15369	7.20521	7.11162	7.30668	98.9775	96.5867	99.0521	6.51e-140	3.83429	up
ENSG00000186642	PDE2A	33	49	43	577	780	410	0.257219	0.431641	0.329902	4.64839	6.75392	3.69167	1.89e-28	3.83181	up
ENSG00000132561	MATN2	8	18	7	137	141	205	0.062715	0.207397	0.055403	1.23677	1.19873	1.90029	2.02e-16	3.82347	up
Homo_sapiens_newGene_2173	Homo_sapiens_newGene_2173	5	3	0	43	48	35	0.069875	0.045747	0	0.703984	0.815309	0.653005	3.78e-07	3.82054	up
ENSG00000165914	TTC7B	118	113	89	1578	1601	1263	0.204917	0.228689	0.206887	2.72881	3.24599	2.48059	4.69e-58	3.81905	up
ENSG00000133069	TMCC2	57	55	37	660	853	563	0.512368	0.560721	0.32799	5.69684	7.5356	5.49543	5.75e-35	3.81831	up
ENSG00000111348	ARHGDIB	269	208	272	3774	3530	2878	9.51899	8.6038	9.8778	99.1971	94.1405	84.4277	1.49e-82	3.80353	up
ENSG00000065308	TRAM2	1042	849	1048	15197	13006	11767	5.11855	4.70361	5.12699	70.845	62.1776	61.8635	5.64e-113	3.80285	up
ENSG00000106688	SLC1A1	0	3	5	44	40	40	0	0.02944	0.037313	0.375577	0.347296	0.381548	3.12e-07	3.80104	up
ENSG00000142227	EMP3	444	420	532	6004	8130	4714	18.4592	18.7331	20.9557	224.213	310.804	197.56	4.55e-48	3.79524	up
ENSG00000198286	CARD11	111	112	119	1624	1931	1095	0.855675	0.979119	0.940816	12.2371	14.9194	9.24338	5.14e-43	3.79379	up
ENSG00000076356	PLXNA2	133	82	89	1422	1514	1165	0.392529	0.272025	0.260346	3.99941	4.36746	3.69526	1.42e-50	3.78892	up
Homo_sapiens_newGene_8030	Homo_sapiens_newGene_8030	2	3	7	73	34	72	0.042498	0.063855	0.142043	1.47551	0.690945	1.62133	6.03e-09	3.78743	up
ENSG00000155962	CLIC2	29	13	37	350	183	567	0.361195	0.173551	0.471036	4.55459	2.26841	7.94305	5.29e-17	3.78473	up
ENSG00000163803	PLB1	29	29	22	364	396	327	0.223633	0.264749	0.183359	3.17327	3.43932	3.19454	9.62e-36	3.78013	up
ENSG00000165626	BEND7	100	56	88	1261	882	1121	0.780568	0.762271	0.878124	10.9327	7.77404	9.3719	7.87e-54	3.76973	up
ENSG00000002587	HS3ST1	33	38	28	473	423	437	0.138935	0.179662	0.116448	1.91846	1.73934	2.00669	9.33e-44	3.76441	up
ENSG00000163734	CXCL3	44	43	61	613	840	506	1.37304	1.50508	1.90861	18.352	25.8006	17.0863	1.19e-33	3.75886	up
ENSG00000185585	OLFML2A	147	113	142	1730	2072	1477	0.785024	0.670611	0.748641	8.66909	10.7588	8.41161	2.93e-57	3.75637	up
ENSG00000185215	TNFAIP2	311	304	307	3894	5012	3123	3.5627	2.97849	2.39046	32.0554	43.3487	29.9297	7.33e-52	3.74082	up
Homo_sapiens_newGene_8561	Homo_sapiens_newGene_8561	11	6	5	98	123	77	0.406283	0.171714	0.422801	2.76073	3.60752	2.46887	2.29e-13	3.73401	up
ENSG00000159714	ZDHHC1	30	38	44	514	585	370	0.442902	0.62634	0.653842	7.33716	8.53226	5.94428	2.03e-32	3.73248	up
ENSG00000003989	SLC7A2	66	46	55	874	456	878	0.291652	0.230138	0.238055	3.69049	1.9739	4.17977	2.27e-35	3.72922	up
ENSG00000145569	OTULINL	45	54	43	607	465	800	0.422804	0.56786	0.401834	5.43245	4.26638	8.07615	8.61e-37	3.72341	up
ENSG00000152784	PRDM8	40	23	30	403	402	395	0.365138	0.235097	0.244065	3.46414	3.34274	4.44519	2.09e-39	3.71798	up
ENSG00000047597	XK	15	14	4	212	77	172	0.096958	0.102531	0.025969	1.30991	0.486503	1.19562	2.62e-12	3.71719	up
ENSG00000074660	SCARF1	18	0	8	132	133	89	0.172914	0	0.068756	1.22661	1.26835	0.929193	1.24e-08	3.71314	up
ENSG00000175294	CATSPER1	15	12	12	182	221	109	0.194114	0.173623	0.154893	2.23676	2.77696	1.5095	2.51e-17	3.70993	up
ENSG00000185338	SOCS1	2	3	5	44	61	34	0.038051	0.052401	0.075826	0.785501	1.11123	0.685009	5.61e-08	3.70184	up
ENSG00000143867	OSR1	8	12	12	122	185	112	0.137568	0.236949	0.199719	2.01967	3.14025	2.08691	4.86e-16	3.70117	up
ENSG00000169851	PCDH7	4	8	18	137	132	125	0.023557	0.062408	0.110124	0.875477	0.734215	0.753184	1.56e-14	3.69436	up
ENSG00000146232	NFKBIE	188	150	208	2164	2928	1736	2.45769	2.22562	2.71119	26.9904	37.4665	24.4573	5.9e-43	3.68778	up
ENSG00000111335	OAS2	96	66	121	1411	1063	1089	0.73695	0.555242	0.874153	13.117	9.48177	11.7385	1.04e-52	3.68608	up
ENSG00000183876	ARSI	11	9	10	110	173	104	0.116111	0.103217	0.106986	1.11282	1.80143	1.189	1.42e-15	3.6858	up
ENSG00000276180	HIST1H4I	55	42	31	597	558	468	1.43681	1.23071	0.808782	14.8548	14.2163	13.1149	1.34e-37	3.68174	up
ENSG00000227234	SPANXB1	6	2	3	47	40	63	0.419751	0.150856	0.18171	3.16416	2.78432	4.85819	1.28e-08	3.68143	up
ENSG00000143772	ITPKB	77	62	94	960	1144	800	0.446476	0.382342	0.579878	5.86085	6.87274	5.215	1.43e-44	3.67933	up
ENSG00000170017	ALCAM	501	435	531	5780	3332	9646	3.61347	3.8813	4.06552	43.0127	25.4431	80.2106	1.68e-29	3.67798	up
ENSG00000011422	PLAUR	635	568	538	6861	9469	5405	14.8761	14.9795	12.6598	155.896	220.693	138.932	8.54e-44	3.67763	up
ENSG00000043355	ZIC2	28	29	50	439	455	448	0.30957	0.367332	0.565339	4.7335	5.03623	5.44467	2.28e-36	3.67636	up
ENSG00000021826	CPS1	15	4	0	121	48	101	0.082139	0.025582	0	0.668529	0.329519	0.625866	6.71e-07	3.67461	up
Homo_sapiens_newGene_7765	Homo_sapiens_newGene_7765	5	4	0	37	53	37	0.186653	0.13334	0	1.34896	2.02575	1.53624	1e-06	3.67249	up
ENSG00000023608	SNAPC1	445	436	517	6143	3641	7894	5.67893	6.28832	6.57454	74.4796	45.2669	107.948	1e-42	3.67026	up
Homo_sapiens_newGene_1329	Homo_sapiens_newGene_1329	19	12	30	267	243	252	0.100756	0.072649	0.161553	1.40581	1.31002	1.49238	2.24e-26	3.66282	up
ENSG00000113070	HBEGF	354	382	335	4244	5133	3866	5.02984	6.13308	4.73627	57.2771	71.0371	58.8401	4e-60	3.65955	up
ENSG00000135631	RAB11FIP5	726	520	643	7887	9503	5756	4.92932	3.88844	4.56423	49.4175	60.585	40.0647	4e-49	3.65759	up
ENSG00000065534	MYLK	115	93	93	1448	1120	1156	0.42664	0.393221	0.372675	6.74541	4.68466	5.8134	7.59e-69	3.65491	up
Homo_sapiens_newGene_1959	Homo_sapiens_newGene_1959	12	2	4	82	111	41	0.231758	0.047089	0.06298	1.63296	2.27047	0.916837	3.4e-08	3.63977	up
Homo_sapiens_newGene_2631	Homo_sapiens_newGene_2631	12	7	8	133	89	113	0.464204	0.244456	0.263917	3.52179	2.4484	3.4563	4.42e-16	3.6112	up
ENSG00000117228	GBP1	142	92	95	1404	866	1693	1.58045	1.15894	1.05336	14.8948	9.41768	20.2588	1.22e-35	3.60186	up
ENSG00000164111	ANXA5	1780	1639	1825	21444	22523	17800	34.2854	35.6144	35.007	391.947	422.166	366.915	1.2e-86	3.59753	up
ENSG00000107263	RAPGEF1	1011	805	951	11143	13221	8064	5.78665	5.35091	5.37316	58.3047	71.0756	48.3132	5.82e-51	3.59191	up
ENSG00000171931	FBXW10	4	5	6	81	30	83	0.032724	0.052252	0.057636	0.759849	0.277701	0.875906	8.11e-09	3.58966	up
ENSG00000083828	ZNF586	26	15	16	277	193	214	0.874404	0.59145	0.319646	4.9398	3.54105	4.12135	4.08e-25	3.58884	up
ENSG00000102181	CD99L2	334	301	336	3719	4787	2770	3.34564	3.55732	3.04057	33.2951	45.3067	28.4846	5.3e-44	3.57591	up
ENSG00000115041	KCNIP3	37	49	40	512	611	360	0.426083	0.637768	0.458656	6.40785	8.36783	6.03227	3.41e-28	3.57038	up
ENSG00000151623	NR3C2	17	25	40	385	235	352	0.096195	0.16175	0.220435	2.0985	1.31487	2.23219	1.33e-23	3.56365	up
ENSG00000197191	CYSRT1	24	17	8	183	226	172	0.617253	0.496083	0.197295	4.5363	5.73774	4.78931	2.15e-17	3.56344	up
Homo_sapiens_newGene_4475	Homo_sapiens_newGene_4475	6	8	18	157	123	103	0.056112	0.07488	0.167032	1.40613	1.1323	1.06976	2.34e-14	3.56225	up
ENSG00000158373	HIST1H2BD	54	58	30	575	443	665	2.92872	2.83974	1.51081	27.1356	21.9028	36.1026	3.91e-29	3.56167	up
ENSG00000185010	F8	24	18	33	313	220	345	0.094177	0.103861	0.2344	3.76587	2.77057	4.67436	3.86e-27	3.56134	up
ENSG00000197635	DPP4	56	58	71	707	531	918	0.487079	0.56246	0.610243	5.94431	4.54355	8.61826	2.74e-38	3.55845	up
ENSG00000113273	ARSB	72	73	116	1158	987	850	0.463877	0.615785	0.777021	7.0898	6.14834	5.96579	3.05e-44	3.54922	up
ENSG00000166311	SMPD1	148	202	161	1961	2343	1559	2.11199	3.17865	2.25728	26.8943	33.3895	23.3475	1.6e-39	3.53998	up
ENSG00000072832	CRMP1	61	33	59	725	487	537	0.69393	0.401286	0.629032	7.41401	5.11192	6.18922	5.87e-37	3.53873	up
ENSG00000164949	GEM	84	94	92	1026	884	1176	1.30422	1.65782	1.4162	15.1141	13.3088	19.4366	2.1e-57	3.53771	up
ENSG00000139926	FRMD6	452	320	371	4832	2613	5712	3.34479	2.55295	2.62697	33.6809	18.4449	45.2433	3.95e-37	3.5361	up
ENSG00000198853	RUSC2	416	338	328	4399	4901	2961	2.69661	2.48207	2.08489	26.8296	30.7188	20.246	3.85e-44	3.53518	up
ENSG00000140961	OSGIN1	177	160	167	2106	2207	1379	3.37624	3.14697	2.95314	35.3631	37.9096	26.5644	3.84e-45	3.52824	up
ENSG00000189221	MAOA	75	65	74	1005	582	850	0.464793	0.453819	0.457005	7.80817	4.64812	7.62164	1.85e-44	3.5222	up
ENSG00000197915	HRNR	22	12	19	208	138	260	0.0744	0.046689	0.065401	0.694081	0.471224	0.979151	1.21e-19	3.51445	up
ENSG00000132031	MATN3	8	4	13	91	85	112	0.098078	0.05414	0.168198	1.15813	1.09973	1.60462	6.14e-13	3.51262	up
ENSG00000102174	PHEX	6	6	4	65	42	85	0.032116	0.033604	0.016511	0.335718	0.220209	0.498256	1.24e-09	3.51098	up
ENSG00000187837	HIST1H1C	133	123	154	1463	1888	1192	7.02841	7.30891	8.0732	73.3842	97.0771	67.4331	1.13e-41	3.50961	up
Homo_sapiens_newGene_1068	Homo_sapiens_newGene_1068	4	17	14	128	170	109	0.022199	0.1195	0.083697	0.760249	1.04106	0.73023	3.91e-12	3.50191	up
Homo_sapiens_newGene_6920	Homo_sapiens_newGene_6920	0	6	3	48	36	32	0	0.150724	0.051395	0.953822	0.708102	0.722217	5.88e-06	3.501	up
ENSG00000138640	FAM13A	28	41	29	423	251	441	0.158373	0.316246	0.182771	3.07685	2.04297	3.73743	1.96e-25	3.49373	up
ENSG00000241978	AKAP2	1845	1542	1852	22089	15859	19774	9.2117	9.06496	9.26241	103.605	76.2816	104.888	1.08e-102	3.49349	up
Homo_sapiens_newGene_4895	Homo_sapiens_newGene_4895	7	11	12	140	77	129	0.248232	0.090639	0.095527	1.06546	0.665776	1.23619	2.5e-14	3.49069	up
ENSG00000124813	RUNX2	96	82	87	1047	840	1031	0.592907	0.942286	0.495334	7.6395	6.74433	8.46478	2.99e-65	3.48907	up
ENSG00000170425	ADORA2B	371	427	477	4475	5476	4000	7.24916	9.41778	9.29578	83.0522	104.232	83.7163	1.76e-52	3.48799	up
ENSG00000117984	CTSD	5145	4523	4796	54720	66312	37069	89.5705	87.9835	76.9643	887.308	1176.17	685.976	2.36e-43	3.48719	up
ENSG00000153208	MERTK	62	36	29	467	447	489	0.521528	0.336859	0.241601	3.79596	3.72705	4.49271	8.88e-30	3.48583	up
ENSG00000070961	ATP2B1	557	538	662	6517	3551	9477	2.92504	3.41642	3.44667	30.9008	17.297	50.3635	1.56e-29	3.47907	up
ENSG00000184743	ATL3	444	398	425	4838	3854	5111	2.10764	2.14953	2.22668	21.9977	17.8848	26.0151	3.92e-90	3.47597	up
ENSG00000156463	SH3RF2	80	50	47	648	652	624	0.829424	0.595791	0.299618	5.05177	5.58006	5.26103	6.3e-39	3.47205	up
ENSG00000198225	FKBP1C	81	65	72	824	814	724	1.73744	1.55533	1.52807	16.8009	17.012	16.6319	2.69e-55	3.47201	up
ENSG00000089486	CDIP1	101	56	72	869	1016	586	1.27709	0.75157	0.873226	12.5627	15.2002	9.06061	6.39e-29	3.4673	up
ENSG00000112182	BACH2	3	7	0	45	44	36	0.011025	0.028925	0	0.15832	0.158347	0.142098	5.65e-06	3.46537	up
ENSG00000241322	CDRT1	1	12	0	49	35	93	0.00043	0.197159	0	0.930176	0.671298	1.97925	8.89e-05	3.46464	up
ENSG00000180340	FZD2	168	125	125	1556	1680	1221	2.68922	2.2625	1.99483	23.7244	26.2566	20.9865	1.07e-46	3.4499	up
ENSG00000128271	ADORA2A	26	45	79	59	1076	803	0.386235	0.619643	1.00252	1.3595	13.9199	13.0458	0.000555733	3.44904	up
ENSG00000135114	OASL	220	173	255	2181	2874	1789	2.42992	2.31462	2.74454	25.0597	34.3164	23.0663	1.11e-39	3.44689	up
ENSG00000187239	FNBP1	260	267	282	3297	2855	2489	1.83217	2.37755	2.12323	21.2803	18.3386	17.9422	1.84e-73	3.44679	up
ENSG00000146094	DOK3	32	36	31	370	371	324	0.508115	0.816745	0.590617	7.26798	7.36354	7.02323	2e-34	3.44667	up
ENSG00000177469	CAVIN1	2167	1954	2212	23170	27761	16259	19.2083	19.5476	19.5401	194.921	239.504	154.258	1.28e-45	3.44611	up
ENSG00000100906	NFKBIA	313	303	314	3290	3736	2762	6.80442	7.43511	6.81798	68.2111	79.6718	64.9434	2.36e-59	3.43295	up
ENSG00000154175	ABI3BP	4	9	4	74	43	78	0.019482	0.048614	0.018248	0.410977	0.239085	0.42808	4.39e-09	3.42925	up
ENSG00000121653	MAPK8IP1	71	77	61	735	1005	471	0.748359	0.923849	0.643257	7.43783	10.4315	5.37494	8.35e-24	3.42163	up
ENSG00000119686	FLVCR2	23	23	13	241	209	182	0.210393	0.233408	0.115335	2.16237	1.89247	1.81621	1.63e-21	3.41848	up
ENSG00000165886	UBTD1	234	209	217	2187	2878	1793	4.65544	4.68829	4.29502	41.2726	55.7062	38.1567	1.62e-41	3.41598	up
Homo_sapiens_newGene_5307	Homo_sapiens_newGene_5307	8	5	18	124	92	117	0.144537	0.104852	0.3107	1.63657	1.29828	1.75851	7.88e-13	3.41305	up
ENSG00000108797	CNTNAP1	93	40	69	685	820	584	0.593944	0.285867	0.441937	4.28859	5.12986	4.01526	1.07e-27	3.41255	up
ENSG00000171310	CHST11	331	336	360	3947	3210	3525	1.96818	2.23282	2.12452	23.3121	18.585	22.4941	2.24e-95	3.40925	up
ENSG00000120322	PCDHB8	6	2	5	61	47	36	0.067058	0.027966	0.06056	0.714954	0.562438	0.476213	7.34e-08	3.40073	up
ENSG00000111817	DSE	114	108	105	1242	783	1398	1.70813	1.49251	1.28861	4.31597	3.24605	5.48319	2.03e-40	3.39952	up
ENSG00000159403	C1R	107	52	87	845	986	672	1.35975	0.737146	1.10388	10.5589	12.724	9.39422	2.69e-30	3.39007	up
ENSG00000168994	PXDC1	160	129	113	1371	1670	1074	2.49708	2.28131	1.73457	20.2318	25.1822	17.8653	2.51e-36	3.38818	up
ENSG00000103196	CRISPLD2	76	81	104	929	944	791	0.61963	0.792905	1.10388	7.13096	7.21294	7.52423	9.18e-48	3.38515	up
ENSG00000126903	SLC10A3	282	266	237	2722	3346	1947	4.4977	4.73553	3.84019	45.6496	56.6372	36.3251	4.03e-37	3.3831	up
ENSG00000181634	TNFSF15	153	160	138	1697	1135	1833	0.846648	1.00426	0.714217	8.29539	5.65448	9.99606	5.49e-46	3.3825	up
ENSG00000130309	COLGALT1	1986	1858	2048	19861	24934	14894	18.1907	19.2183	18.9108	173.358	223.351	146.644	1.94e-44	3.38027	up
Homo_sapiens_newGene_9210	Homo_sapiens_newGene_9210	2	6	6	51	77	27	0.071083	0.261798	0.30549	1.69623	2.95775	1.01317	9.32e-07	3.37801	up
ENSG00000172927	MYEOV	658	567	630	6103	7892	4667	10.4277	10.2272	9.87622	91.0814	119.444	78.2506	1.07e-41	3.37181	up
ENSG00000214491	SEC14L6	8	5	11	77	112	60	0.079518	0.046084	0.106148	0.748001	1.07864	0.641316	2.37e-10	3.36436	up
Homo_sapiens_newGene_8875	Homo_sapiens_newGene_8875	27	39	67	525	493	336	0.392486	0.525298	0.811078	5.28262	5.27993	3.96628	4.47e-21	3.36224	up
Homo_sapiens_newGene_8915	Homo_sapiens_newGene_8915	23	15	13	189	164	166	0.170038	0.11996	0.097084	1.71066	1.75804	1.4311	1.44e-20	3.35421	up
ENSG00000197594	ENPP1	36	75	35	615	327	594	0.162397	0.385498	0.157292	2.79127	1.45185	2.9629	4.35e-18	3.35089	up
ENSG00000064199	SPA17	52	68	76	687	605	665	0.713816	1.3322	0.936768	12.4732	15.6376	14.4904	6.22e-44	3.343	up
ENSG00000171227	TMEM37	12	1	8	88	62	69	0.23325	0.019671	0.153598	2.27446	1.19569	1.48337	1.55e-08	3.34295	up
ENSG00000006638	TBXA2R	11	13	17	122	169	122	0.134657	0.178147	0.21586	1.49932	2.2196	1.69708	1.04e-15	3.3412	up
ENSG00000134824	FADS2	543	527	494	5427	6429	3628	7.33214	7.15117	6.43979	52.9596	64.175	39.4724	1.61e-37	3.33883	up
ENSG00000145632	PLK2	739	618	672	7348	5354	7212	8.47314	7.98645	7.66712	79.9382	59.7283	88.4845	2.43e-80	3.32428	up
ENSG00000150540	HNMT	53	65	50	561	299	846	0.735961	1.44087	1.29254	7.80131	4.94318	11.7151	6.93e-19	3.32304	up
Homo_sapiens_newGene_2830	Homo_sapiens_newGene_2830	12	20	26	172	257	147	0.122955	0.223296	0.281389	2.20643	2.92367	1.73928	5.07e-15	3.32033	up
ENSG00000136490	LIMD2	78	57	49	549	802	448	0.900057	0.935587	0.592984	10.3944	8.82456	6.08643	1.63e-23	3.31982	up
ENSG00000119655	NPC2	604	595	596	5450	6804	5137	19.7894	23.1325	18.8403	170.319	209.795	182.367	7.03e-55	3.31561	up
ENSG00000025039	RRAGD	209	141	174	1853	1455	1783	1.44546	1.10242	1.2008	12.1754	9.80107	13.213	3.44e-62	3.31462	up
ENSG00000167680	SEMA6B	425	383	401	4020	4955	2743	3.61619	3.67386	3.4001	32.4781	41.0499	24.9856	2.22e-36	3.31309	up
ENSG00000134352	IL6ST	964	829	976	8446	4288	14763	3.61921	3.51286	3.6558	30.2969	15.7437	60.0433	1.12e-20	3.308	up
ENSG00000197128	ZNF772	33	27	43	378	235	398	0.385077	0.224402	0.267476	3.57792	2.47	4.50751	1.24e-25	3.30682	up
ENSG00000196352	CD55	216	201	235	1985	1534	2827	2.60344	3.1133	3.09449	24.3316	20.7745	40.6945	1.45e-39	3.30471	up
ENSG00000151474	FRMD4A	372	291	340	3513	3281	2837	2.65821	2.07295	2.10123	30.8552	29.6134	28.6315	1.56e-72	3.30274	up
ENSG00000137434	C6orf52	7	2	10	76	52	63	0.307896	0.134556	0.529948	4.02104	2.70822	3.77917	7.23e-09	3.29166	up
ENSG00000177679	SRRM3	5	6	4	55	41	57	0.037919	0.063462	0.036729	0.485247	0.371592	0.565652	1.63e-08	3.28409	up
ENSG00000140545	MFGE8	295	258	236	2570	2899	1999	5.37641	5.47439	4.70502	44.0261	50.2382	38.81	4.26e-44	3.27688	up
Homo_sapiens_newGene_3932	Homo_sapiens_newGene_3932	6	7	6	72	44	75	0.129081	0.485191	0.075726	0.966064	0.730184	1.32859	1.4e-09	3.27464	up
ENSG00000198431	TXNRD1	5062	4395	5358	53713	33618	53658	43.9019	43.63	46.7646	452.047	289.879	510.524	4e-59	3.27447	up
ENSG00000124635	HIST1H2BJ	15	23	15	176	185	152	0.610635	1.42348	0.487996	6.00511	6.46565	6.50771	2.59e-18	3.27288	up
ENSG00000120885	CLU	213	258	181	2100	2510	1578	2.41523	3.42638	2.50333	28.8141	29.2788	21.0858	1.05e-31	3.26575	up
ENSG00000140280	LYSMD2	26	21	33	241	273	236	0.483047	0.451741	0.620355	4.39813	5.1178	4.87023	4.83e-25	3.25846	up
ENSG00000275793	RIMBP3	8	15	13	120	122	104	0.04121	0.09023	0.066901	0.629235	0.659658	0.617592	2.41e-14	3.2531	up
Homo_sapiens_newGene_1607	Homo_sapiens_newGene_1607	4	7	0	41	42	34	0.155264	0.274317	0	1.56412	1.64499	1.48181	2.03e-05	3.25037	up
Homo_sapiens_newGene_5099	Homo_sapiens_newGene_5099	20	0	4	55	109	77	0.24685	0	0.050316	0.656413	1.33728	1.02934	3.77e-05	3.2502	up
ENSG00000276045	ORAI1	227	263	225	2308	2635	1730	5.14105	6.73277	5.072	49.6736	58.159	42.0001	2.3e-38	3.24898	up
ENSG00000197457	STMN3	96	96	103	947	1135	647	1.44006	1.61147	1.56965	13.5183	16.6089	10.4207	2.93e-30	3.24107	up
ENSG00000161011	SQSTM1	4169	3887	3977	37483	44844	28448	50.8643	55.1101	49.1402	426.297	517.51	359.682	1.92e-45	3.24099	up
ENSG00000277117	FP565260.3	22	11	29	179	263	131	0.223999	0.122093	0.290117	1.8045	2.65354	1.44546	2.12e-13	3.23491	up
Homo_sapiens_newGene_6444	Homo_sapiens_newGene_6444	20	9	15	156	83	179	1.45207	0.542391	1.13563	1.62456	1.06096	2.15374	5.37e-13	3.23362	up
ENSG00000197355	UAP1L1	576	507	534	5157	5892	3764	5.82806	5.85731	5.4556	49.5864	57.9963	40.8155	4.59e-44	3.23359	up
ENSG00000264187	AC055811.2	19	7	14	149	141	85	0.375424	0.151914	0.260693	2.81728	2.74788	1.81254	2.25e-12	3.23144	up
ENSG00000141753	IGFBP4	2947	2809	2883	26080	33701	19199	45.4528	48.9164	44.3143	381.768	505.906	316.948	1.77e-37	3.23078	up
ENSG00000140459	CYP11A1	14	8	17	141	137	84	0.281979	0.137682	0.27289	2.30712	2.25917	1.53976	5.57e-13	3.21876	up
ENSG00000140470	ADAMTS17	31	9	12	150	158	173	0.169081	0.055265	0.064691	0.872825	1.07858	1.24476	5.14e-13	3.21819	up
ENSG00000183246	RIMBP3C	6	13	7	92	90	67	0.03176	0.085724	0.035121	0.510536	0.504371	0.410753	1.89e-10	3.21801	up
ENSG00000145945	FAM50B	37	41	67	461	525	333	0.658731	0.848176	1.35943	8.69411	9.93983	7.10958	1.01e-22	3.21448	up
ENSG00000158246	TENT5B	41	49	15	368	389	233	0.583657	0.778448	0.203081	4.99925	5.41377	3.5719	1.14e-13	3.2124	up
ENSG00000122694	GLIPR2	22	27	23	250	227	186	0.364488	0.527733	0.401287	4.28064	4.03802	3.56067	1.27e-22	3.21215	up
ENSG00000249992	TMEM158	49	40	48	446	513	282	0.915103	0.833038	0.892746	7.90534	9.34029	5.63215	3.62e-23	3.20753	up
ENSG00000120217	CD274	55	49	35	474	317	474	0.509927	0.50483	0.322654	4.18336	2.86597	4.70896	3.15e-27	3.19161	up
ENSG00000133433	GSTT2B	24	46	48	326	474	268	0.723621	1.57668	1.44437	10.0071	15.1322	9.15195	6.8e-17	3.19031	up
Homo_sapiens_newGene_9267	Homo_sapiens_newGene_9267	9	14	8	93	94	99	0.159482	0.3086	0.163828	1.65912	2.25376	2.09858	1.6e-12	3.18467	up
ENSG00000135604	STX11	22	18	4	132	153	124	0.385004	0.356607	0.070235	2.19402	2.61807	2.32442	3.17e-10	3.18422	up
ENSG00000196878	LAMB3	4976	4953	4615	44625	52819	31450	41.9694	46.8712	38.9225	343.661	424.341	279.486	2.06e-38	3.181	up
ENSG00000080561	MID2	29	41	30	322	289	286	0.33226	0.535085	0.36855	3.77576	3.37801	3.86411	1.47e-26	3.17469	up
ENSG00000146674	IGFBP3	145	124	118	1131	1379	899	2.27115	2.21017	1.69056	16.0024	20.0264	14.392	1.84e-34	3.17451	up
ENSG00000150938	CRIM1	763	638	831	6918	4879	7897	4.3764	4.36808	4.75032	37.8376	27.3717	48.8382	2.55e-52	3.17047	up
ENSG00000101298	SNPH	96	99	98	876	1076	630	0.685408	0.702282	0.63703	5.59953	7.05467	4.525	2.55e-29	3.17041	up
ENSG00000167562	ZNF701	19	29	63	353	193	458	0.177083	0.274115	0.782229	2.9884	1.61867	4.65923	1.3e-12	3.16348	up
ENSG00000198948	MFAP3L	47	30	36	430	147	438	0.623517	0.481723	0.30767	2.94836	1.01721	2.71983	2.5e-14	3.14659	up
Homo_sapiens_newGene_2842	Homo_sapiens_newGene_2842	64	33	64	490	426	470	0.28235	0.163158	0.476252	2.07605	1.924	2.24767	2.26e-30	3.14233	up
ENSG00000149781	FERMT3	57	28	30	311	418	256	0.827273	0.508023	0.403773	4.86404	6.75253	4.7418	1.84e-17	3.12936	up
ENSG00000084710	EFR3B	53	69	66	540	576	500	0.251035	0.37455	0.297514	2.33376	2.55751	2.44057	2.49e-34	3.12936	up
ENSG00000023909	GCLM	719	695	844	6662	4654	8107	5.14629	5.50055	5.89762	44.7685	32.8004	61.4523	2.37e-44	3.12826	up
ENSG00000002822	MAD1L1	724	685	835	6496	7884	4642	9.10024	9.8392	10.6562	156.855	201.801	132.784	3.67e-36	3.12445	up
ENSG00000196867	ZFP28	49	28	45	356	253	439	0.425024	0.26516	0.397215	2.85103	2.16352	4.11489	7.85e-23	3.12328	up
ENSG00000184613	NELL2	16	17	15	122	128	167	0.192491	0.172636	0.492637	1.1433	1.20854	1.67961	4.26e-16	3.12316	up
ENSG00000221926	TRIM16	650	599	599	4878	6020	4720	8.20622	8.15807	7.30819	81.4765	101.026	74.4348	2.19e-51	3.12037	up
ENSG00000204386	NEU1	852	776	806	6868	8596	5054	14.1357	14.5351	13.3277	109.277	139.423	90.1491	4.74e-36	3.1147	up
ENSG00000088256	GNA11	1047	1018	1115	9293	11007	6530	8.66997	9.50301	9.1626	72.2472	87.7694	57.2894	2.09e-37	3.11469	up
ENSG00000259823	LYPD8	7	0	5	38	33	39	0.184575	0	0.112391	0.991128	0.874978	1.12388	2.77e-05	3.11241	up
ENSG00000132669	RIN2	204	158	179	1687	1150	1755	1.53134	1.33924	1.33573	12.0485	8.42322	14.142	3.7e-46	3.11091	up
ENSG00000165410	CFL2	239	137	233	1746	1145	2269	1.83038	0.895792	1.555	10.6843	6.21426	17.489	3.7e-27	3.10984	up
Homo_sapiens_newGene_9204	Homo_sapiens_newGene_9204	26	13	28	182	236	144	0.221094	0.121002	0.235846	1.50172	2.001	1.33829	5.32e-15	3.09866	up
ENSG00000095752	IL11	50	34	54	342	483	322	1.62546	0.797621	1.50343	7.07536	9.37692	7.55311	2.01e-22	3.09718	up
ENSG00000087074	PPP1R15A	1250	1198	1263	10476	12702	7706	18.0699	19.5529	18.1412	142.897	177.531	118.787	3.48e-38	3.09561	up
ENSG00000013619	MAMLD1	172	156	118	1371	1295	1069	1.20137	1.22906	0.820492	9.21969	8.86692	8.04112	1.08e-37	3.09032	up
Homo_sapiens_newGene_968	Homo_sapiens_newGene_968	5	9	0	37	51	44	0.15868	0.35234	0	1.24768	1.74869	1.6518	4.79e-05	3.09019	up
Homo_sapiens_newGene_8839	Homo_sapiens_newGene_8839	46	50	14	335	309	308	0.310236	0.378379	0.087585	2.16751	2.19206	2.2406	1.31e-13	3.09	up
ENSG00000163874	ZC3H12A	649	524	606	4964	6215	3460	8.42655	7.49988	7.82019	59.4997	76.386	46.9853	2.62e-32	3.08296	up
ENSG00000173110	HSPA6	22	10	8	127	130	82	0.311504	0.153546	0.109923	1.71789	1.79967	1.24989	1.48e-10	3.07701	up
ENSG00000179886	TIGD5	111	110	96	857	1098	659	0.695841	0.779718	0.596223	5.11511	6.72362	4.43534	1.78e-27	3.07456	up
ENSG00000184557	SOCS3	95	107	141	844	1235	720	1.17328	1.49095	1.73215	9.93697	14.9093	9.55991	4.57e-24	3.06751	up
ENSG00000101850	GPR143	7	0	4	31	38	29	0.127009	0	0.05758	0.561237	1.01179	0.595306	8.87e-05	3.06595	up
ENSG00000136213	CHST12	157	187	168	1397	1691	1103	0.674433	0.446038	0.736128	3.57336	4.01933	4.98625	4.12e-32	3.06234	up
ENSG00000144908	ALDH1L1	11	3	11	85	73	53	0.104888	0.02728	0.107637	0.831668	0.85169	0.642123	1.68e-08	3.06169	up
ENSG00000123104	ITPR2	51	48	42	456	225	497	0.150212	0.158896	0.123096	1.28481	0.649342	1.58193	2.7e-19	3.05556	up
ENSG00000144815	NXPE3	416	363	417	3748	2483	3496	2.66649	2.7033	2.70278	18.9191	12.0645	18.9939	2.93e-57	3.04987	up
ENSG00000158186	MRAS	93	61	54	647	586	454	0.690657	0.835962	0.396559	4.73411	4.80029	3.8726	3.58e-26	3.04492	up
ENSG00000111846	GCNT2	245	245	277	2497	1382	2369	1.82482	2.06098	2.0541	17.6399	10.0474	18.9447	1.44e-36	3.03941	up
ENSG00000269226	TMSB15B	18	4	9	89	72	95	0.383746	0.066872	0.122787	1.8932	1.44986	2.36791	3.97e-09	3.0352	up
ENSG00000132965	ALOX5AP	10	6	14	77	106	62	0.259001	0.157551	0.371246	2.71211	3.85461	2.45724	2.23e-09	3.03352	up
ENSG00000010404	IDS	508	493	625	4938	3896	4144	2.65733	3.21579	3.49009	22.7703	18.8283	21.0734	4.54e-69	3.03054	up
ENSG00000140564	FURIN	1485	1341	1442	11535	14051	8311	12.0317	12.2871	11.645	89.0567	110.721	72.2815	1.42e-35	3.02973	up
ENSG00000178752	ERFE	55	35	57	337	475	347	1.00649	0.651879	0.951574	5.68506	8.40681	6.5629	2.19e-22	3.02326	up
ENSG00000147119	CHST7	77	64	80	581	626	536	1.13565	1.05672	1.17386	8.16209	9.02378	8.49377	5.69e-38	3.0184	up
ENSG00000184058	TBX1	10	4	13	68	84	66	0.193504	0.085105	0.2713	1.15328	1.44744	1.22657	5.5e-09	3.01459	up
ENSG00000169116	PARM1	15	4	10	98	46	95	0.092014	0.02676	0.061821	0.624141	0.313985	0.707084	3.94e-08	3.0094	up
ENSG00000118276	B4GALT6	62	46	89	528	383	646	0.537523	0.53042	0.771933	4.36434	3.24437	6.0762	1.88e-23	3.00863	up
ENSG00000128284	APOL3	18	24	28	176	229	150	0.212297	0.287064	0.254865	2.55071	3.46808	2.54876	1.04e-15	3.00525	up
ENSG00000167920	TMEM99	109	95	97	712	926	709	1.78318	1.74198	1.57851	11.057	14.7431	12.4156	3.4e-33	3.00271	up
ENSG00000133816	MICAL2	962	829	999	8114	7745	5862	6.89522	6.13844	6.52385	75.5892	74.0717	61.9838	5.49e-53	3.00022	up
ENSG00000183621	ZNF438	114	111	125	1086	631	1053	1.22329	1.33996	1.25538	11.518	6.85154	12.736	3.81e-33	2.99883	up
ENSG00000167994	RAB3IL1	208	207	188	1576	1904	1226	3.08139	3.46679	2.77597	22.3952	27.6817	19.5218	1.29e-32	2.99796	up
ENSG00000161544	CYGB	9	18	23	141	180	79	0.258429	0.500352	0.584788	3.54392	4.41209	2.42946	1.13e-09	2.99143	up
ENSG00000233198	RNF224	14	10	4	80	88	58	0.257491	0.205423	0.074483	1.42491	1.60158	1.15371	2.84e-08	2.9829	up
ENSG00000154803	FLCN	583	395	547	3767	4740	3119	6.55841	5.02412	5.39677	34.6277	44.9582	33.2985	3.14e-34	2.98085	up
ENSG00000177628	GBA	965	772	866	6933	7990	5015	14.1463	12.7487	12.8908	95.8658	112.665	78.1159	7.16e-37	2.97949	up
ENSG00000184584	TMEM173	102	134	136	1107	1103	677	1.96933	2.89292	2.63608	20.2323	20.8345	14.0583	1.49e-25	2.97741	up
ENSG00000049759	NEDD4L	1745	1444	1719	14598	11813	11220	13.0501	12.1309	12.1187	122.262	84.1555	93.826	1.44e-73	2.97546	up
Homo_sapiens_newGene_3596	Homo_sapiens_newGene_3596	8	2	11	51	57	59	0.107289	0.031954	0.149113	0.703861	0.802931	0.883772	3.78e-07	2.97453	up
ENSG00000176014	TUBB6	2130	1938	1995	15889	18784	11609	37.779	38.5457	36.7674	268.866	324.439	219.703	8.84e-37	2.97159	up
ENSG00000110876	SELPLG	27	12	10	136	143	104	0.398095	0.19666	0.135014	1.95236	2.12188	1.66222	3.83e-11	2.97116	up
ENSG00000269858	EGLN2	868	506	835	5462	7040	4175	14.2184	9.42639	13.3654	83.8024	110.135	72.0944	7.8e-27	2.96958	up
ENSG00000196639	HRH1	197	16	185	1240	884	1220	1.41618	1.04259	1.32119	9.33291	8.74476	9.40313	0.000315749	2.96873	up
ENSG00000089060	SLC8B1	526	535	552	4216	5086	3004	5.94733	8.8894	9.77703	55.0721	71.5967	38.7814	2.47e-32	2.96795	up
ENSG00000148175	STOM	272	256	273	2309	1872	1944	3.47513	3.40556	3.75074	26.4079	21.8635	24.75	1.07e-67	2.96696	up
ENSG00000188042	ARL4C	191	189	155	1513	1327	1267	1.61407	1.86952	1.30161	13.2101	11.1052	12.4729	2.41e-46	2.96631	up
ENSG00000089327	FXYD5	785	792	670	5926	7123	4128	29.6764	33.4283	25.5254	198.203	238.759	159.938	1.17e-29	2.96515	up
ENSG00000187193	MT1X	50	44	48	268	339	477	3.68795	3.56078	3.49679	18.4678	23.4641	37.2409	1.97e-20	2.9589	up
ENSG00000151012	SLC7A11	903	645	970	6666	3461	9207	3.18171	2.57165	3.42703	22.296	11.8821	34.6761	2.92e-21	2.9553	up
ENSG00000099785	2022-03-02	67	54	54	407	580	332	1.44016	1.41151	1.15094	8.93545	11.9858	8.56452	3.5e-20	2.94932	up
ENSG00000168938	PPIC	74	100	88	730	654	605	1.81844	2.7503	2.15196	17.0256	15.6464	15.9096	6.79e-34	2.94461	up
ENSG00000196526	AFAP1	697	661	748	5664	5368	4728	3.14455	3.36058	3.36281	24.2723	23.5779	22.8715	4.39e-68	2.94227	up
ENSG00000149798	CDC42EP2	207	156	231	1771	1727	933	3.47749	2.9365	3.86866	28.2457	28.1872	16.7742	6.58e-24	2.93484	up
ENSG00000114988	LMAN2L	355	307	335	2442	3021	1936	5.01905	4.89948	4.71146	32.7276	41.7584	29.2653	1.98e-34	2.93386	up
ENSG00000135862	LAMC1	1488	1410	1586	12183	10562	10632	6.45064	6.84768	6.79662	49.7304	44.2138	48.9449	1.08e-87	2.93287	up
ENSG00000176720	BOK	239	189	194	1455	2035	1113	3.04095	2.71243	2.46363	17.626	25.2833	15.2092	1.35e-24	2.92902	up
ENSG00000146678	IGFBP1	39	33	37	265	311	235	0.797523	0.758379	0.73897	5.1595	6.19602	5.14585	2.41e-22	2.92699	up
ENSG00000101670	LIPG	9	5	7	56	50	56	0.049225	0.018274	0.021421	0.185851	0.159943	0.191858	3.65e-08	2.92559	up
ENSG00000266074	BAHCC1	135	109	157	1030	1157	765	0.423544	0.3844	0.489151	3.1597	3.64564	2.62805	3.81e-30	2.92286	up
ENSG00000257524	AL157935.2	459	442	214	2785	4168	1452	4.54282	6.50669	2.15719	29.3014	42.1332	16.7958	1.19e-12	2.92143	up
ENSG00000198113	TOR4A	758	726	672	5166	6643	4089	6.2018	6.70083	5.47828	40.1055	52.8892	35.8012	6.86e-32	2.91999	up
ENSG00000182326	C1S	78	70	99	561	583	676	0.901717	0.958043	1.1042	6.37164	6.86324	8.75892	1.51e-34	2.91944	up
ENSG00000166813	KIF7	51	30	47	321	334	282	0.379297	0.247828	0.345569	2.26579	2.47388	2.29799	8.28e-24	2.90956	up
ENSG00000151014	NOCT	112	109	107	876	855	679	1.94945	2.1425	1.84518	14.6161	14.6286	12.7727	1.13e-37	2.90887	up
ENSG00000145287	PLAC8	184	178	179	1397	1256	1314	4.35285	5.11414	4.53613	34.5707	31.7355	37.6874	4.46e-59	2.90781	up
ENSG00000043143	JADE2	946	894	1036	7295	8357	5307	8.53455	8.71158	9.63317	41.6613	49.3571	34.7059	1.69e-36	2.90621	up
ENSG00000136826	KLF4	267	205	208	1726	1459	1792	3.29264	2.81067	2.52497	19.8388	17.2705	23.1619	1.26e-50	2.90511	up
ENSG00000180801	ARSJ	38	56	59	424	252	470	0.27137	0.455454	0.444934	3.36027	1.78465	3.88693	6.13e-19	2.90392	up
ENSG00000097096	SYDE2	35	17	33	208	126	298	0.212979	0.116867	0.201732	1.21371	0.750075	1.96274	1.37e-12	2.90101	up
ENSG00000116819	TFAP2E	26	8	13	100	142	104	0.389296	0.122984	0.191055	1.46145	2.1397	1.72321	9.96e-10	2.89872	up
Homo_sapiens_newGene_7488	Homo_sapiens_newGene_7488	33	28	27	238	213	195	0.986251	0.607971	0.547673	4.1914	3.86484	3.90374	1.43e-21	2.89664	up
ENSG00000121743	GJA3	62	34	41	342	282	376	0.402926	0.247479	0.259678	2.10854	1.78327	2.61934	9.49e-23	2.89481	up
Homo_sapiens_newGene_4213	Homo_sapiens_newGene_4213	55	25	42	287	220	384	0.471411	0.241223	0.35702	2.78467	2.22613	4.59382	7.83e-17	2.89177	up
ENSG00000145901	TNIP1	1735	1698	1683	12590	15898	8375	20.9883	25.4139	20.2418	151.333	200.918	115.24	5.8e-27	2.88551	up
ENSG00000126243	LRFN3	164	144	181	1176	1343	967	1.75351	1.79172	1.8951	11.9618	13.5027	11.2694	1.53e-35	2.87624	up
ENSG00000115107	STEAP3	624	574	677	4576	5332	3450	5.99459	6.44612	6.0828	38.9211	49.2832	36.0843	5.01e-36	2.87503	up
ENSG00000188710	QRFP	9	9	9	71	76	52	0.153325	0.200253	0.167758	1.36984	1.49528	1.13431	7.48e-09	2.86895	up
ENSG00000105426	PTPRS	216	252	252	1740	1982	1417	1.16027	1.56177	1.41753	9.96524	11.7836	8.73267	2.11e-34	2.86885	up
ENSG00000138100	TRIM54	8	13	10	83	95	51	0.117326	0.240257	0.158449	1.34901	1.58127	0.938012	2.08e-08	2.86256	up
ENSG00000127399	LRRC61	1046	870	832	6625	7984	4843	18.9357	17.7743	15.0392	115.712	140.606	93.8108	1.79e-30	2.86238	up
ENSG00000146535	GNA12	1115	907	1175	7831	8632	6035	8.6387	7.92875	9.06567	57.5991	65.1177	50.0596	3.68e-41	2.86083	up
ENSG00000197043	ANXA6	1785	1505	1867	12399	14975	8748	26.1081	25.081	27.3438	160.767	198.569	129.967	3.89e-31	2.85302	up
Homo_sapiens_newGene_4420	Homo_sapiens_newGene_4420	6	9	5	43	71	35	0.142791	0.224568	0.118009	0.992231	1.70288	0.913236	3.28e-06	2.8528	up
ENSG00000078081	LAMP3	0	13	5	57	35	55	0	0.138116	0.048832	0.541929	0.342165	0.58507	0.000295529	2.84759	up
Homo_sapiens_newGene_6899	Homo_sapiens_newGene_6899	51	37	57	358	325	333	0.515113	0.396143	0.493537	3.49262	3.58124	3.12222	6.11e-28	2.84371	up
ENSG00000263528	IKBKE	409	372	374	2893	3379	1805	4.51851	4.82455	4.11581	30.3452	36.3833	21.5669	1.7e-25	2.84097	up
ENSG00000185909	KLHDC8B	58	87	64	516	650	319	0.995561	1.68247	1.09643	8.46692	10.9566	5.91192	1.28e-15	2.84029	up
ENSG00000197321	SVIL	536	506	534	4187	3104	3768	2.69927	2.87033	2.67906	18.1795	15.1155	20.0942	5.69e-65	2.8402	up
ENSG00000130881	LRP3	360	378	345	2348	3303	1904	3.20247	3.80309	3.07509	19.8596	28.6798	18.1622	1.73e-25	2.8389	up
ENSG00000154319	FAM167A	97	77	125	672	839	560	0.874935	0.755657	1.04199	5.39625	6.93896	5.05876	2.82e-24	2.83811	up
ENSG00000111700	SLCO1B3	101	69	106	636	323	1006	1.19538	0.919052	1.26161	7.22275	3.74806	12.8583	3.96e-14	2.83717	up
ENSG00000189283	FHIT	16	14	17	114	123	94	0.323217	0.3199	0.346876	3.31522	3.37002	2.84416	9.4e-13	2.82999	up
ENSG00000110047	EHD1	2168	2291	2084	15919	18293	11195	16.1648	19.291	15.4793	112.649	132.783	89.3379	3.76e-31	2.82743	up
ENSG00000164294	GPX8	265	207	216	1626	903	2315	4.46863	3.98403	3.79918	23.3871	13.7294	39.894	2.21e-19	2.82401	up
ENSG00000221947	XKR9	13	16	25	140	65	184	0.130606	0.271511	0.299768	1.41901	0.683217	2.09927	3.84e-09	2.82336	up
ENSG00000116954	RRAGC	364	311	351	2501	1899	2705	4.51052	4.36009	4.33296	29.4777	22.9495	35.957	2.77e-50	2.82283	up
ENSG00000129646	QRICH2	32	19	23	166	219	128	0.185464	0.12738	0.134272	1.06436	1.27268	0.817055	4.24e-13	2.82116	up
ENSG00000196843	ARID5A	84	105	117	732	872	513	1.26215	1.86601	1.80076	11.1812	13.7163	8.8162	1.39e-21	2.8204	up
ENSG00000198624	CCDC69	356	359	356	2645	2757	1977	3.49245	4.06249	3.48787	24.7743	26.3719	21.2137	1.95e-38	2.81899	up
ENSG00000284753	EEF1AKMT4	171	142	177	1104	1449	792	3.17573	2.96452	3.27226	19.4855	26.2448	15.7724	3.13e-23	2.81438	up
ENSG00000075426	FOSL2	1794	1570	1745	12362	13102	9388	9.09284	9.04443	8.87445	59.6043	64.814	51.2945	5.74e-44	2.8114	up
ENSG00000112139	MDGA1	42	33	24	260	230	196	0.146651	0.115743	0.073857	0.853608	0.801441	0.759907	9.95e-18	2.80768	up
ENSG00000137310	TCF19	1045	865	1031	7078	7203	5675	10.9719	10.2491	10.6966	70.4995	73.2535	63.3853	4.06e-51	2.80578	up
ENSG00000114019	AMOTL2	966	883	1044	6798	7424	5391	7.44439	7.64808	8.08038	49.8172	55.9269	44.9496	2.53e-43	2.80393	up
ENSG00000107959	PITRM1	1217	1028	1290	8543	8807	6570	13.2893	12.807	13.9443	81.5709	85.275	71.6107	1.04e-45	2.80222	up
ENSG00000048140	TSPAN17	585	442	505	3394	4610	2353	8.14387	6.62676	6.87034	44.4361	62.7215	35.5911	6.21e-23	2.80204	up
ENSG00000151240	DIP2C	174	143	161	1208	1022	1022	0.823218	0.703782	0.704355	5.02132	4.34007	4.96387	1.52e-50	2.80163	up
ENSG00000157510	AFAP1L1	266	159	221	1495	1581	1280	2.15911	1.45663	1.78243	11.5237	12.4946	11.1233	1.64e-33	2.80051	up
ENSG00000197951	ZNF71	125	120	156	953	1040	711	0.78706	0.84489	0.978417	6.45564	7.13259	5.5343	5.43e-29	2.79248	up
ENSG00000168016	TRANK1	48	74	83	500	481	418	0.13739	0.240342	0.285911	1.74309	1.53413	1.43768	7.91e-23	2.7923	up
ENSG00000104856	RELB	223	186	179	1433	1699	840	3.2896	3.09566	2.63598	20.1041	25.3133	13.6903	2.03e-20	2.78896	up
ENSG00000243414	TICAM2	42	21	56	234	226	342	0.460734	0.253135	0.610082	2.46448	2.44767	4.06295	3.49e-14	2.78527	up
Homo_sapiens_newGene_266	Homo_sapiens_newGene_266	4	3	8	31	42	33	0.156629	0.144073	0.39049	1.50163	2.07422	1.78367	2.28e-05	2.7819	up
ENSG00000087253	LPCAT2	71	41	75	424	289	551	0.560059	0.284463	0.518577	2.57824	1.81203	3.80587	4.86e-18	2.78181	up
ENSG00000262664	OVCA2	38	38	51	349	242	267	1.13235	1.27761	1.51396	9.99429	7.11856	8.63738	2.03e-22	2.77529	up
ENSG00000123609	NMI	97	94	136	779	523	899	2.01637	2.24038	2.83049	15.5518	10.6318	20.4136	3.89e-25	2.77341	up
ENSG00000128973	CLN6	758	721	771	4865	6283	3787	11.7373	12.256	11.6605	69.2622	91.7726	61.449	2.07e-29	2.77271	up
ENSG00000285816	AP000944.2	451	371	288	2071	3259	2048	3.59224	3.33461	2.28689	15.6671	25.2875	17.477	5.18e-21	2.77113	up
ENSG00000122707	RECK	45	31	30	227	188	300	0.308959	0.237967	0.202463	1.49291	1.26748	2.2241	4.07e-17	2.77109	up
ENSG00000167105	TMEM92	81	95	80	537	657	509	1.1084	1.46609	1.23714	7.01368	8.67622	7.70524	1.67e-25	2.76341	up
ENSG00000177675	CD163L1	164	151	171	1085	967	1166	2.38347	1.80494	1.41177	8.63647	7.77253	10.4148	8.2e-49	2.7624	up
ENSG00000126561	STAT5A	106	75	139	704	882	515	0.840219	0.880488	1.49556	6.88169	8.57287	5.57232	3.35e-19	2.76237	up
ENSG00000057252	SOAT1	909	765	882	6531	3797	6770	4.50472	4.31344	4.35959	30.7865	18.4162	35.9635	1.14e-33	2.76235	up
ENSG00000153071	DAB2	243	168	216	1573	1106	1471	1.93921	1.47304	1.60966	12.1972	8.72693	13.1784	3.02e-40	2.75913	up
ENSG00000122490	PQLC1	336	278	264	1866	2557	1358	4.84811	5.36554	3.66191	25.6266	35.2331	20.0452	8.51e-22	2.7587	up
ENSG00000205269	TMEM170B	10	13	21	110	55	138	0.037912	0.057303	0.083258	0.419947	0.21675	0.595203	2.46e-08	2.75762	up
ENSG00000136052	SLC41A2	83	90	116	653	446	831	0.847459	1.1861	1.15996	6.67089	5.08557	9.06659	3.43e-22	2.75688	up
ENSG00000128274	A4GALT	69	75	102	578	595	450	1.07475	1.3378	1.56719	8.72016	9.1109	7.63244	2.9e-25	2.75636	up
ENSG00000096070	BRPF3	951	783	942	6289	6136	5079	6.36741	5.51378	5.64475	33.9438	34.6932	35.4994	1.04e-53	2.7524	up
ENSG00000198270	TMEM116	80	114	72	622	525	634	1.90031	3.21614	1.66682	15.4958	13.7954	16.8328	1.63e-23	2.75009	up
ENSG00000105928	GSDME	157	183	222	1339	1324	1029	2.4485	3.30337	3.50961	18.9857	19.4261	16.2037	6.6e-32	2.74929	up
ENSG00000067221	STOML1	170	144	137	953	1295	705	1.28365	1.22944	0.876848	10.777	16.9499	8.09695	8.14e-21	2.74906	up
ENSG00000274600	RIMBP3B	6	12	11	74	72	52	0.031591	0.070048	0.060052	0.386515	0.385277	0.308182	7.29e-08	2.74695	up
ENSG00000158828	PINK1	990	897	968	6042	7754	4799	12.6248	12.9157	12.2956	73.1503	96.271	65.5135	2.1e-30	2.74689	up
ENSG00000182752	PAPPA	10	5	11	37	51	88	0.030373	0.016944	0.032176	0.106007	0.152709	0.28986	2.41e-06	2.74329	up
ENSG00000120693	SMAD9	11	8	14	74	63	84	0.066565	0.052847	0.083699	0.42333	0.368333	0.541557	2.5e-09	2.74296	up
ENSG00000071655	MBD3	2153	2140	2176	14053	17588	10429	24.1141	25.2316	26.0993	128.628	175.119	102.341	6.13e-29	2.74058	up
ENSG00000162104	ADCY9	324	267	301	2127	2106	1563	1.42315	1.3752	1.39206	9.03978	9.13706	7.48903	2.67e-38	2.73927	up
ENSG00000174939	ASPHD1	87	68	103	546	744	377	1.94999	1.89394	2.64992	15.161	20.2752	11.7265	4.2e-17	2.73543	up
ENSG00000074416	MGLL	525	425	500	3212	3832	2320	3.98341	3.61856	3.81632	22.5153	26.8243	18.1482	8.46e-29	2.73523	up
ENSG00000134954	ETS1	1668	1436	1744	12098	8086	11336	15.4036	15.8948	15.4815	113.941	79.2208	116.206	3.6e-51	2.73033	up
ENSG00000148841	ITPRIP	669	733	682	4886	4906	3727	4.73663	5.64872	4.46519	29.9832	32.9643	27.0097	4.3e-39	2.72888	up
ENSG00000019549	SNAI2	333	283	316	2131	1655	2251	5.6159	5.32292	5.00872	32.5323	27.1726	40.6882	1.18e-49	2.72776	up
Homo_sapiens_newGene_3952	Homo_sapiens_newGene_3952	15	9	5	65	58	72	0.372379	0.21096	0.083646	0.714161	0.750728	1.05888	1.64e-07	2.72732	up
ENSG00000136830	FAM129B	8454	7977	8142	52965	66842	37238	72.6625	77.485	69.7097	431.467	558.663	342.089	1.67e-26	2.71606	up
ENSG00000101084	RAB5IF	973	874	895	5635	6897	4899	29.3952	29.9923	27.0615	163.746	203.178	158.565	4.22e-36	2.71127	up
ENSG00000124613	ZNF391	37	24	20	202	119	208	0.303611	0.221982	0.159902	2.03772	1.12212	2.21366	9.79e-13	2.70694	up
ENSG00000169891	REPS2	60	39	76	470	290	363	0.251972	0.186563	0.32342	1.92865	1.21499	1.68795	1.06e-19	2.70676	up
ENSG00000173581	CCDC106	29	24	30	180	213	138	0.494634	0.412429	0.605285	2.9823	3.49688	2.90403	1.47e-14	2.70578	up
ENSG00000144040	SFXN5	90	116	91	634	716	551	0.733332	1.07042	0.760656	5.00501	5.7972	5.00285	2.23e-24	2.70254	up
ENSG00000170275	CRTAP	1581	1177	1533	9693	9732	7553	8.09253	6.79881	7.81618	47.0785	48.7648	41.6571	2.97e-43	2.69838	up
ENSG00000221890	NPTXR	112	116	85	706	764	523	0.653336	0.768028	0.486123	3.93384	4.35869	3.279	2.97e-22	2.69478	up
ENSG00000138131	LOXL4	166	161	188	1083	1277	880	1.53446	1.681	1.7397	9.54039	11.539	8.74434	3.3e-29	2.69425	up
ENSG00000136161	RCBTB2	33	27	23	235	102	205	0.34544	0.311056	0.230687	2.34316	1.04136	2.3157	8.4e-12	2.69286	up
Homo_sapiens_newGene_3373	Homo_sapiens_newGene_3373	29	26	35	191	212	165	0.300079	0.30337	0.363898	2.0174	2.25915	1.909	1.12e-16	2.68804	up
Homo_sapiens_newGene_3422	Homo_sapiens_newGene_3422	182	191	172	1213	1357	849	2.9389	3.30098	2.63152	18.5412	21.8448	14.8954	7.57e-25	2.68012	up
ENSG00000196814	MVB12B	149	158	159	998	1231	685	1.05887	1.28895	1.12849	6.77451	8.44123	5.16061	3.05e-21	2.67861	up
Homo_sapiens_newGene_1781	Homo_sapiens_newGene_1781	113	114	94	658	754	598	0.714239	0.81537	0.590261	3.97133	4.66593	4.06797	3.8e-27	2.67821	up
ENSG00000185697	MYBL1	200	162	171	1100	523	1790	1.72565	1.54346	1.61429	7.63156	3.71226	13.1566	5.25e-13	2.67632	up
ENSG00000106991	ENG	96	83	80	581	667	365	1.05616	1.03729	0.878164	6.11744	7.2097	4.33746	2.16e-18	2.66994	up
ENSG00000111412	C12orf49	703	561	693	4669	3766	3694	2.88171	2.66629	3.0428	18.1323	14.9249	16.3034	1.32e-56	2.6699	up
ENSG00000222047	C10orf55	9	10	9	49	82	48	0.119019	0.159585	0.128848	0.66359	1.13957	0.724316	6.64e-07	2.66897	up
ENSG00000166289	PLEKHF1	83	64	100	513	564	446	1.34324	1.1641	1.60961	8.87649	9.52593	8.39619	3.03e-25	2.66813	up
ENSG00000107554	DNMBP	902	722	906	5802	5365	4411	5.08134	4.60387	4.98492	29.5065	27.9257	25.1923	2.68e-47	2.66443	up
ENSG00000277203	F8A1	184	213	280	1328	1783	1057	3.64398	4.74422	5.51804	24.9572	34.372	22.4081	1.45e-20	2.66314	up
Homo_sapiens_newGene_3421	Homo_sapiens_newGene_3421	19	6	29	12	59	291	0.222848	0.044078	0.206374	0.07997	0.418591	2.26461	0.00131948	2.66142	up
ENSG00000204682	CASC10	16	24	22	125	114	152	0.140078	0.240905	0.189867	1.05174	0.98936	1.45084	1.47e-12	2.66094	up
ENSG00000167123	CERCAM	476	410	467	2875	3390	2028	5.17162	5.30463	4.58735	29.6303	38.3923	27.3559	5.86e-27	2.65809	up
ENSG00000138821	SLC39A8	298	282	310	1873	1149	2537	3.17992	3.35993	3.27962	18.4822	11.3736	28.3759	1.04e-21	2.65747	up
ENSG00000101335	MYL9	534	466	541	3373	3805	2266	7.64071	7.4853	7.14415	41.7606	48.9319	29.7721	3.91e-27	2.6567	up
ENSG00000185825	BCAP31	2127	1983	2202	12851	16374	9386	43.8037	48.2275	46.6765	246.816	322.106	201.494	2.54e-26	2.65597	up
Homo_sapiens_newGene_3520	Homo_sapiens_newGene_3520	9	4	0	31	30	28	0.368113	0.16849	0	0.994407	0.752833	0.765711	0.00124373	2.65118	up
ENSG00000158406	HIST1H4H	16	20	17	103	63	173	0.305787	0.574037	0.390503	2.20449	1.10503	3.8631	2.5e-08	2.65113	up
ENSG00000081087	OSTM1	249	229	291	1479	933	2360	1.89184	1.95845	2.19621	10.6613	6.89491	19.181	2.49e-17	2.64798	up
ENSG00000119242	CCDC92	199	170	160	1206	1072	947	2.29173	1.62986	2.13217	13.5891	13.1402	12.4036	1.26e-36	2.64018	up
ENSG00000049769	PPP1R3F	65	82	86	472	582	362	0.713656	0.964532	1.02014	5.42613	6.10983	4.27503	1.52e-18	2.63377	up
ENSG00000105173	CCNE1	199	134	191	1046	1149	947	3.65365	2.64121	3.6942	17.1426	19.4522	17.3728	9.01e-32	2.63222	up
ENSG00000160223	ICOSLG	10	28	38	156	198	114	0.043402	0.149229	0.223262	0.717589	0.962959	0.680771	4.98e-08	2.62136	up
ENSG00000049089	COL9A2	43	50	49	278	335	241	0.500986	0.671824	0.569468	3.15413	3.89568	3.09607	4.1e-18	2.6173	up
ENSG00000065618	COL17A1	226	166	222	1270	1393	983	1.49647	1.15237	1.48575	7.34802	8.17968	6.3779	7.16e-29	2.61585	up
Homo_sapiens_newGene_7357	Homo_sapiens_newGene_7357	233	160	247	1248	714	1910	7.25466	5.62909	7.66176	36.9016	21.6236	63.7	2.94e-15	2.6147	up
ENSG00000164970	FAM219A	224	160	153	1054	1228	912	2.10162	1.69411	1.40141	9.50874	11.3866	9.16023	2.76e-25	2.61294	up
ENSG00000140993	TIGD7	40	51	75	322	220	467	0.397755	0.564557	0.696387	2.86966	2.00827	4.78977	4.08e-13	2.61257	up
ENSG00000102271	KLHL4	63	33	44	229	140	486	0.364778	0.21503	0.252271	1.26582	0.789187	3.03014	8.08e-09	2.60954	up
Homo_sapiens_newGene_3622	Homo_sapiens_newGene_3622	42	27	28	194	162	227	0.971035	0.673888	0.611606	4.29042	3.20818	5.66523	1.62e-15	2.60849	up
ENSG00000103642	LACTB	210	234	291	1570	1102	1735	2.755	3.58336	3.75834	23.3897	16.3364	29.2317	7.04e-29	2.60759	up
ENSG00000134324	LPIN1	466	426	515	3248	2313	2824	3.03019	3.06792	3.22511	20.3611	14.6054	19.6979	6.01e-50	2.60642	up
Homo_sapiens_newGene_4825	Homo_sapiens_newGene_4825	37	24	20	177	162	148	0.438355	0.326451	0.24086	2.10889	1.97568	1.92483	1.44e-13	2.60612	up
ENSG00000153317	ASAP1	561	489	578	3729	2440	3554	3.18356	3.48359	3.3528	20.075	13.7781	21.532	5.61e-41	2.60574	up
ENSG00000137936	BCAR3	901	721	957	5075	5772	4315	9.84074	8.82759	10.6285	51.5314	60.149	49.3411	1.13e-36	2.60443	up
ENSG00000065054	SLC9A3R2	812	719	818	4660	5789	3382	19.2709	18.7819	20.3758	119.476	156.2	98.9642	1.47e-25	2.60172	up
ENSG00000174370	C11orf45	57	56	68	390	378	306	0.628355	0.646696	0.789091	3.74416	3.71683	4.05088	1.98e-23	2.60148	up
ENSG00000197971	MBP	693	727	719	5049	3373	4364	4.91084	5.94827	5.13001	34.3903	23.8082	33.4203	4.02e-43	2.60121	up
ENSG00000263020	AL662899.2	184	4	26	388	967	208	2.50801	0.138357	0.566356	5.01675	12.8401	3.08919	0.0281719	2.60114	up
ENSG00000196507	TCEAL3	104	101	107	654	586	602	3.11362	3.40584	3.1071	18.6988	17.3298	19.582	7.64e-37	2.59483	up
ENSG00000134470	IL15RA	116	135	130	731	892	624	2.65226	3.36609	3.11264	16.211	20.065	15.0778	1.06e-23	2.59406	up
ENSG00000173281	PPP1R3B	155	142	145	943	690	972	0.946965	0.97914	0.883657	5.7691	4.13938	6.70735	3.55e-34	2.58522	up
ENSG00000174130	TLR6	72	41	82	457	224	475	0.433726	0.259546	0.50063	2.72721	1.42877	3.25771	1.71e-13	2.58334	up
ENSG00000205683	DPF3	11	3	24	75	80	71	0.082252	0.016953	0.173481	0.529857	0.583167	0.575886	9.24e-06	2.57823	up
ENSG00000113552	GNPDA1	1463	1502	1557	9219	9700	7370	21.9291	23.898	22.9985	128.874	132.99	111.177	2.77e-39	2.57731	up
ENSG00000105520	PLPPR2	394	403	382	2503	2589	1770	5.09527	5.89354	4.89234	31.2319	32.7484	24.3188	2.65e-29	2.57408	up
ENSG00000140678	ITGAX	15	15	6	81	87	50	0.235683	0.16217	0.039118	0.745587	1.08901	0.528306	1.11e-06	2.5733	up
ENSG00000143786	CNIH3	54	37	52	245	339	241	0.705111	0.548184	0.685268	3.07237	4.36404	3.41801	3.94e-16	2.57202	up
ENSG00000090013	BLVRB	402	398	391	2241	2973	1648	15.6888	17.396	15.0231	82.7749	112.915	68.5357	2.37e-21	2.56566	up
Homo_sapiens_newGene_5781	Homo_sapiens_newGene_5781	46	43	101	356	426	311	0.607689	0.644988	1.40767	4.52037	5.56529	4.79342	8.87e-13	2.56516	up
ENSG00000163637	PRICKLE2	159	115	112	844	551	836	0.539494	0.438724	0.379194	3.38363	1.85437	3.77673	3.37e-24	2.5528	up
ENSG00000103544	VPS35L	129	119	175	903	833	680	1.16587	1.16905	1.51732	7.81013	7.31029	6.87785	1.79e-27	2.55249	up
ENSG00000148154	UGCG	412	321	410	2065	1368	3171	3.48285	3.06071	3.45447	16.5923	11.2684	28.7337	1.77e-18	2.55224	up
ENSG00000140859	KIFC3	1344	1263	1313	7350	9548	5426	17.1312	16.5931	15.3285	74.0282	105.741	65.7924	1.46e-23	2.55193	up
ENSG00000187608	ISG15	968	1063	998	5281	7616	4353	51.416	63.487	52.2	266.554	392.491	247.747	3.01e-21	2.54879	up
ENSG00000172301	COPRS	338	316	311	1778	2306	1398	11.6836	12.3932	10.8259	59.0992	77.5827	52.2563	3.16e-23	2.54681	up
ENSG00000158156	XKR8	192	115	158	834	1088	697	2.41746	1.62693	1.98295	9.97404	13.3455	9.39969	1.29e-19	2.54427	up
ENSG00000119771	KLHL29	204	208	205	1192	1300	1013	1.37533	1.61258	1.4841	7.8067	8.60954	7.47796	7.51e-32	2.54283	up
ENSG00000181104	F2R	203	199	251	1293	1061	1351	1.80118	2.13881	2.21272	10.934	9.16366	12.9001	5.43e-39	2.53846	up
ENSG00000112186	CAP2	164	178	196	1100	865	1097	1.67144	2.24403	2.08799	11.3517	9.0623	12.9223	6.21e-37	2.53728	up
Homo_sapiens_newGene_9134	Homo_sapiens_newGene_9134	7	9	8	58	43	41	0.126331	0.173811	0.139014	1.03895	0.790723	0.82915	2.48e-06	2.53359	up
ENSG00000157045	NTAN1	247	199	213	1260	1218	1226	7.1779	6.4304	6.06321	33.8957	33.6532	37.6039	5.74e-43	2.53073	up
ENSG00000198331	HYLS1	239	189	235	1332	869	1560	3.9336	3.51181	3.85419	20.8299	14.0674	27.6716	3.63e-25	2.52968	up
ENSG00000112977	DAP	1302	1159	1322	7536	8169	5503	18.8801	18.9843	19.1005	103.75	115.342	85.4482	1.03e-31	2.52928	up
ENSG00000103876	FAH	291	229	365	1622	2150	1159	5.11857	4.87565	6.14215	29.1446	39.7646	23.4313	3.6e-18	2.52885	up
ENSG00000088543	C3orf18	103	119	132	637	893	460	1.39467	1.98352	1.80006	8.47896	11.8188	6.65472	1.19e-15	2.52732	up
ENSG00000103742	IGDCC4	198	168	134	922	930	968	1.03018	0.985337	0.692389	4.56004	4.71478	5.40047	3.4e-28	2.52722	up
ENSG00000117691	NENF	130	109	146	634	934	567	4.63996	4.39395	5.17906	21.511	32.4891	21.6884	2.07e-18	2.5201	up
ENSG00000122035	RASL11A	27	14	8	88	111	81	0.592756	0.327096	0.161311	1.82584	2.36697	1.90538	3.72e-07	2.51791	up
ENSG00000115350	POLE4	201	214	196	1013	1421	971	5.44422	6.53971	5.30696	26.135	37.5873	28.2547	3.91e-22	2.51708	up
ENSG00000142102	PGGHG	33	55	26	195	318	141	0.355234	0.615836	0.26381	1.69883	2.91731	1.46582	2.38e-08	2.51703	up
ENSG00000171992	SYNPO	187	149	172	981	1113	725	1.09903	1.10893	1.04734	5.92183	6.70266	4.63934	9e-24	2.51457	up
ENSG00000133313	CNDP2	1137	1120	1255	6794	7944	4762	11.4575	12.733	12.1389	65.2221	77.262	39.5389	3.55e-25	2.51392	up
ENSG00000042493	CAPG	2758	2514	2634	14067	19581	10032	77.2659	79.4605	74.6646	361.777	554.007	308.343	7.24e-20	2.50981	up
ENSG00000072954	TMEM38A	117	135	138	751	852	563	1.48982	1.93826	1.75679	9.12025	10.6114	7.70875	1.57e-21	2.50661	up
ENSG00000026025	VIM	13248	13052	12812	75389	76417	64736	237.158	262.874	227.51	1268.5	1323.07	1237.88	7.46e-47	2.50659	up
ENSG00000276023	DUSP14	514	490	465	2739	3230	2125	7.90277	12.0684	7.11089	57.0118	69.2631	49.6555	1.94e-26	2.50053	up
ENSG00000090674	MCOLN1	250	289	258	1515	1705	1190	4.06609	5.34666	4.1756	23.761	27.3572	20.9637	2.96e-25	2.49986	up
ENSG00000197122	SRC	848	854	739	4555	5613	3256	6.93811	7.10373	5.43802	31.8081	40.0704	25.6458	1.37e-21	2.49412	up
ENSG00000107021	TBC1D13	708	702	709	4041	4857	2720	6.14541	6.87666	6.13737	33.3143	41.0635	25.2866	7.63e-22	2.49287	up
ENSG00000171522	PTGER4	31	43	35	217	195	195	0.268148	0.418575	0.304318	1.81355	1.66823	1.83477	6.69e-16	2.49176	up
ENSG00000196739	COL27A1	150	151	193	872	1064	759	0.649274	0.754883	0.875343	3.79257	4.79174	3.59975	7.78e-24	2.49109	up
Homo_sapiens_newGene_9479	Homo_sapiens_newGene_9479	288	263	32	1128	1512	929	2.0352	2.1707	0.301143	9.58941	12.9195	9.03406	0.00236123	2.48979	up
ENSG00000095794	CREM	166	146	204	1004	634	1210	4.24766	4.30448	5.21832	25.079	17.1611	33.8273	1.36e-20	2.48791	up
ENSG00000073711	PPP2R3A	93	84	86	612	284	575	0.462816	0.469792	0.436897	2.89594	1.37839	3.07246	7.63e-16	2.48735	up
ENSG00000115266	APC2	157	162	170	927	1071	675	0.456823	0.775994	0.493003	11.8979	3.03365	2.10239	7.03e-22	2.48713	up
ENSG00000181004	BBS12	39	25	35	206	113	232	0.404499	0.273212	0.360631	2.04486	1.14288	2.59206	1.73e-11	2.48571	up
ENSG00000169255	B3GALNT1	68	61	105	429	249	619	0.806837	0.738515	1.12226	4.43125	3.77968	8.03432	4.71e-12	2.48422	up
ENSG00000142279	WTIP	82	100	79	501	557	374	0.202567	0.29195	0.194157	1.65536	1.5132	1.30612	5.43e-18	2.47998	up
ENSG00000163870	TPRA1	581	491	538	2743	3878	2069	7.97777	8.37956	8.33173	38.8457	53.857	33.4036	2.8e-19	2.47869	up
ENSG00000175166	PSMD2	8249	7645	8339	44889	52512	33617	82.6883	85.693	83.2957	427.221	511.914	365.36	2.44e-28	2.4776	up
ENSG00000148248	SURF4	4570	4207	4427	23714	29324	18303	52.1746	54.1369	50.4078	255.584	323.072	221.535	1.96e-26	2.47716	up
ENSG00000020577	SAMD4A	367	289	327	2076	1415	1855	1.87488	1.72277	2.51033	12.4471	7.61093	11.1297	1.98e-37	2.47302	up
ENSG00000149600	COMMD7	373	321	326	1784	2112	1600	6.64853	6.43976	6.17074	35.6369	43.6866	34.3493	2.76e-30	2.4728	up
ENSG00000173706	HEG1	766	611	772	4384	3578	3614	3.31324	3.23745	3.65374	20.1942	17.278	19.1887	2.06e-51	2.46915	up
ENSG00000123080	CDKN2C	257	270	246	1452	1582	1145	3.73379	4.35829	4.10178	20.7481	25.0263	19.4608	4.17e-27	2.46855	up
ENSG00000198959	TGM2	6331	5623	6211	33089	41388	22975	42.3819	42.4873	41.4233	210.267	269.595	164.584	2.49e-22	2.4675	up
ENSG00000005238	FAM214B	301	322	285	1648	2062	1192	3.22149	3.75145	3.01969	17.0481	22.1569	13.6833	7.76e-20	2.4667	up
ENSG00000100034	PPM1F	1356	1287	1372	7139	9334	5069	9.18728	10.0413	9.06095	45.0514	60.3072	36.3973	7.19e-21	2.46636	up
ENSG00000137941	TTLL7	72	81	89	516	219	608	0.304382	0.38867	0.37705	2.89467	0.905785	2.81412	1.02e-11	2.46582	up
ENSG00000168389	MFSD2A	100	76	119	558	607	415	1.56305	1.34659	2.05621	8.39589	9.40991	6.99685	1.37e-19	2.46536	up
ENSG00000179583	CIITA	136	150	125	738	917	566	0.286156	0.357717	0.263112	2.20564	2.7196	1.90584	1.46e-18	2.46509	up
ENSG00000172081	MOB3A	802	561	608	3798	4045	2721	8.30542	6.5148	6.3321	37.3451	40.7258	29.7832	4.77e-25	2.46503	up
ENSG00000110080	ST3GAL4	455	387	434	2157	2917	1735	8.35519	8.06881	7.95026	37.6996	52.2654	34.3527	9.06e-22	2.46265	up
ENSG00000143515	ATP8B2	168	143	161	935	913	681	0.998786	0.961494	0.928745	5.22456	5.25699	4.2523	2.37e-27	2.45957	up
ENSG00000136816	TOR1B	651	603	704	3353	3747	3283	7.97421	8.33223	8.59104	38.988	44.6829	43.0434	1.69e-41	2.45181	up
ENSG00000119403	PHF19	1199	1251	1281	6809	7987	5063	13.2476	14.626	13.6454	73.7298	92.1711	63.7195	1.39e-25	2.45093	up
ENSG00000171307	ZDHHC16	526	518	575	2851	3453	2281	10.6193	11.952	11.2253	53.2241	64.2416	46.4833	2.89e-26	2.44948	up
ENSG00000002330	BAD	435	406	414	2147	2959	1541	15.9677	16.0965	15.3321	71.8389	103.193	59.0622	3.64e-18	2.44707	up
ENSG00000184497	TMEM255B	97	97	104	494	705	382	0.956556	0.7865	0.614805	2.9696	4.73272	3.11677	2.45e-15	2.44693	up
ENSG00000169410	PTPN9	553	465	577	2954	3052	2419	2.41914	2.28003	2.55182	12.2176	13.0453	11.3457	4.49e-37	2.44598	up
ENSG00000106266	SNX8	847	771	836	4249	5418	3259	6.10088	6.3269	5.97858	28.9474	37.9366	25.0701	2.59e-23	2.44143	up
ENSG00000143322	ABL2	1314	1120	1370	8979	4083	7384	4.11173	3.74664	4.20177	25.3288	12.0074	23.9154	2.96e-21	2.43893	up
ENSG00000121064	SCPEP1	292	238	299	1320	1639	1384	5.09525	4.70118	5.18312	22.0319	28.0826	26.0992	2.48e-30	2.43836	up
ENSG00000197647	ZNF433	14	25	15	95	80	121	0.194928	0.739281	0.20626	1.65265	1.72914	2.13699	2.41e-08	2.43832	up
ENSG00000188766	SPRED3	70	81	11	295	327	281	0.895304	0.737157	0.424236	2.09733	2.5076	2.36583	5.52e-06	2.43559	up
ENSG00000116260	QSOX1	3540	2993	3388	17506	21631	12803	13.9278	13.3029	13.149	75.0379	101.713	68.8654	1.02e-23	2.43421	up
ENSG00000042753	AP2S1	1116	972	1136	5579	7135	4115	41.8952	41.1703	42.1722	197.535	261.608	164.385	4.22e-22	2.4305	up
ENSG00000157601	MX1	140	122	160	820	798	595	1.48456	1.36735	1.58581	9.21236	9.81711	7.74205	4.49e-25	2.43028	up
ENSG00000002586	CD99	1184	1089	1245	6085	7548	4726	32.3021	35.4525	34.2748	172.392	217.524	140.307	4.7e-25	2.42897	up
ENSG00000101400	SNTA1	300	290	321	1537	2086	1130	4.34521	4.73427	4.62665	21.1306	29.4145	17.5109	2.28e-18	2.42639	up
ENSG00000135363	LMO2	10	19	22	69	86	119	0.142732	0.423025	0.428459	1.31593	1.66833	1.88409	2.64e-07	2.42437	up
ENSG00000108784	NAGLU	282	286	267	1453	1997	916	4.40977	5.77203	4.12997	20.1089	27.7472	14.3319	8.13e-15	2.42229	up
ENSG00000125503	PPP1R12C	812	707	683	3645	4851	2933	10.2733	10.409	8.79326	43.3142	58.5735	39.4001	1.71e-21	2.4192	up
ENSG00000184216	IRAK1	3750	3482	3835	19049	25060	13276	35.811	38.425	38.5053	182.475	238.245	142.354	7.63e-20	2.41859	up
ENSG00000169604	ANTXR1	458	394	568	2741	2054	2602	2.77997	2.88862	3.41924	20.6833	16.2954	21.0432	6.63e-37	2.41776	up
ENSG00000163093	BBS5	67	62	70	393	303	347	0.651946	0.677616	0.75232	3.63535	2.9977	3.65555	4.62e-24	2.41769	up
ENSG00000140511	HAPLN3	85	77	37	391	385	281	1.16074	1.16458	0.400769	5.90851	6.22658	4.99563	1.67e-11	2.41738	up
ENSG00000214944	ARHGEF28	475	523	539	3096	1879	3111	2.66041	3.22061	2.8677	16.4491	10.062	18.5516	2.95e-26	2.41183	up
ENSG00000185340	GAS2L1	506	499	429	2606	2957	1886	5.62847	6.20903	5.02771	28.5156	33.4962	23.8256	2.06e-22	2.41089	up
Homo_sapiens_newGene_1124	Homo_sapiens_newGene_1124	9	9	14	40	101	29	0.141381	0.16914	0.234699	0.757268	1.89102	0.534012	0.000152937	2.4098	up
ENSG00000105676	ARMC6	1170	1135	1075	5944	7352	4188	16.7728	18.3181	15.0732	83.3966	101.604	64.1041	7.29e-21	2.4095	up
ENSG00000128283	CDC42EP1	840	681	695	3870	4766	2787	13.3886	12.1152	10.9354	57.6837	73.3867	47.2644	4.18e-21	2.40916	up
ENSG00000174775	HRAS	399	331	352	1923	2301	1353	12.8253	11.8008	11.7991	57.5825	70.3375	45.6233	7.28e-21	2.40821	up
ENSG00000086062	B4GALT1	1206	1089	1191	6205	6649	5103	9.73719	9.9283	9.58629	47.5661	52.2814	44.1158	2.43e-36	2.40762	up
ENSG00000138698	RAP1GDS1	340	238	432	1988	1226	2026	3.92308	3.57139	5.97266	21.325	12.6259	23.378	1.76e-20	2.40741	up
ENSG00000107130	NCS1	1182	1008	1118	5561	7287	4134	8.03703	7.73453	7.57467	35.8791	48.2181	30.0829	5.8e-21	2.40624	up
ENSG00000185551	NR2F2	862	679	810	4391	3725	3960	6.48682	6.20764	6.42513	38.664	33.7614	37.6067	8.51e-54	2.40144	up
ENSG00000166106	ADAMTS15	280	269	275	1474	1720	1032	1.67051	1.81545	1.63474	8.36243	10.0084	6.60623	7.36e-21	2.39699	up
ENSG00000242574	HLA-DMB	45	41	48	217	311	160	1.19886	1.10116	1.14455	5.02871	7.32232	4.21114	2.85e-11	2.39611	up
ENSG00000129353	SLC44A2	752	720	843	4090	4665	3072	6.90542	7.5099	7.77894	38.4291	44.9239	33.3713	3.38e-26	2.39608	up
ENSG00000103855	CD276	1515	1330	1492	7504	9164	5452	15.1069	15.0553	15.7536	74.2725	126.57	62.8206	5.25e-23	2.39541	up
Homo_sapiens_newGene_6791	Homo_sapiens_newGene_6791	7	12	14	52	71	51	0.144259	0.299564	0.306268	1.11695	1.57438	1.22859	3.92e-06	2.39506	up
ENSG00000234745	HLA-B	3679	3488	3688	17809	23258	14241	81.2456	86.5155	80.9273	370.945	511.554	334.349	1.94e-23	2.39374	up
ENSG00000119139	TJP2	695	359	2344	6689	5662	5847	6.72619	5.30767	18.4944	48.2096	41.7154	46.7753	0.00091007	2.39217	up
Homo_sapiens_newGene_8916	Homo_sapiens_newGene_8916	80	52	110	363	409	455	0.226468	0.163865	0.307643	0.973029	1.12451	1.37725	8.96e-16	2.38956	up
ENSG00000169306	IL1RAPL1	33	35	52	213	119	295	0.371257	0.468213	0.478209	2.00469	1.18477	3.02406	1.25e-09	2.38893	up
ENSG00000118960	HS1BP3	623	595	548	3258	3715	2054	10.8098	11.1459	8.6357	44.9082	52.4842	32.6139	3.93e-19	2.38842	up
ENSG00000137161	CNPY3	488	414	509	2334	3002	1806	10.1072	9.32376	10.1302	45.4499	58.1841	38.6389	1.99e-21	2.38766	up
ENSG00000064225	ST3GAL6	50	46	46	288	177	271	0.470809	0.4921	0.430645	3.21021	1.81565	3.51629	8.8e-16	2.38725	up
ENSG00000066697	MSANTD3	605	499	606	3200	2782	2712	16.0045	12.6233	14.7938	77.8569	71.356	71.6078	2.56e-49	2.38684	up
ENSG00000204520	MICA	485	428	562	2220	3452	1769	10.6412	10.7996	12.5919	49.9551	79.3411	43.0459	4.01e-16	2.38633	up
ENSG00000154222	CC2D1B	674	620	714	3630	4058	2506	5.68269	6.10307	6.05431	27.3968	31.7051	22.3353	1.13e-23	2.38577	up
ENSG00000149679	CABLES2	432	430	471	2511	2466	1812	3.87083	4.34386	4.2011	21.3568	21.509	17.3819	1.1e-29	2.38548	up
ENSG00000253649	PRSS51	12	13	26	115	59	94	0.169785	0.223934	0.434365	2.35847	1.38042	1.98651	3.42e-07	2.38531	up
ENSG00000174516	PELI3	264	220	260	1182	1602	975	3.64677	3.37286	3.50559	14.3714	20.0208	13.5709	8.33e-20	2.38487	up
ENSG00000040487	PQLC2	314	307	344	1657	2057	1181	6.88179	6.90566	7.98551	30.3269	39.428	23.5485	1.23e-19	2.38441	up
ENSG00000135083	CCNJL	223	228	214	1200	1312	861	1.94399	2.59429	2.22234	9.45967	13.3527	9.43948	6.55e-22	2.37675	up
ENSG00000106799	TGFBR1	439	350	443	2149	1097	3084	2.28105	2.20838	2.43251	10.827	5.67345	17.6005	1.69e-13	2.37378	up
ENSG00000203812	HIST2H2AA3	76	6	68	215	333	208	4.67026	0.398718	4.12719	12.5858	20.0053	13.7384	6.78e-05	2.3692	up
ENSG00000112576	CCND3	1270	1165	1221	6154	7754	4412	21.1161	21.6317	19.9805	100.25	130.61	81.5414	1.03e-20	2.36802	up
ENSG00000146386	ABRACL	300	249	238	1346	1261	1344	12.0858	11.4458	9.59418	51.2897	49.247	57.7647	8.58e-36	2.36437	up
ENSG00000113732	ATP6V0E1	1352	1061	1207	6454	5931	5704	33.618	29.642	30.534	155.137	145.898	151.434	3.35e-49	2.36344	up
Homo_sapiens_newGene_6670	Homo_sapiens_newGene_6670	36	85	44	276	315	263	0.778687	1.37066	0.962729	3.9652	4.7807	4.15317	9.86e-10	2.36304	up
ENSG00000139209	SLC38A4	20	9	6	44	45	94	0.176977	0.083209	0.050683	0.366249	0.396415	0.968569	7.73e-05	2.36235	up
ENSG00000184232	OAF	1155	1098	1193	5798	7185	4180	16.1894	17.2538	16.547	76.5075	98.7013	64.3765	2.58e-21	2.35927	up
ENSG00000150782	IL18	98	82	95	490	350	544	3.66241	2.70687	2.79844	15.3536	10.0638	18.3148	2.52e-21	2.35774	up
ENSG00000228594	FNDC10	19	25	18	128	137	54	0.303985	0.458163	0.284496	1.97481	2.16478	0.932656	1.19e-06	2.35521	up
ENSG00000141682	PMAIP1	624	482	628	2902	1843	3976	10.9836	9.65143	10.9917	48.2556	33.2396	77.7994	3.16e-18	2.35518	up
ENSG00000143641	GALNT2	2068	1703	1950	9532	11094	7660	15.757	14.6483	14.8039	68.9167	82.2592	62.4577	3.03e-28	2.35258	up
ENSG00000180953	ST20	24	16	39	111	143	139	1.27145	0.646018	1.77504	5.90632	8.32426	7.71359	4.81e-09	2.35172	up
ENSG00000135917	SLC19A3	25	14	19	91	118	81	0.179164	0.09921	0.112557	0.557449	0.754008	0.625094	2.54e-08	2.35023	up
ENSG00000144136	SLC20A1	2795	2223	2659	13806	11788	12365	30.4957	27.9207	28.6019	136.57	117.804	137.934	7.37e-57	2.34731	up
ENSG00000079999	KEAP1	1460	1351	1423	7014	8685	5195	17.8529	18.7539	17.7436	82.5223	107.234	68.9115	4.88e-22	2.3462	up
ENSG00000171017	LRRC8E	333	388	332	1919	2006	1323	3.42638	4.27271	3.19426	18.4802	18.8384	13.7536	5.9e-21	2.34531	up
ENSG00000166963	MAP1A	81	57	81	383	371	326	0.257864	0.205004	0.258912	1.16868	1.15939	1.11963	9.25e-21	2.34296	up
ENSG00000174307	PHLDA3	160	157	141	715	1039	510	2.054	2.72539	1.8051	10.3769	15.0688	7.00981	1.58e-13	2.34264	up
ENSG00000183479	TREX2	68	42	49	254	289	241	1.00481	0.75524	0.765141	3.77921	4.39442	4.27807	2.7e-15	2.34173	up
ENSG00000148834	GSTO1	1431	1208	1273	5781	8237	5138	50.0387	47.8473	44.4159	205.484	283.581	195.015	5.86e-21	2.34044	up
ENSG00000092929	UNC13D	2302	2157	2355	11898	13911	7725	17.9131	18.9894	18.1382	88.0839	105.894	64.6535	3.4e-20	2.34013	up
ENSG00000118503	TNFAIP3	272	247	256	1373	1217	1233	2.04659	2.34567	2.62032	9.49845	8.89006	9.90683	3.32e-41	2.33869	up
Homo_sapiens_newGene_4374	Homo_sapiens_newGene_4374	416	436	488	2330	1904	2392	2.68525	2.94567	2.76385	11.4632	11.4225	13.2169	2.02e-39	2.33826	up
ENSG00000072163	LIMS2	64	66	81	366	424	251	1.22546	1.43496	1.56346	5.81	6.94104	4.46206	3.13e-14	2.338	up
ENSG00000163171	CDC42EP3	788	630	900	3988	3330	4058	4.72295	4.33544	5.36035	22.7762	19.6619	26.0338	2.26e-40	2.33726	up
ENSG00000129116	PALLD	677	619	683	3559	2616	3614	5.59408	5.38512	5.52354	26.5491	20.9968	30.9652	1.57e-39	2.33721	up
ENSG00000231925	TAPBP	1758	1631	1594	8154	9932	6366	16.0781	16.8277	14.724	72.1753	89.4804	63.8429	1.06e-23	2.33654	up
ENSG00000125505	MBOAT7	2138	1969	2039	10307	12020	7791	31.4438	37.9588	30.3957	188.322	223.107	145.122	3.54e-25	2.33511	up
ENSG00000148143	ZNF462	204	153	176	926	762	934	0.791109	0.711153	0.623989	2.94229	2.73213	3.55001	2.64e-32	2.33501	up
ENSG00000138642	HERC6	241	184	264	1414	736	1269	2.15543	1.8561	2.35872	12.04	6.42462	12.2832	2.9e-19	2.33274	up
ENSG00000120708	TGFBI	1150	1071	1112	5489	6356	4449	14.0018	14.6419	13.4189	64.4526	75.4999	57.877	7.44e-28	2.33199	up
ENSG00000106683	LIMK1	1261	1053	1092	5866	6836	3927	13.6029	12.5715	11.4664	61.411	72.6849	45.838	3.34e-20	2.32946	up
ENSG00000164713	BRI3	274	244	262	1273	1570	959	12.1021	12.1229	11.4471	52.5899	66.565	44.6008	6.04e-20	2.32811	up
Homo_sapiens_newGene_7335	Homo_sapiens_newGene_7335	362	263	420	1936	1440	1726	3.95152	3.30354	4.61967	20.4471	15.5945	20.7863	7.03e-30	2.3273	up
ENSG00000186141	POLR3C	356	351	402	2063	1629	1745	6.78594	7.46658	7.57081	36.732	29.7384	35.2313	1.42e-41	2.32688	up
ENSG00000162302	RPS6KA4	1698	1742	1743	8393	10789	6100	18.7167	21.7	19.0644	87.0608	114.722	71.3527	1.58e-19	2.32678	up
ENSG00000166750	SLFN5	124	112	157	696	534	696	0.409707	0.421004	0.556833	2.20031	1.7029	2.41555	5.59e-26	2.32665	up
ENSG00000165915	SLC39A13	867	900	810	3982	5507	3078	11.8655	13.5507	10.9897	57.0906	86.5165	48.1716	9.45e-18	2.325	up
ENSG00000180596	HIST1H2BC	20	6	11	50	51	84	1.02997	0.382906	0.637672	2.44911	2.56004	4.67009	2.22e-05	2.32451	up
ENSG00000075643	MOCOS	304	329	397	1822	1666	1535	1.67267	2.04549	2.17502	9.52477	8.92948	9.04788	5.43e-33	2.32243	up
ENSG00000101412	E2F1	933	802	928	4498	5282	3116	12.6465	12.2688	12.5345	57.8712	69.6839	45.2095	3.34e-21	2.32037	up
ENSG00000262919	CCNQ	225	182	230	933	1341	797	6.12633	5.55245	6.25596	24.2828	35.2774	23.1746	3.56e-17	2.31992	up
ENSG00000136720	HS6ST1	464	417	510	2304	2601	1815	4.00484	4.0583	4.38566	18.8676	21.8408	16.7568	4.96e-26	2.31756	up
ENSG00000141985	SH3GL1	2101	1993	2094	9940	12546	7428	28.4928	30.705	28.2075	128.058	165.651	108.199	3.21e-21	2.31666	up
ENSG00000275395	FCGBP	16	34	17	103	144	89	0.056196	0.196992	0.060726	0.381971	0.547193	0.369841	7.66e-07	2.31548	up
ENSG00000084112	SSH1	1125	1065	1126	6099	5142	4863	3.08961	3.20426	3.0707	15.4478	13.3794	13.9273	5.63e-46	2.3149	up
ENSG00000087494	PTHLH	26	15	17	82	95	106	0.471189	0.285946	0.388718	1.53305	1.85869	2.50769	1.88e-08	2.30947	up
ENSG00000196935	SRGAP1	233	132	231	1114	727	1038	0.337611	0.215527	0.334439	1.91555	1.02821	1.6271	1.77e-19	2.30801	up
ENSG00000172159	FRMD3	22	12	16	119	46	85	0.213647	0.083348	0.099257	0.722766	0.286761	0.576471	2.06e-06	2.30421	up
ENSG00000182389	CACNB4	35	23	51	159	91	285	0.138402	0.102192	0.240605	1.4469	0.419756	1.94966	6.15e-07	2.3016	up
ENSG00000175764	TTLL11	51	29	53	245	252	142	0.782567	0.338019	0.764172	3.15664	3.45384	2.13296	3.31e-10	2.30154	up
ENSG00000118596	SLC16A7	28	32	60	205	92	297	0.080563	0.143861	0.171604	3.07189	1.43414	5.00988	6.55e-07	2.30046	up
ENSG00000169418	NPR1	15	12	10	50	70	61	0.113636	0.107257	0.071958	0.37491	0.544247	0.518339	2.36e-06	2.29802	up
ENSG00000204673	AKT1S1	813	732	770	3888	4326	2848	9.94056	9.06889	10.8166	46.2475	61.3565	40.6112	1.89e-24	2.29796	up
ENSG00000058085	LAMC2	1412	1417	1409	7121	7107	6055	9.55302	10.825	9.48742	46.1255	46.8618	44.0505	1.7e-38	2.29634	up
ENSG00000149257	SERPINH1	2111	2043	2233	9897	12262	8166	31.2202	34.344	32.9441	134.872	147.492	130.95	1.06e-24	2.29207	up
ENSG00000120328	PCDHB12	5	7	9	41	33	31	0.038056	0.065619	0.074606	0.464703	0.279658	0.38373	0.000118448	2.29026	up
ENSG00000204176	SYT15	21	32	18	118	146	83	0.19378	0.420378	0.240576	0.891742	1.28568	0.48927	1.83e-07	2.28857	up
ENSG00000115756	HPCAL1	2431	2476	2540	12331	14059	9012	40.0456	44.9215	40.344	209.327	235.523	162.418	1.33e-23	2.28854	up
ENSG00000101096	NFATC2	391	320	372	1949	1657	1541	1.76868	1.63509	1.67693	8.40984	7.29302	7.503	1.31e-37	2.28724	up
ENSG00000147650	LRP12	397	329	379	2187	907	2272	3.30224	3.18642	3.32725	17.2215	7.36554	20.2867	1.44e-13	2.28606	up
ENSG00000118508	RAB32	308	252	292	1362	1619	1040	8.5778	7.90207	8.1051	36.0375	43.9237	31.01	6.48e-21	2.28419	up
ENSG00000160404	TOR2A	160	157	181	758	1001	593	3.39128	3.66394	3.82286	15.0871	20.1434	13.5292	1.17e-16	2.283	up
ENSG00000026652	AGPAT4	59	69	67	343	251	342	0.420873	0.334985	0.31016	1.45322	1.20036	1.68059	5.56e-18	2.28199	up
ENSG00000183696	UPP1	744	688	728	3419	4455	2305	20.2062	20.3712	19.0484	89.0621	118.738	68.0292	1.21e-16	2.2794	up
ENSG00000179598	PLD6	182	207	174	880	1042	750	2.4037	3.08334	2.29587	11.0587	13.4317	10.6355	8.52e-20	2.27932	up
ENSG00000109790	KLHL5	419	298	400	2087	1112	2138	4.73446	3.82715	4.50995	23.2158	12.0082	23.136	3.13e-18	2.27917	up
ENSG00000114405	C3orf14	111	122	112	639	358	668	4.31452	3.76409	2.83067	22.6762	11.8467	27.992	6.53e-16	2.27913	up
ENSG00000142459	EVI5L	416	411	428	2086	2443	1395	3.67832	4.08377	3.79141	18.1261	21.5225	13.5041	1.98e-18	2.27775	up
ENSG00000173011	TADA2B	585	452	531	2580	2632	2153	4.57816	3.98055	4.18319	19.1486	20.4776	18.0156	1.2e-32	2.27688	up
ENSG00000069966	GNB5	422	361	379	1904	2005	1557	5.42342	4.86963	5.14891	22.416	22.7053	19.6047	3.13e-29	2.27555	up
ENSG00000115525	ST3GAL5	29	40	51	204	177	191	0.249189	0.566204	0.38951	2.51165	2.2769	1.57137	9.46e-13	2.27453	up
ENSG00000111737	RAB35	1315	1327	1431	6295	8021	4796	15.9746	18.7343	17.7829	70.7469	91.7836	59.9965	2.97e-20	2.27358	up
ENSG00000196743	GM2A	521	463	606	2616	2669	2162	5.1736	4.78781	5.25827	22.0547	23.4853	21.3024	1.22e-31	2.27271	up
ENSG00000178718	RPP25	573	544	494	2533	3027	2014	6.37757	6.82371	5.47556	26.7444	32.779	23.9847	9.64e-22	2.272	up
ENSG00000135931	ARMC9	340	331	317	1469	1653	1509	4.57669	4.40551	4.47392	15.9499	16.2409	17.7704	1.1e-30	2.2684	up
ENSG00000162086	ZNF75A	85	72	107	409	305	532	1.58266	1.55764	2.05802	7.31025	5.61014	10.4569	1.64e-15	2.26741	up
ENSG00000071859	FAM50A	1080	1016	1025	4806	5957	3807	27.0941	28.8118	25.6839	114.821	145.914	102.555	4.17e-22	2.2658	up
ENSG00000175283	DOLK	346	302	299	1475	1858	1082	5.61466	5.51817	4.82216	22.7251	29.3482	18.7895	1.22e-17	2.26294	up
ENSG00000185885	IFITM1	70	8	14	148	161	130	2.76735	0.319773	0.527777	5.57273	6.21593	5.49252	0.000245515	2.2621	up
ENSG00000071051	NCK2	446	456	442	2204	2235	1839	6.06345	6.55171	6.1788	27.4136	28.4059	26.0605	3.63e-31	2.26014	up
ENSG00000196924	FLNA	28111	26788	27507	134765	158187	90805	115.839	123.968	111.974	524.868	634.019	397.826	5.48e-20	2.25993	up
ENSG00000198440	ZNF583	46	22	16	165	66	177	0.815409	0.50453	0.108325	1.15338	0.4386	1.63478	6.18e-06	2.25949	up
ENSG00000101265	RASSF2	24	19	46	159	128	131	0.148393	0.127404	0.283835	0.943413	0.773953	0.871633	5.07e-09	2.25793	up
ENSG00000163297	ANTXR2	647	587	688	3571	1881	3628	2.8806	3.13611	3.04059	14.3226	7.83504	16.2973	1.74e-19	2.25733	up
ENSG00000167693	NXN	491	417	416	2175	2421	1558	5.48497	5.28699	4.62358	23.1304	26.4266	18.6542	4.45e-21	2.25701	up
ENSG00000163710	PCOLCE2	104	53	70	337	339	378	1.73567	0.99931	1.17023	5.3502	5.56059	6.77271	4.81e-15	2.25668	up
ENSG00000124357	NAGK	413	333	402	1819	2169	1323	10.5079	9.63168	10.2038	47.7212	50.9268	32.7734	1.17e-19	2.25655	up
ENSG00000030582	GRN	4127	3647	4054	18805	22565	13400	61.9712	62.3169	62.1528	276.241	349.271	227.847	5.76e-21	2.25603	up
ENSG00000155366	RHOC	1998	1921	2061	8906	12088	6654	53.522	60.8255	56.6707	240.1	306.134	179.666	7.71e-18	2.2541	up
Homo_sapiens_newGene_196	Homo_sapiens_newGene_196	6	13	20	67	63	57	0.196141	0.358067	0.478995	1.96708	2.01897	2.02909	1.45e-05	2.25359	up
Homo_sapiens_newGene_4447	Homo_sapiens_newGene_4447	12	13	9	67	33	66	0.24895	0.297121	0.171079	1.32125	0.672365	1.46524	1.86e-05	2.25304	up
ENSG00000182578	CSF1R	22	26	23	105	153	75	0.192159	0.244128	0.187707	0.845722	1.25836	0.674432	2.54e-07	2.24771	up
ENSG00000104998	IL27RA	243	262	275	1184	1417	1002	2.77976	3.38423	3.13004	12.8657	15.7962	12.2752	1.26e-21	2.24763	up
ENSG00000168734	PKIG	244	250	214	1055	1405	816	6.44547	7.59797	5.81753	27.5528	37.4349	24.0566	9.95e-16	2.24675	up
ENSG00000049656	CLPTM1L	2426	2211	2280	10537	12859	8443	32.9313	34.0225	30.8301	141.283	175.159	122.659	1.91e-23	2.24671	up
ENSG00000163069	SGCB	572	516	580	2713	1807	3260	5.46566	4.78418	4.9067	20.9128	13.925	27.6738	1.94e-22	2.24648	up
ENSG00000277150	F8A3	33	31	13	181	80	113	0.6223	0.6603	0.248175	3.30506	1.49701	2.31678	1.71e-06	2.24574	up
ENSG00000197142	ACSL5	1109	975	1155	5365	4725	4817	11.2179	11.1238	11.6338	51.5264	46.5345	52.1532	5.67e-52	2.24322	up
ENSG00000113621	TXNDC15	400	375	376	1747	1760	1796	4.20424	4.05173	3.64949	16.0484	16.4397	18.5264	8.96e-38	2.24299	up
ENSG00000178462	TUBAL3	22	23	25	119	137	71	0.411029	0.489957	0.498058	2.12459	2.50144	1.41886	9.69e-08	2.24185	up
ENSG00000138463	DIRC2	142	98	131	506	498	701	1.33855	1.03926	1.22759	4.5286	4.56847	7.07165	6.73e-19	2.24079	up
ENSG00000161677	JOSD2	119	109	146	603	760	349	4.37033	4.87478	5.3928	21.1723	26.4951	13.2156	1.24e-11	2.2357	up
ENSG00000166803	PCLAF	497	454	582	2477	1819	2756	9.05148	8.78166	10.4379	47.2131	30.9202	57.2392	3.86e-28	2.23411	up
ENSG00000196653	ZNF502	27	20	37	134	96	159	0.273681	0.228628	0.375345	1.56086	1.10467	2.20062	3.25e-09	2.23156	up
ENSG00000158163	DZIP1L	48	27	42	202	185	149	0.465717	0.377891	0.425316	1.95679	2.03872	1.96814	1.02e-11	2.2306	up
ENSG00000160161	CILP2	9	18	24	93	74	73	0.064171	0.162277	0.185572	0.705501	0.574665	0.619464	1.48e-06	2.2303	up
ENSG00000030110	BAK1	824	723	793	3442	4558	2621	13.0449	12.9179	12.5113	51.7998	70.3363	44.4577	3.46e-18	2.22908	up
ENSG00000117877	CD3EAP	556	425	489	2135	2931	1593	6.41512	5.50053	5.47383	24.1883	34.7254	20.9783	6.03e-16	2.22905	up
ENSG00000141933	TPGS1	62	75	59	255	369	275	1.86996	2.54915	1.77693	7.36275	10.9189	8.94607	1.44e-12	2.22774	up
ENSG00000166377	ATP9B	378	397	354	1845	1847	1470	3.19681	3.83995	3.34916	14.3113	14.4217	12.9732	2.97e-26	2.22573	up
ENSG00000164442	CITED2	544	442	558	2526	2539	1905	7.83472	7.19169	8.01535	34.5454	35.6606	29.4069	2.38e-27	2.21926	up
ENSG00000126934	MAP2K2	1489	1586	1485	6980	8452	5213	29.1237	35.0263	28.9324	129.648	160.992	109.203	9.51e-20	2.21649	up
ENSG00000175505	CLCF1	206	179	222	960	1073	702	3.95649	3.73447	4.32195	16.9183	19.4793	14.0911	2.32e-19	2.21558	up
ENSG00000049860	HEXB	1319	1155	1208	5316	4221	7214	23.8189	23.7785	21.7216	90.5895	73.6817	138.759	3.91e-23	2.21498	up
ENSG00000064652	SNX24	183	159	228	961	693	931	3.10826	3.02003	3.82615	15.857	12.1813	17.3559	8.75e-25	2.2149	up
ENSG00000064393	HIPK2	1438	1310	1740	8320	5268	6819	3.6411	3.60257	4.10057	18.4962	11.9691	16.8156	1.37e-29	2.2142	up
ENSG00000166482	MFAP4	11	11	5	61	40	28	0.191738	0.217878	0.075703	1.00579	0.676878	0.510983	0.00024513	2.20778	up
ENSG00000167543	TP53I13	293	329	262	1280	1754	955	8.80627	11.6425	7.87554	30.2341	42.9993	26.613	6.61e-14	2.20723	up
ENSG00000266094	RASSF5	222	220	205	1083	975	863	2.12948	2.37253	1.91814	10.2817	9.5587	9.08475	1.23e-27	2.20664	up
ENSG00000176890	TYMS	1421	1383	1667	7009	7242	5775	30.5533	33.472	34.9647	135.813	143.907	126.596	1.2e-31	2.20634	up
ENSG00000117385	P3H1	810	677	854	3646	4104	2693	9.92231	9.36226	10.7428	42.6889	48.989	37.1554	2.65e-22	2.20443	up
Homo_sapiens_newGene_1217	Homo_sapiens_newGene_1217	24	33	23	162	118	90	0.392384	0.59954	0.36946	2.50615	1.86702	1.79498	3.05e-08	2.20434	up
ENSG00000269556	TMEM185A	233	205	204	1099	989	801	3.2475	3.09937	2.72022	12.9489	12.0357	10.9617	7.66e-25	2.20427	up
ENSG00000105835	NAMPT	2774	2654	3076	12822	7221	18741	20.9415	22.5054	23.0462	90.8134	52.2487	149.125	1.43e-13	2.20349	up
ENSG00000131849	ZNF132	59	19	40	207	185	137	0.65704	0.244045	0.493989	2.53884	2.06746	1.74842	5.05e-08	2.19947	up
ENSG00000143753	DEGS1	1431	1245	1402	6186	6297	5682	23.1147	22.6977	22.5553	94.8097	98.9766	98.2153	1.09e-41	2.19938	up
ENSG00000164366	CCDC127	402	371	464	1978	1886	1639	1.45953	1.58698	1.71833	7.26387	7.31171	6.66721	1.16e-32	2.19537	up
ENSG00000073670	ADAM11	13	41	32	98	184	112	0.092092	0.336388	0.235913	0.686226	1.34159	0.882514	1.15e-05	2.19344	up
ENSG00000100139	MICALL1	706	647	755	3374	3625	2363	5.07665	5.25948	5.56004	23.3522	25.5834	18.3165	4.95e-22	2.19339	up
ENSG00000173264	GPR137	410	379	353	1687	2119	1265	11.8475	10.7248	9.40546	40.6841	52.6348	34.6221	3.75e-17	2.19106	up
ENSG00000150457	LATS2	332	294	370	1755	1169	1530	2.04387	2.04123	2.26452	10.2511	7.00376	10.0817	5.33e-29	2.19105	up
ENSG00000188368	PRR19	35	47	64	164	319	165	0.624199	1.08449	1.34212	3.25233	6.71337	3.77994	1.13e-07	2.18864	up
Homo_sapiens_newGene_8893	Homo_sapiens_newGene_8893	21	10	19	79	90	55	0.276473	0.14933	0.253694	1.24827	2.00645	1.20997	3.08e-06	2.18835	up
ENSG00000068903	SIRT2	477	465	470	2123	2552	1576	8.06834	8.63184	7.81601	33.9693	41.7376	28.3535	5.09e-19	2.1872	up
ENSG00000148337	CIZ1	2092	2016	2066	9442	10888	6990	24.4791	27.0453	24.5833	108.931	135.137	90.869	6.93e-22	2.18697	up
ENSG00000185339	TCN2	70	25	38	171	248	167	0.927731	0.368589	0.497033	2.37434	3.75367	2.5706	1.02e-07	2.18545	up
ENSG00000186409	CCDC30	16	5	10	31	38	72	0.151125	0.050203	0.086528	0.26827	0.355767	0.715071	0.000392522	2.17998	up
ENSG00000073464	CLCN4	322	260	342	1412	1267	1385	1.61404	1.47445	1.71736	6.74636	6.20328	7.44879	4.99e-36	2.17981	up
ENSG00000023902	PLEKHO1	202	206	169	863	1020	667	3.34513	3.93012	2.78262	13.5498	16.4386	11.8068	1.7e-16	2.17739	up
ENSG00000180573	HIST1H2AC	158	149	149	680	559	781	3.34258	3.39309	3.14754	14.2171	11.7308	18.1836	1.35e-23	2.17691	up
ENSG00000148426	PROSER2	497	411	456	1982	2270	1708	5.06636	4.95552	4.62134	19.4531	23.0475	18.6074	2.69e-25	2.17349	up
ENSG00000101346	POFUT1	2321	2129	2471	10266	12065	7893	15.4419	15.7314	16.1969	63.4101	76.4666	55.0077	1.57e-22	2.17254	up
ENSG00000176101	SSNA1	557	655	607	2487	3582	1913	21.0961	28.0802	22.8938	89.9206	132.921	77.8815	3.82e-14	2.17208	up
ENSG00000212719	C17orf51	475	531	515	2468	2195	2040	2.03958	2.57327	2.20056	10.0553	9.17129	9.37214	1.16e-31	2.17103	up
ENSG00000168610	STAT3	1538	1377	1467	7000	6948	5205	12.1542	12.0166	11.0307	54.6525	55.8345	44.2406	1.79e-28	2.16814	up
ENSG00000074047	GLI2	26	36	35	176	158	98	0.128033	0.201549	0.171603	1.2835	1.19346	0.542209	1.48e-08	2.16551	up
ENSG00000147454	SLC25A37	936	875	984	4303	3933	3955	10.53	11.2168	13.0203	43.4883	43.5626	45.5335	8.42e-47	2.1649	up
ENSG00000254470	AP5B1	761	783	711	3510	3889	2469	5.36759	6.23387	4.9972	23.4914	26.6952	18.6334	2.58e-19	2.16481	up
ENSG00000122591	FAM126A	510	488	564	2430	1234	3274	1.37036	1.60619	1.59215	12.5073	5.82998	15.4518	2.43e-12	2.16195	up
ENSG00000167807	AC011511.1	34	35	17	157	149	80	0.582561	0.670909	0.287795	2.57906	2.50699	1.47698	1.43e-06	2.16144	up
ENSG00000123143	PKN1	3689	3479	3694	15630	20130	11298	40.8795	43.4662	40.7325	164.449	217.231	133.941	2.06e-17	2.15976	up
ENSG00000162627	SNX7	270	269	360	1448	912	1587	5.3471	5.94147	7.00755	27.2683	17.5291	33.8918	2.1e-18	2.159	up
ENSG00000105290	APLP1	23	36	19	95	163	89	0.332046	0.541449	0.253762	1.44475	2.33873	1.53241	3.26e-06	2.15839	up
ENSG00000198771	RCSD1	42	14	23	112	129	103	0.448373	0.16531	0.239479	1.14636	1.35517	1.18743	7.09e-07	2.1568	up
ENSG00000258881	AC007040.2	54	73	82	288	363	259	0.743779	1.57121	1.10546	6.01999	7.85733	6.36711	2.82e-12	2.15582	up
ENSG00000116096	SPR	449	425	545	1936	2607	1567	10.2948	10.9969	12.4364	42.1085	58.1714	38.4308	1.04e-16	2.15559	up
ENSG00000176994	SMCR8	1218	1084	1285	5749	5104	4647	4.99066	5.01333	5.24709	22.3619	20.3566	20.3852	5.47e-40	2.15196	up
ENSG00000071967	CYBRD1	598	499	676	2826	1902	2958	4.68885	4.37702	5.26585	21.0403	14.3844	24.6069	1.07e-24	2.14825	up
ENSG00000099203	TMED1	510	438	411	1825	2640	1373	13.2183	13.202	10.5943	44.5211	65.8035	38.0251	1.55e-13	2.14742	up
ENSG00000009830	POMT2	395	345	408	1736	1891	1302	3.2795	3.36573	3.40252	13.8294	15.9248	11.6549	6.68e-22	2.14634	up
ENSG00000169126	ARMC4	28	30	21	124	76	151	0.264415	0.315843	0.192761	1.11299	0.696701	1.52637	1.35e-07	2.14531	up
ENSG00000166173	LARP6	284	240	325	1135	1447	1042	3.78174	3.3906	3.60758	11.8188	14.8942	12.6642	1.28e-19	2.14483	up
ENSG00000180773	SLC36A4	363	257	326	1359	925	1816	2.24849	1.75777	1.90221	7.38848	5.09949	11.2312	5.34e-16	2.14479	up
ENSG00000160392	C19orf47	386	355	348	1665	1826	1195	4.22057	4.74233	3.88525	24.4729	21.5105	18.3403	1.91e-19	2.14413	up
ENSG00000131873	CHSY1	409	342	448	1937	1337	1893	3.09368	2.91432	3.52806	15.2465	11.153	16.8876	1.96e-27	2.14049	up
ENSG00000196182	STK40	1503	1314	1461	6023	7560	4667	12.9259	13.3485	13.0126	52.7037	62.6804	45.4797	2.16e-19	2.13999	up
ENSG00000109320	NFKB1	520	550	613	2511	2473	2228	4.41775	5.26747	5.06923	20.721	20.8438	20.3412	3.21e-32	2.13825	up
ENSG00000152661	GJA1	56	26	55	219	130	243	0.603659	0.308416	0.587695	2.27971	1.3921	2.82721	9.87e-09	2.13598	up
ENSG00000006062	MAP3K14	781	792	765	3467	4026	2504	5.86473	6.69868	5.79525	25.2972	30.5876	21.0404	9.19e-19	2.13479	up
ENSG00000178996	SNX18	286	207	266	1141	795	1319	1.86007	1.54679	1.77815	7.0987	5.04843	9.20246	9.48e-20	2.13264	up
ENSG00000115561	CHMP3	1393	1247	1493	6565	4719	6427	15.2921	15.3932	16.1103	67.7931	51.6852	74.6632	5.38e-35	2.13239	up
ENSG00000158560	DYNC1I1	17	0	18	31	82	41	0.215606	0	0.197637	0.459754	2.04171	0.771526	0.0097695	2.13069	up
Homo_sapiens_newGene_1987	Homo_sapiens_newGene_1987	36	22	18	112	69	152	0.394944	0.264908	0.193228	1.17676	0.740409	1.80564	1.74e-06	2.1305	up
ENSG00000104419	NDRG1	1386	1238	1247	5783	6504	4164	15.9532	16.0716	14.3025	62.7953	72.8502	51.389	2.5e-20	2.12883	up
ENSG00000185630	PBX1	52	35	70	237	196	236	0.261231	0.300905	0.352113	1.97716	1.08745	1.50269	3.24e-12	2.12833	up
Homo_sapiens_newGene_4779	Homo_sapiens_newGene_4779	9	5	9	32	33	36	0.159359	0.085593	0.153622	0.538915	0.577486	0.683517	0.000288814	2.1278	up
Homo_sapiens_newGene_4126	Homo_sapiens_newGene_4126	9	15	20	58	68	65	0.166378	0.362756	0.431611	1.19755	1.39443	1.45628	9.53e-06	2.12517	up
ENSG00000105402	NAPA	1371	1135	1303	5526	6617	3938	26.8077	25.1301	25.9744	99.9784	123.011	79.7286	2.78e-18	2.1247	up
Homo_sapiens_newGene_7681	Homo_sapiens_newGene_7681	17	11	9	58	64	39	0.43621	0.342798	0.296599	2.00887	2.07705	1.37193	4.6e-05	2.1237	up
ENSG00000116786	PLEKHM2	1286	1377	1314	5627	7075	4160	10.7503	13.0259	10.918	44.7941	57.5612	37.2557	5.78e-17	2.12325	up
Homo_sapiens_newGene_8045	Homo_sapiens_newGene_8045	14	2	11	51	32	36	0.171918	0.015873	0.134043	0.620419	0.394459	0.511304	0.00109512	2.12307	up
ENSG00000039560	RAI14	905	719	949	4035	2304	4677	6.04697	5.44578	6.34078	26.4514	15.8282	34.5794	1.01e-16	2.12255	up
ENSG00000133065	SLC41A1	1013	924	1072	4577	4568	3563	6.87798	7.08148	7.25252	29.4964	30.1868	25.8962	2.98e-29	2.1208	up
ENSG00000159176	CSRP1	1243	989	1271	4898	6274	3533	21.5984	19.3857	21.9936	80.7429	106.083	65.6351	2.39e-16	2.12071	up
ENSG00000165801	ARHGEF40	259	270	264	1229	1353	785	1.52665	1.86089	1.72035	6.85393	7.60332	5.14089	2.25e-15	2.1207	up
ENSG00000152465	NMT2	359	369	413	1915	1345	1600	4.48648	5.05554	5.19443	22.9431	16.7429	21.5585	2.07e-29	2.11864	up
ENSG00000170468	RIOX1	319	267	266	1261	1353	983	4.45564	4.21083	3.69136	16.718	18.3835	14.6895	6.26e-21	2.11856	up
ENSG00000119537	KDSR	631	576	688	2813	2450	2724	4.10817	4.88107	4.80291	21.388	17.8204	18.8469	1.74e-42	2.11523	up
ENSG00000259522	AL136295.4	527	304	205	1948	2272	411	4.10956	2.67641	1.59279	14.4146	17.2385	3.42581	0.00413815	2.11501	up
ENSG00000238227	TMEM250	800	818	786	3297	4537	2287	9.60978	13.4664	11.9472	49.9585	68.2489	38.6343	1.25e-13	2.11493	up
ENSG00000033100	CHPF2	1051	952	944	3985	5338	3034	9.95663	10.4407	9.21137	33.2255	45.9272	29.1085	5.44e-16	2.11277	up
ENSG00000159348	CYB5R1	438	338	416	1781	1841	1360	9.18976	7.90001	8.72617	34.8376	37.1324	29.9889	4.31e-23	2.10907	up
ENSG00000131196	NFATC1	59	56	55	240	281	195	0.422815	0.446977	0.388273	2.34076	2.39633	1.74014	2e-12	2.10903	up
ENSG00000165891	E2F7	742	582	673	3249	2140	3045	4.49807	4.07512	4.05676	18.3906	12.4524	19.3984	3.55e-27	2.10875	up
ENSG00000196663	TECPR2	468	336	317	1664	1800	1235	1.92441	1.48191	1.23409	6.30154	7.64028	5.25579	6.79e-17	2.10839	up
Homo_sapiens_newGene_4583	Homo_sapiens_newGene_4583	21	23	41	134	124	102	0.302888	0.715105	0.731072	2.10078	2.2655	2.16931	4.89e-08	2.10758	up
ENSG00000140853	NLRC5	417	432	432	1777	2206	1383	2.22516	2.64308	2.46196	9.00551	11.7905	7.7004	1.8e-17	2.10738	up
ENSG00000241839	PLEKHO2	338	354	396	1550	1859	1141	3.07755	3.64382	3.59436	13.4115	16.5014	11.1339	8.18e-17	2.10582	up
ENSG00000111252	SH2B3	1880	1409	1681	7664	6708	6371	11.8445	10.0263	10.6371	45.8736	41.2234	42.9841	1.47e-36	2.10407	up
ENSG00000142920	AZIN2	42	44	54	186	257	143	0.781587	0.760647	0.829325	2.80743	3.92561	2.44318	3.71e-09	2.10249	up
ENSG00000137409	MTCH1	3881	3774	3678	15672	19458	12125	66.8702	73.9484	63.3622	249.692	317.894	218.283	7.22e-19	2.10217	up
ENSG00000160408	ST6GALNAC6	310	290	362	1292	1241	1481	4.32102	4.63799	5.07859	17.2607	16.8681	22.4076	3.61e-29	2.10201	up
ENSG00000123454	DBH	46	49	60	230	213	207	0.410446	0.491742	0.528671	1.95816	1.86293	1.98737	3.08e-14	2.09947	up
ENSG00000173786	CNP	1662	1525	1728	6810	8489	5039	11.6093	11.4739	11.6741	46.3305	62.8083	35.7755	8.41e-18	2.09528	up
ENSG00000035862	TIMP2	4500	3957	4417	18850	19504	15008	42.8255	42.5114	41.8139	167.93	178.669	150.808	1.88e-29	2.09509	up
Homo_sapiens_newGene_3720	Homo_sapiens_newGene_3720	15	21	17	61	78	86	0.271896	0.424615	0.300023	1.07706	1.402	1.69804	2.07e-06	2.09409	up
ENSG00000185760	KCNQ5	112	155	160	629	413	764	0.820592	1.36222	1.04189	4.77551	3.08025	6.49608	6.73e-13	2.09231	up
ENSG00000167081	PBX3	213	151	183	768	621	881	2.59514	2.05035	2.31072	9.02582	7.61573	11.6503	5.14e-21	2.08972	up
ENSG00000181826	RELL1	53	36	49	179	162	233	1.31242	1.00408	1.24552	4.25054	3.95431	6.24296	1.68e-11	2.08924	up
ENSG00000269335	IKBKG	442	418	414	1784	2127	1357	7.20724	7.32976	6.37881	29.5527	37.3671	25.984	5.28e-18	2.08923	up
ENSG00000101363	MANBAL	788	732	750	3049	3935	2355	16.6375	19.2919	16.6539	66.3722	87.3297	57.3872	6.91e-17	2.0852	up
ENSG00000162889	MAPKAPK2	1760	1816	1823	7614	9230	5427	20.6609	23.9507	21.3481	83.5858	103.976	67.1561	4.66e-17	2.08484	up
ENSG00000071553	ATP6AP1	1559	1380	1395	5938	7290	4600	21.8562	24.5153	21.8005	90.5088	113.49	78.7642	9.04e-19	2.08484	up
ENSG00000138166	DUSP5	938	736	772	3168	4326	2535	12.4487	11.0173	10.2098	39.8909	55.8702	36.0064	1.57e-15	2.0847	up
ENSG00000109794	FAM149A	31	15	20	100	94	81	0.408876	0.205006	0.250663	1.63873	1.08693	0.993569	3.46e-07	2.08434	up
ENSG00000119630	PGF	48	47	58	213	273	145	0.847659	0.943765	1.08386	3.90577	5.04478	3.02358	3.27e-09	2.08075	up
ENSG00000167772	ANGPTL4	32	16	16	109	91	68	0.576236	0.312784	0.286769	1.86662	1.59289	1.32311	2.72e-06	2.07994	up
ENSG00000130997	POLN	9	11	9	38	35	51	0.092731	0.117164	0.089092	0.367171	0.346004	0.565982	0.00012325	2.07968	up
ENSG00000244165	P2RY11	130	92	94	732	361	243	2.25487	1.80466	1.62622	12.1284	6.12762	4.52698	5.2e-08	2.07954	up
ENSG00000140577	CRTC3	568	531	541	2486	2443	1822	4.20365	4.0709	3.78819	16.3564	16.3013	13.5534	6.89e-24	2.07924	up
ENSG00000139433	GLTP	549	468	603	2409	2416	1809	7.95641	7.7948	8.67673	33.0725	33.9822	27.974	6.62e-24	2.07871	up
ENSG00000130147	SH3BP4	1309	1134	1307	5597	5094	4658	8.62204	8.4168	8.49983	34.7829	32.876	32.6836	1.04e-38	2.0747	up
ENSG00000253958	CLDN23	44	55	75	219	248	247	0.684159	0.96492	1.1568	3.24888	3.77238	4.13461	1.18e-11	2.07152	up
Homo_sapiens_newGene_6121	Homo_sapiens_newGene_6121	13	16	14	58	62	60	0.660751	0.956023	0.694742	2.91934	3.20321	3.39824	4.88e-06	2.07143	up
ENSG00000143418	CERS2	3380	2955	3467	13752	15649	10466	46.1361	45.5131	47.0645	176.971	206.566	152.252	9.23e-22	2.07069	up
ENSG00000105404	RABAC1	342	316	341	1352	1712	1005	14.1266	14.7108	14.0093	54.3719	69.8821	45.1291	1.65e-15	2.07051	up
ENSG00000167705	RILP	84	109	68	356	449	276	1.67276	2.5101	1.74319	7.44654	9.26711	6.19722	5.31e-10	2.07027	up
ENSG00000168297	PXK	392	371	460	1864	1486	1658	5.91359	6.23272	7.23844	25.4538	21.0784	25.8413	2.72e-33	2.07024	up
Homo_sapiens_newGene_8228	Homo_sapiens_newGene_8228	39	65	60	272	243	168	0.642486	1.37169	1.13894	4.32466	3.92631	3.04755	2.17e-09	2.07013	up
ENSG00000112578	BYSL	912	735	870	3615	4197	2419	15.8255	13.8747	14.7434	59.6386	69.942	43.3813	2.29e-16	2.06963	up
ENSG00000167114	SLC27A4	1127	1086	1122	4699	5737	3149	12.734	13.8603	12.6249	50.8013	63.0224	38.2237	2.29e-15	2.06805	up
ENSG00000225190	PLEKHM1	1235	1189	1216	5338	5600	3910	8.53237	9.33942	8.06672	36.341	38.8316	28.5774	1.95e-22	2.06765	up
ENSG00000116574	RHOU	65	59	71	275	156	379	0.497173	0.511891	0.541567	2.02549	1.17192	3.14693	3.75e-09	2.06584	up
ENSG00000227500	SCAMP4	1648	1524	1539	6630	7845	4681	21.5334	22.8133	20.2498	82.9334	101.855	67	2.17e-17	2.0658	up
ENSG00000152818	UTRN	258	260	316	1208	672	1574	0.84444	0.953305	0.954457	4.10976	3.14762	6.73917	3.33e-12	2.06544	up
ENSG00000176020	AMIGO3	51	33	30	160	203	104	0.596627	0.441384	0.35	1.79485	2.3319	1.3139	2.75e-07	2.06533	up
ENSG00000122729	ACO1	1800	1636	1974	8268	7410	6332	8.18451	8.99213	8.94534	45.1501	36.2627	33.2753	1.53e-32	2.06507	up
ENSG00000075420	FNDC3B	974	819	968	4232	2529	4596	4.73013	5.23508	5.33908	23.7124	14.337	27.1524	3.74e-19	2.06502	up
ENSG00000161653	NAGS	90	85	48	275	374	268	1.38754	1.47938	0.741461	4.04715	5.64671	4.44816	2.68e-09	2.0648	up
ENSG00000075702	WDR62	971	868	946	3792	4729	2762	6.75919	6.54511	6.37355	25.8743	33.2407	21.2249	1.35e-16	2.06409	up
Homo_sapiens_newGene_4504	Homo_sapiens_newGene_4504	23	15	40	97	151	69	0.669474	0.471476	1.26389	3.07104	5.78617	2.34602	2.36e-05	2.06374	up
ENSG00000170214	ADRA1B	18	27	19	103	87	77	0.338986	0.536928	0.312576	1.6085	1.40257	1.35593	4.62e-07	2.06058	up
ENSG00000130005	GAMT	213	187	164	725	1033	526	6.10844	6.04447	4.60331	20.1542	29.8629	16.6753	4.12e-11	2.05859	up
ENSG00000177963	RIC8A	2497	2320	2454	9896	12286	7171	24.6938	26.2261	23.5585	92.8731	123.613	79.3073	6.71e-17	2.05785	up
ENSG00000107566	ERLIN1	1375	1227	1451	5830	5420	5121	9.35849	9.12515	9.53158	37.5271	34.7165	37.5422	1.34e-40	2.05659	up
ENSG00000171813	PWWP2B	239	217	199	931	1056	667	3.05653	3.1294	2.63116	11.8966	13.6664	9.91403	2.31e-15	2.05617	up
ENSG00000104903	LYL1	17	14	21	79	79	55	0.382094	0.334274	0.475121	1.69939	1.75541	1.33922	2.93e-06	2.05377	up
ENSG00000151651	ADAM8	111	129	82	445	580	291	1.22839	1.49595	0.843859	4.37404	5.86095	3.22094	4.67e-09	2.05324	up
ENSG00000280165	PCDH20	45	50	57	214	169	237	0.313088	0.399648	0.398582	1.4407	1.16413	1.79802	1.88e-12	2.05157	up
ENSG00000065600	TMEM206	330	282	276	1107	1346	1112	4.52111	4.36417	3.76016	14.5012	17.9509	16.6094	6.99e-21	2.04946	up
ENSG00000162413	KLHL21	1222	1131	1265	4790	6135	3572	8.39001	8.52922	8.61281	32.6588	42.8239	28.0544	2.51e-16	2.04913	up
ENSG00000154839	SKA1	160	183	277	877	722	903	2.68207	3.28888	4.64567	10.4857	9.36684	12.7607	2.84e-16	2.04665	up
ENSG00000067082	KLF6	1315	1216	1254	5939	4261	5099	9.83914	10.4923	9.67709	42.3053	30.9834	41.0984	1.65e-34	2.04488	up
Homo_sapiens_newGene_6749	Homo_sapiens_newGene_6749	178	128	132	662	491	615	2.02348	2.06019	1.69762	4.19406	2.97204	4.19487	2.24e-19	2.04433	up
ENSG00000141012	GALNS	323	263	236	1065	1370	857	5.30673	4.63022	3.55379	14.7995	19.3919	13.2622	3.4e-14	2.04426	up
ENSG00000185567	AHNAK2	2096	1874	1749	8421	8398	6157	8.21326	8.77422	3.51175	15.6842	15.7139	13.3501	2.32e-22	2.04345	up
ENSG00000166925	TSC22D4	822	811	720	3411	3577	2475	13.7665	15.119	11.0549	50.1017	54.9075	41.5285	2.08e-19	2.04281	up
ENSG00000072958	AP1M1	1620	1576	1729	6921	8123	4659	4.25856	14.5371	16.7912	91.3773	45.759	37.7283	2.95e-16	2.04274	up
ENSG00000183647	ZNF530	120	120	124	506	456	501	1.50488	1.77448	1.88869	6.16674	6.21953	7.2131	1.21e-22	2.04082	up
ENSG00000104880	ARHGEF18	1601	842	1113	4958	5658	3495	11.2924	6.43485	7.4587	33.2373	39.1136	26.8506	3.37e-13	2.0408	up
ENSG00000174996	KLC2	1552	1530	1572	6419	7650	4534	17.196	19.937	18.4152	71.2672	86.0294	56.73	8.04e-17	2.04063	up
ENSG00000164023	SGMS2	230	190	210	860	485	1216	1.35129	1.24119	1.15728	4.83627	2.93867	7.77391	7.31e-11	2.03869	up
ENSG00000151090	THRB	21	26	31	109	74	136	0.093514	0.134163	0.221095	0.712044	0.381429	0.735228	3.34e-07	2.03822	up
ENSG00000065809	FAM107B	771	652	770	3368	1844	3666	9.43074	8.86403	9.20131	41.8691	21.3605	48.9491	5.51e-16	2.03807	up
ENSG00000115963	RND3	479	418	448	1724	799	2981	6.01419	5.85015	5.57763	20.2644	9.71	39.4387	6.05e-08	2.03587	up
ENSG00000100228	RAB36	149	118	117	530	581	420	1.31825	1.1789	1.07133	4.44959	5.09555	3.97381	1.31e-15	2.03542	up
ENSG00000101294	HM13	3105	3148	3139	13352	14411	9683	45.0401	64.2594	47.5793	245.288	274.802	201.243	1.67e-20	2.03393	up
ENSG00000071054	MAP4K4	2449	2191	2857	11567	8914	9425	12.2883	12.2851	16.7209	59.4619	52.8467	51.1651	7.18e-35	2.03391	up
ENSG00000127220	ABHD8	208	235	207	928	929	745	3.40945	4.28969	3.36214	14.3097	14.8402	12.9399	1.86e-19	2.03232	up
ENSG00000131015	ULBP2	175	247	219	842	1011	714	4.39266	7.01192	5.46976	20.0939	24.7281	19.204	4.56e-14	2.0318	up
ENSG00000174032	SLC25A30	267	248	340	1193	827	1400	2.66498	2.71775	3.25648	10.6166	7.53771	14.7878	2.75e-17	2.02996	up
ENSG00000130717	UCK1	465	518	520	1956	2500	1510	7.25625	9.20772	8.15648	29.091	38.2024	25.3775	3.47e-15	2.02927	up
ENSG00000087510	TFAP2C	82	74	109	377	353	322	0.966939	0.985586	1.28571	4.22871	4.06014	4.08005	3.7e-16	2.02892	up
ENSG00000134802	SLC43A3	4139	3774	3924	16094	18166	12476	58.4071	58.2436	58.4613	209.763	243.987	188.363	1.32e-21	2.02462	up
ENSG00000141574	SECTM1	231	221	224	948	1084	640	3.86596	4.11059	3.81974	14.8648	16.6832	11.1654	2.59e-14	2.02165	up
ENSG00000143369	ECM1	555	529	499	2290	2451	1525	9.10165	9.78665	8.16389	36.2205	39.9508	28.1863	1.83e-16	2.02148	up
ENSG00000107485	GATA3	58	47	61	224	227	205	0.920604	0.947949	0.864104	3.33768	3.10347	3.26628	1.17e-13	2.02127	up
ENSG00000173548	SNX33	809	681	835	3147	3572	2406	3.42721	3.25395	3.57585	12.655	14.7306	10.9106	8.27e-20	2.0203	up
ENSG00000130734	ATG4D	301	294	306	1122	1561	859	5.49513	6.09083	5.6109	20.2605	29.2203	17.1279	5e-13	2.01964	up
ENSG00000181027	FKRP	340	298	410	1273	1684	1140	5.36746	3.96165	8.8877	13.5436	21.5528	13.9374	3.47e-16	2.01921	up
ENSG00000198142	SOWAHC	349	271	376	1503	999	1437	2.54189	2.22545	2.72778	10.3902	7.07868	11.2055	1.02e-21	2.01712	up
ENSG00000130775	THEMIS2	89	79	66	335	339	253	1.18409	1.11484	0.819381	4.49279	4.79717	3.73333	7.62e-13	2.01666	up
ENSG00000150977	RILPL2	302	249	341	1121	1365	994	1.66373	1.55242	1.87314	5.87763	7.33769	5.87388	3.04e-18	2.01512	up
ENSG00000100439	ABHD4	548	482	572	2318	2376	1589	6.08577	5.8551	6.03066	23.2991	23.9328	17.3504	4.7e-19	2.01415	up
ENSG00000106617	PRKAG2	464	404	500	1975	1520	1891	6.78305	6.70238	7.3295	24.5954	20.2957	28.2173	8.51e-32	2.0137	up
ENSG00000149403	GRIK4	68	69	68	261	317	229	0.489034	0.450613	0.386748	1.43206	1.88924	1.41881	2.25e-12	2.01357	up
ENSG00000073008	PVR	1957	1742	1913	7408	8605	5933	21.9099	21.9874	21.3204	77.1796	91.8969	69.2672	3.06e-21	2.01327	up
ENSG00000112759	SLC29A1	1899	1546	1883	7036	8791	4948	30.239	27.9957	29.9411	107.524	132.865	82.4732	2.78e-15	2.01288	up
ENSG00000038382	TRIO	2653	2456	2556	11797	8744	9690	8.16507	8.54226	7.89091	34.484	26.3636	32.0309	3.12e-36	2.01108	up
ENSG00000126603	GLIS2	263	218	254	992	1065	812	2.40803	2.18349	2.31236	8.60296	9.30874	7.95648	9.52e-21	2.00948	up
ENSG00000005059	MCUB	164	121	197	650	574	657	2.43884	2.01962	2.92043	9.18093	8.32076	10.4742	1.69e-19	2.00869	up
ENSG00000172216	CEBPB	205	190	149	688	820	627	3.54123	3.71952	2.56819	11.3247	13.8287	11.6346	4.35e-15	2.00832	up
ENSG00000139410	SDSL	136	161	161	545	849	398	4.36175	5.02145	4.56161	12.4069	19.7344	10.3662	2.09e-09	2.00781	up
ENSG00000173221	GLRX	293	228	273	1029	1043	1018	8.22364	7.28619	7.83397	26.5699	27.9762	29.6665	5.96e-27	2.00569	up
Homo_sapiens_newGene_1250	Homo_sapiens_newGene_1250	157	156	197	697	655	640	1.50936	2.13716	2.42063	6.84171	6.53888	7.03889	8.66e-23	2.0052	up
ENSG00000196155	PLEKHG4	270	174	251	846	1140	698	1.50813	0.967179	1.2939	4.55546	6.48178	4.68157	6.72e-13	2.00501	up
ENSG00000128203	ASPHD2	45	70	52	249	209	207	0.447167	0.787488	0.51881	2.38278	2.0478	2.23562	9.89e-11	2.00456	up
Homo_sapiens_newGene_8946	Homo_sapiens_newGene_8946	60	25	39	151	190	141	1.26895	0.616403	0.79801	2.98023	3.92951	3.14238	1.35e-07	2.00398	up
ENSG00000212123	PRR22	22	29	42	149	127	92	0.480348	0.683103	0.884718	3.20388	2.77102	2.3116	3.35e-07	2.00223	up
ENSG00000115216	NRBP1	2058	1870	2006	7944	8999	6099	26.6898	28.0118	26.8446	105.348	119.776	89.9168	1.39e-20	2.00135	up
ENSG00000274791	F8A2	24	20	10	103	43	75	0.714321	0.666129	0.291416	2.96325	1.26147	2.42784	9.45e-05	2.0006	up
ENSG00000135926	TMBIM1	1449	1305	1355	5194	6753	3971	20.7202	23.9634	20.7115	71.8953	94.8302	61.5628	1.22e-15	2.00002	up
ENSG00000135677	GNS	1842	1636	1922	7684	6687	6622	12.7126	12.2466	12.6858	48.7535	43.535	47.4676	1.81e-41	1.99952	up
ENSG00000147408	CSGALNACT1	15	10	8	56	40	37	0.114049	0.089747	0.058282	0.424957	0.306536	0.315256	0.000182014	1.99878	up
ENSG00000117362	APH1A	2078	1859	1888	7541	9585	5434	32.8819	33.4774	29.4751	110.517	142.219	87.9254	4.65e-15	1.99832	up
ENSG00000113721	PDGFRB	18	31	21	83	112	83	0.105956	0.205411	0.120753	0.461993	0.645269	0.525014	3.74e-06	1.99781	up
ENSG00000143153	ATP1B1	1322	1189	1192	5114	3678	5703	22.6201	23.0832	20.3257	82.0174	60.9579	103.026	1.39e-23	1.99666	up
ENSG00000136930	PSMB7	2984	2612	2958	10373	13693	8901	103.757	102.46	102.473	342.357	463.782	331.357	5.14e-18	1.99643	up
ENSG00000177239	MAN1B1	1294	1126	1181	4501	6148	3243	17.0632	18.0121	15.5834	55.446	77.0336	44.2848	2.46e-13	1.99512	up
ENSG00000104976	SNAPC2	263	312	253	1013	1464	745	5.94855	8.09609	5.65882	23.8429	35.1313	18.84	1.34e-10	1.99492	up
ENSG00000129226	CD68	1788	1656	1824	6862	8256	5221	32.8025	34.1263	33.5183	119.28	146.953	102.562	5.14e-18	1.99455	up
ENSG00000177674	AGTRAP	482	537	512	1987	2609	1344	15.8594	19.4215	16.7332	58.394	78.6602	44.398	3.51e-12	1.99439	up
ENSG00000165689	ENTR1	1447	1319	1522	5543	6599	4376	23.4231	26.4587	25.3524	80.6345	98.7432	72.6713	3e-19	1.99263	up
ENSG00000104177	MYEF2	140	131	113	556	267	703	0.71065	1.06262	0.580736	3.6488	3.29294	7.23054	6.01e-09	1.99241	up
ENSG00000145362	ANK2	118	98	82	443	266	463	0.433043	0.280508	0.276181	1.83307	1.18689	2.09709	9.22e-12	1.98988	up
ENSG00000235162	C12orf75	637	606	596	2453	1902	2792	15.8556	17.0079	14.7789	57.9849	46.0197	74.3578	4.05e-24	1.9875	up
ENSG00000031003	FAM13B	612	497	585	2466	1185	2998	4.01824	3.5655	3.84384	15.3722	7.47392	21.0088	3.65e-11	1.98713	up
ENSG00000251201	TMED7-TICAM2	103	82	97	475	231	399	1.0027	0.9015	0.939442	4.40272	2.19223	4.1776	2.04e-11	1.98457	up
ENSG00000070540	WIPI1	425	362	418	1599	1739	1283	8.65206	8.20443	8.60881	28.1554	32.1207	26.2865	4.3e-21	1.98446	up
ENSG00000151458	ANKRD50	339	377	484	1646	901	2152	1.30645	1.63871	1.85753	6.02522	3.38343	8.887	7.68e-11	1.98387	up
ENSG00000146197	SCUBE3	30	20	31	87	125	99	0.135872	0.103682	0.14114	0.377998	0.558999	0.487463	4.15e-07	1.98146	up
ENSG00000176108	CHMP6	263	243	237	1027	1185	645	5.76829	5.95751	5.38727	20.1335	23.9015	14.3517	1.69e-12	1.98117	up
Homo_sapiens_newGene_2021	Homo_sapiens_newGene_2021	80	52	76	263	215	323	1.35054	0.889246	1.09109	3.66355	3.2265	5.29121	4.19e-12	1.98071	up
ENSG00000172380	GNG12	1705	1451	1895	7902	3623	8157	13.1335	12.6214	14.551	57.7769	27.168	67.2704	1.58e-12	1.97828	up
ENSG00000097007	ABL1	2104	2059	2326	8525	9894	6364	12.871	14.5543	14.4723	49.4376	59.5158	42.0486	3.25e-18	1.97762	up
ENSG00000135622	SEMA4F	268	289	253	937	1317	847	2.46497	2.72006	2.03399	6.29345	10.0876	7.35711	1.94e-13	1.97674	up
ENSG00000163975	MELTF	1142	1045	1094	4098	5291	3083	11.2481	11.9617	11.1781	42.0325	55.5452	37.2055	4.78e-15	1.97239	up
ENSG00000167118	URM1	1389	1124	1272	4674	6242	3430	17.1625	16.0979	15.9246	55.8321	74.6394	46.1015	8.08e-14	1.97234	up
ENSG00000172889	EGFL7	401	427	384	1533	2084	1014	10.5575	12.7571	10.1176	38.4901	53.6729	28.7039	5.62e-11	1.97209	up
Homo_sapiens_newGene_1860	Homo_sapiens_newGene_1860	11	13	6	37	45	37	0.156633	0.222941	0.089051	0.548066	0.663266	0.638843	0.00053351	1.97023	up
ENSG00000278677	HIST1H2AM	8	18	2	45	39	33	0.669051	1.66705	0.166367	3.66461	3.2068	2.99249	0.00555225	1.97015	up
ENSG00000162144	CYB561A3	947	886	921	3469	4507	2470	13.2786	12.4054	13.2245	36.5959	48.8828	29.9255	9.34e-14	1.96822	up
ENSG00000256683	ZNF350	58	42	48	186	97	294	0.854244	0.79131	0.70107	2.73364	1.59222	4.80267	2.02e-06	1.96806	up
ENSG00000110237	ARHGEF17	342	350	327	1263	1569	1044	1.90793	1.99481	1.66844	5.19876	6.94075	5.02134	8.72e-16	1.96768	up
ENSG00000162430	SELENON	1171	1085	1157	4437	5287	3199	9.31861	9.83524	9.27707	33.6153	41.2812	27.2772	3.37e-16	1.96495	up
ENSG00000256060	TRAPPC2B	102	78	104	414	321	346	4.27899	3.69607	4.52947	17.932	14.1609	16.5721	2.92e-17	1.96397	up
ENSG00000244274	DBNDD2	736	667	745	2559	3315	2229	22.0269	22.2308	21.8294	71.743	98.0099	70.2999	1.5e-17	1.96395	up
ENSG00000102302	FGD1	431	385	404	1564	1814	1234	3.41565	3.44335	3.18887	11.775	14.0135	10.4827	8.68e-18	1.96239	up
ENSG00000133597	ADCK2	412	318	283	1291	1575	966	5.90206	5.14826	4.04511	17.5532	22.2506	14.8572	6.43e-13	1.96143	up
ENSG00000170917	NUDT6	53	36	85	192	205	260	1.51884	1.14191	2.44746	5.57772	6.11949	8.67123	2.02e-08	1.96124	up
ENSG00000117114	ADGRL2	65	33	46	235	91	233	0.345631	0.197151	0.24345	1.19674	0.483821	1.34255	2.59e-06	1.96116	up
Homo_sapiens_newGene_2450	Homo_sapiens_newGene_2450	37	23	29	124	125	90	0.337604	0.235074	0.255609	1.06771	1.10229	0.877903	1.28e-07	1.96098	up
ENSG00000091656	ZFHX4	97	82	102	373	243	460	0.267138	0.229199	0.245767	0.856571	0.571674	1.20235	1.08e-11	1.96077	up
ENSG00000162909	CAPN2	6608	6277	6844	27771	21345	25836	62.7711	67.3059	64.7774	250.307	197.295	262.624	1.26e-38	1.95928	up
ENSG00000140416	TPM1	907	726	789	3282	2526	3370	20.6104	18.9268	18.8333	87.5873	70.8048	102.005	4.12e-28	1.95703	up
ENSG00000158122	PRXL2C	163	131	184	590	531	680	1.98123	1.81565	2.23419	6.69209	6.20419	8.80033	2.66e-19	1.95517	up
ENSG00000120334	CENPL	258	216	257	988	782	992	4.02391	3.61317	3.91656	14.2542	11.5616	16.236	1.1e-25	1.95417	up
Homo_sapiens_newGene_4644	Homo_sapiens_newGene_4644	10	19	13	44	52	68	0.183543	0.353507	0.210042	0.77109	0.880886	1.22596	0.000140516	1.95395	up
ENSG00000159840	ZYX	1749	1670	1636	6554	7856	4610	23.9344	25.8282	23.8177	86.3952	106.508	68.9582	3.5e-15	1.95331	up
ENSG00000166780	C16orf45	53	69	65	240	255	215	0.789666	1.13813	0.94895	3.24755	3.63293	3.27185	1.09e-11	1.95308	up
ENSG00000116285	ERRFI1	1218	1110	1262	4866	3924	4761	14.0487	14.6676	14.7243	52.0787	42.4742	56.9973	2.05e-37	1.95304	up
ENSG00000187678	SPRY4	1008	1042	1072	4183	4303	3264	8.04145	9.31559	8.41806	32.1262	33.089	28.0644	1.79e-22	1.95076	up
ENSG00000147010	SH3KBP1	1446	1276	1503	6048	4663	5201	11.4906	12.277	11.9045	46.4901	36.3016	44.1755	4.43e-37	1.9497	up
ENSG00000136280	CCM2	595	555	638	2197	2848	1635	10.221	11.2178	11.9055	36.9776	49.4185	31.2183	4.81e-14	1.94884	up
ENSG00000064601	CTSA	2646	2307	2616	9556	11443	7262	42.3388	43.4598	38.6937	159.437	199.473	131.413	1.5e-17	1.94811	up
ENSG00000165802	NSMF	2229	2017	2250	8383	9798	6093	23.9126	25.0865	24.6311	86.2973	102.633	66.0996	4.51e-17	1.9473	up
ENSG00000173926	2022-03-03	122	121	138	477	521	430	1.01317	1.17344	1.13637	3.69292	4.12072	3.72828	3.5e-17	1.94711	up
ENSG00000103249	CLCN7	1702	1387	1390	5837	6878	4019	12.3853	11.2596	9.95694	39.822	48.1227	30.9192	1.4e-14	1.94557	up
ENSG00000153395	LPCAT1	1040	1053	1073	3917	4445	3482	8.89631	10.1702	9.14553	31.7927	36.9769	31.8173	7.9e-23	1.94543	up
ENSG00000085491	SLC25A24	1298	1262	1422	5450	2992	6703	10.4682	11.452	11.3649	41.3268	23.226	58.5275	6.72e-13	1.94402	up
ENSG00000251322	SHANK3	121	85	125	386	510	330	0.578798	0.457134	0.59157	1.75157	2.37091	1.68659	2.01e-11	1.94147	up
Homo_sapiens_newGene_2234	Homo_sapiens_newGene_2234	12	13	14	57	33	61	0.170766	0.215801	0.210024	0.827193	0.479586	0.976935	0.000114287	1.94068	up
ENSG00000175592	FOSL1	3407	3418	3147	12637	15294	9294	73.8692	87.3983	66.1226	270.601	332.382	220.855	1.93e-15	1.94018	up
ENSG00000119408	NEK6	1320	1119	1345	4945	5151	3965	13.9384	12.9146	14.1073	60.6545	53.7571	47.6855	2.92e-24	1.93993	up
ENSG00000159884	CCDC107	115	107	117	480	459	330	3.39657	3.62716	3.46917	13.7884	13.6776	10.5469	2.42e-14	1.93981	up
ENSG00000072682	P4HA2	927	875	1000	3659	4106	2640	11.31	13.1253	12.459	44.6973	51.3398	37.2735	2.88e-17	1.93678	up
ENSG00000081803	CADPS2	22	26	24	124	59	94	0.120302	0.154127	0.132575	0.737458	0.319014	0.557701	3.61e-06	1.93489	up
ENSG00000107438	PDLIM1	714	617	629	2589	2830	1853	16.6694	16.2748	14.634	57.4175	64.3578	46.346	5.98e-17	1.93349	up
Homo_sapiens_newGene_3611	Homo_sapiens_newGene_3611	109	106	119	501	353	397	2.28211	2.64816	2.47965	9.82093	7.07801	8.56544	2.84e-17	1.93246	up
ENSG00000137819	PAQR5	871	653	850	3569	2432	2834	5.72752	4.71495	5.56559	22.3282	15.1119	20.0916	7.01e-25	1.93125	up
Homo_sapiens_newGene_5757	Homo_sapiens_newGene_5757	78	71	40	289	257	168	2.27933	2.3603	1.16747	8.07862	7.36738	5.28802	1.47e-07	1.92886	up
ENSG00000085871	MGST2	154	114	99	488	452	424	6.35602	5.30373	3.54386	16.9595	14.9132	15.6277	1.68e-14	1.92792	up
ENSG00000171574	ZNF584	272	299	310	1139	1158	969	4.27463	5.20826	4.95303	18.5769	19.3021	17.8156	5.94e-21	1.92744	up
ENSG00000070371	CLTCL1	194	114	171	695	628	444	1.25264	0.786523	1.17841	4.10614	3.77429	3.04831	1.82e-12	1.92741	up
ENSG00000169047	IRS1	1017	926	882	3951	3086	3475	3.5558	3.65462	3.07323	13.1084	10.499	13.0018	3.81e-30	1.92711	up
ENSG00000185386	MAPK11	78	71	61	227	347	203	1.07692	1.09944	0.846919	2.99751	4.69993	3.00748	1.26e-08	1.92681	up
ENSG00000165102	HGSNAT	368	328	364	1591	1280	1047	2.62843	2.60121	2.58712	9.81258	8.13907	7.36392	7.52e-20	1.91973	up
ENSG00000105409	ATP1A3	51	40	36	177	170	124	0.450129	0.400286	0.313677	1.48484	1.46315	1.16993	9.83e-09	1.91834	up
ENSG00000137076	TLN1	8472	7516	8358	31901	35447	21877	32.5912	32.6366	32.0344	116.44	132.682	90.0551	9.11e-17	1.91806	up
ENSG00000105063	PPP6R1	2817	2572	2673	10143	12083	7318	24.4756	25.8535	23.2926	82.9686	101.45	67.1666	8.73e-16	1.91789	up
ENSG00000086289	EPDR1	1184	974	1122	4038	4351	3598	15.5849	14.3495	14.8017	50.0131	55.274	50.2581	7.68e-26	1.91689	up
ENSG00000064932	SBNO2	1704	1776	1590	6381	7515	4752	12.2875	13.9214	11.0496	46.4408	58.8957	39.3972	1.58e-15	1.91683	up
ENSG00000119431	HDHD3	262	265	258	914	1280	676	5.6898	6.5305	5.54651	19.2919	27.6941	16.0437	5.67e-11	1.91294	up
ENSG00000146112	PPP1R18	2719	2519	2579	9874	11056	7608	21.2376	22.5516	19.7038	91.0147	99.729	69.6488	2.85e-19	1.91106	up
ENSG00000154845	PPP4R1	1298	1172	1237	5434	3321	4955	11.6334	11.7387	11.117	45.6286	28.6776	47.0375	2.24e-21	1.91105	up
ENSG00000159069	FBXW5	2052	2098	2181	7571	9761	5753	31.6975	36.3644	34.209	109.503	147.094	94.5878	1.85e-14	1.91072	up
ENSG00000143801	PSEN2	451	435	468	1713	2002	1221	6.55114	7.7467	7.20525	26.7073	32.4698	20.637	1.16e-14	1.9088	up
ENSG00000180992	MRPL14	782	685	670	2099	3642	1996	27.6443	27.3394	23.6012	70.4685	125.392	75.5681	9.8e-11	1.90784	up
ENSG00000277258	PCGF2	553	525	529	2004	2323	1525	8.31708	7.36416	6.89188	24.7504	29.4176	21.2513	2.52e-16	1.90665	up
ENSG00000082641	NFE2L1	4769	4349	4767	17562	19964	12893	34.6841	36.0507	34.902	121.626	142.09	100.536	1.09e-17	1.9052	up
ENSG00000128294	TPST2	381	413	377	1482	1562	1235	2.27512	3.35666	2.34229	8.82153	9.16217	7.94879	3.02e-19	1.90496	up
ENSG00000163577	EIF5A2	409	412	484	1656	1125	2014	2.47628	2.81649	2.91853	9.6198	6.72832	13.1207	1.43e-15	1.9031	up
ENSG00000177606	JUN	1689	1615	1414	5820	6272	5088	16.1888	17.4784	13.5063	52.9448	58.5124	52.1942	2.91e-21	1.90239	up
ENSG00000184635	ZNF93	95	56	45	262	117	354	1.5055	1.10175	0.572493	3.92566	2.01208	5.40508	1.14e-05	1.90102	up
ENSG00000141448	GATA6	169	112	124	534	463	475	1.56417	1.21074	1.19096	4.57201	4.06923	4.65422	1.96e-16	1.90051	up
Homo_sapiens_newGene_6170	Homo_sapiens_newGene_6170	285	231	243	979	1017	756	3.78538	4.46389	3.77078	13.7861	16.7167	12.5412	2.12e-17	1.90038	up
ENSG00000204315	FKBPL	117	102	100	401	452	306	2.93474	2.88463	2.51186	9.58702	11.089	8.23926	2.26e-12	1.90013	up
ENSG00000013288	MAN2B2	923	831	851	3243	3546	2646	4.90424	4.99277	4.27965	17.1692	19.5707	16.0414	7.85e-21	1.89969	up
ENSG00000112715	VEGFA	1777	1553	1628	6211	6622	5109	20.7409	20.4071	19.9315	68.528	71.1314	60.0267	4.18e-23	1.8992	up
ENSG00000171450	CDK5R2	15	19	25	73	98	46	0.190551	0.280269	0.336745	0.933611	1.28496	0.665003	9.94e-05	1.89858	up
ENSG00000168003	SLC3A2	5543	4860	5041	19420	22791	13602	91.2723	92.3762	82.8161	310.132	370.779	243.724	3.06e-15	1.89795	up
ENSG00000126500	FLRT1	11	10	27	46	61	69	0.092413	0.094885	0.230042	0.370398	0.508475	0.631428	0.000343031	1.89763	up
ENSG00000137331	IER3	9051	8663	8676	33095	36214	26014	230.192	256.696	217.337	817.732	918.309	707.245	1.39e-20	1.89435	up
Homo_sapiens_newGene_3732	Homo_sapiens_newGene_3732	11	20	20	74	58	58	0.181501	0.3784	0.329666	1.26897	0.948349	1.05885	3.96e-05	1.8941	up
ENSG00000135052	GOLM1	1741	1504	1827	6227	4966	7131	19.4339	18.9295	20.4643	66.0785	54.0353	85.3373	1.63e-25	1.89017	up
ENSG00000148484	RSU1	1006	909	1177	4227	3123	3826	8.93623	9.11517	10.4373	35.5039	26.8685	36.3587	2.98e-28	1.8899	up
ENSG00000069869	NEDD4	1182	873	1231	3789	1933	6304	6.49652	5.58195	6.56781	18.4994	9.30761	36.617	6.58e-08	1.88955	up
ENSG00000168394	TAP1	1181	1124	1020	3940	5021	2999	13.5374	14.5441	11.6556	42.872	56.0339	36.8036	1.08e-13	1.88867	up
ENSG00000171462	DLK2	63	55	52	206	263	145	1.0398	1.02165	0.847394	3.24779	4.43191	2.6785	4.33e-08	1.88858	up
Homo_sapiens_newGene_7672	Homo_sapiens_newGene_7672	12	14	15	71	54	28	0.353282	0.428688	0.394961	1.83518	1.43607	0.821562	0.000479663	1.8878	up
ENSG00000183828	NUDT14	176	136	143	564	668	401	7.09506	6.20642	5.75651	21.4595	26.098	17.2304	1.67e-11	1.88711	up
ENSG00000171206	TRIM8	1577	1651	1486	5897	6529	4525	11.0619	16.7134	11.7816	65.3391	76.1871	52.8441	3e-17	1.88323	up
ENSG00000065833	ME1	567	349	483	1761	1264	1998	5.70488	3.96098	4.83923	16.82	12.3797	21.5216	1.31e-15	1.8822	up
ENSG00000065989	PDE4A	702	913	624	3129	3244	1774	9.16415	10.3	8.25561	32.1793	35.3583	24.7696	4.54e-10	1.88201	up
ENSG00000164002	EXO5	145	142	133	508	435	571	2.56677	2.62716	2.41185	8.748	6.91289	10.5068	2.63e-17	1.87997	up
ENSG00000136943	CTSV	47	33	49	143	120	201	0.756716	0.285737	0.935542	2.28748	2.29293	3.99129	4.43e-08	1.87693	up
ENSG00000144331	ZNF385B	11	20	13	50	67	45	0.117391	0.22458	0.128179	0.496785	0.700423	0.505411	0.000260419	1.87679	up
ENSG00000181444	ZNF467	14	11	5	37	31	44	0.185517	0.210309	0.055635	0.461456	0.392224	0.687853	0.00145066	1.8767	up
ENSG00000136827	TOR1A	877	896	915	3203	3428	2962	14.3225	16.5298	14.8947	49.6757	54.526	51.8195	8.43e-25	1.87624	up
ENSG00000140044	JDP2	128	114	120	368	606	310	1.66844	0.804235	1.96497	4.30131	5.12868	3.1239	1.27e-08	1.87471	up
ENSG00000126970	ZC4H2	346	233	218	884	1112	834	5.31709	3.89965	3.19196	12.0605	15.7789	12.9569	1.91e-12	1.87453	up
ENSG00000006118	TMEM132A	1593	1539	1453	5258	6925	4126	16.4308	17.8185	15.24	52.5439	71.2967	46.0456	1.09e-13	1.87443	up
ENSG00000168785	TSPAN5	283	269	326	1139	970	1022	2.86547	3.15945	3.3452	11.0868	9.75615	11.3615	3.82e-26	1.87257	up
ENSG00000071127	WDR1	9001	8301	8675	32045	36653	23563	100.093	104.241	96.0959	339.486	397.576	281.18	6.37e-17	1.87227	up
ENSG00000214063	TSPAN4	675	687	711	2299	3271	1777	16.9132	19.5811	17.6669	53.2574	78.327	46.4809	9.93e-12	1.8715	up
ENSG00000170619	COMMD5	326	327	400	1235	1591	904	8.63518	9.61022	10.2364	29.6874	39.4008	25.286	5.75e-12	1.8714	up
ENSG00000131943	C19orf12	294	313	377	1298	1176	1034	2.54819	5.20155	4.64541	16.4239	16.1889	13.7481	1.89e-20	1.87133	up
ENSG00000242616	GNG10	532	545	556	2270	1268	2368	12.0927	13.9838	12.6076	49.0186	28.0788	57.6715	3.72e-14	1.87081	up
ENSG00000162783	IER5	1057	916	1188	3932	3962	3291	8.56394	8.37379	9.59047	30.2307	31.2383	28.5363	1.62e-24	1.86989	up
ENSG00000011332	DPF1	105	94	90	342	433	252	1.76776	2.14076	1.75171	5.51513	7.13396	4.40643	8.16e-10	1.86891	up
ENSG00000115170	ACVR1	244	262	273	991	851	938	2.9019	3.59702	3.2676	11.1617	9.92903	11.87	6.29e-24	1.86866	up
ENSG00000059378	PARP12	622	563	694	2318	2538	1784	6.02357	6.09069	6.48018	20.1067	23.1485	17.2256	6.12e-18	1.8675	up
ENSG00000159228	CBR1	885	887	899	2987	3678	2786	23.0238	26.2309	23.46	74.3746	93.8643	78.1384	9.38e-19	1.86729	up
ENSG00000204592	HLA-E	3300	3178	3425	11305	14840	8822	43.059	46.8084	44.5246	139.973	188.42	123.178	3.07e-14	1.86721	up
ENSG00000188986	NELFB	2142	1926	2091	7091	9356	5283	31.0914	28.9784	28.6959	93.5545	122.106	76.0632	2.71e-13	1.86709	up
ENSG00000173457	PPP1R14B	1581	1295	1305	4663	6478	3598	55.33	51.3821	45.7251	154.217	219.315	134.46	3.67e-12	1.86673	up
ENSG00000150961	SEC24D	545	491	574	2174	1462	2112	4.61785	4.75642	4.84206	17.3882	11.993	19.0565	6.42e-22	1.86594	up
ENSG00000060069	CTDP1	434	400	428	1634	1801	1036	3.52427	3.33652	3.23807	12.7762	13.8276	8.43275	6.06e-13	1.86568	up
ENSG00000059145	UNKL	509	527	466	1717	2038	1569	4.28077	6.43104	4.40354	17.6075	19.7688	16.9615	3.24e-17	1.86453	up
ENSG00000063245	EPN1	2415	2343	2143	8628	9610	6229	14.5659	12.6097	10.0308	58.2146	67.8898	52.1086	8.71e-16	1.86451	up
ENSG00000147065	MSN	17544	15523	17724	65190	67741	46404	150.979	150.792	151.971	532.305	567.238	427.332	4.24e-19	1.86397	up
ENSG00000165271	NOL6	1876	1641	1742	6220	7728	4582	13.4842	13.5009	12.7194	43.016	54.7043	35.1248	2.85e-14	1.86371	up
ENSG00000145919	BOD1	472	427	516	1692	1646	1653	10.9705	11.0782	11.8899	35.359	35.0824	39.0876	5.56e-29	1.86216	up
ENSG00000142252	GEMIN7	315	231	276	889	1281	709	10.7602	5.30091	5.6128	25.8277	35.1254	22.2155	9.82e-11	1.86177	up
ENSG00000169105	CHST14	233	221	264	831	1056	638	2.21113	2.36067	2.49332	7.48337	9.75791	6.47512	1.98e-12	1.86102	up
ENSG00000135821	GLUL	1629	1320	1602	5635	6065	4291	12.7307	11.9299	12.4472	41.5951	46.0162	35.8435	3.95e-19	1.86075	up
Homo_sapiens_newGene_588	Homo_sapiens_newGene_588	34	26	26	97	105	104	0.771827	0.654765	0.664401	2.68111	2.2519	3.16465	2e-07	1.8607	up
ENSG00000141458	NPC1	1937	1655	1817	6725	6681	5652	14.8168	13.9419	13.6286	44.1446	44.851	42.4075	2.69e-27	1.86059	up
ENSG00000109944	JHY	90	67	100	317	253	339	1.0497	1.05471	1.13311	4.13118	3.73735	5.15688	3.21e-13	1.8597	up
ENSG00000109066	TMEM104	643	595	537	2222	2441	1610	5.07237	5.33364	4.4479	15.1633	17.2655	12.3503	5.64e-15	1.85962	up
ENSG00000219481	NBPF1	569	521	493	2342	1585	1718	3.33783	3.4399	2.85733	12.7279	8.81899	10.5149	1.68e-20	1.85932	up
Homo_sapiens_newGene_3503	Homo_sapiens_newGene_3503	19	25	18	51	56	119	0.238456	0.356975	0.224932	0.635117	0.705526	1.67226	0.000221776	1.85889	up
ENSG00000137628	DDX60	143	156	206	700	278	850	0.844881	0.973819	1.14163	3.72193	1.51288	5.09187	4.4e-07	1.85858	up
ENSG00000103647	CORO2B	119	94	106	420	406	300	1.11571	0.999699	0.988982	3.78918	3.74034	3.01432	4.21e-13	1.85842	up
ENSG00000148498	PARD3	765	558	655	2763	1827	2418	4.98809	5.13244	4.68167	17.544	12.0993	16.6714	6.52e-21	1.85749	up
ENSG00000221988	PPT2	486	435	496	1681	1991	1299	9.12896	9.39252	9.1688	30.5051	36.1342	26.2164	1.92e-15	1.85722	up
ENSG00000101152	DNAJC5	3141	2625	2951	10193	12773	7537	20.3362	19.1677	19.0093	62.6227	80.3957	52.2486	3.31e-14	1.85615	up
ENSG00000136048	DRAM1	226	231	288	1018	659	971	2.17893	2.95028	3.03931	9.30885	6.20747	10.1989	1.82e-16	1.8561	up
ENSG00000173511	VEGFB	465	478	402	1584	1912	1238	12.9848	14.9775	10.698	39.3102	48.2737	33.6015	1.96e-13	1.85257	up
ENSG00000062598	ELMO2	763	799	795	2969	2978	2337	7.24983	8.59551	7.80692	27.7226	28.3075	23.9782	9.28e-21	1.8506	up
ENSG00000145391	SETD7	1105	991	1264	4648	2366	4939	5.19521	5.27881	6.04157	20.5277	10.7409	24.4183	2.27e-12	1.85044	up
ENSG00000154553	PDLIM3	186	116	184	587	661	442	3.62086	2.56824	3.45712	11.1055	12.9539	9.40581	1.49e-11	1.85038	up
ENSG00000090372	STRN4	2885	2682	2719	9951	11896	7118	31.3956	32.1522	28.4664	93.591	114.609	79.8518	1.96e-14	1.8492	up
ENSG00000186907	RTN4RL2	28	29	37	112	106	114	0.425545	0.508946	0.676239	1.72755	1.58898	1.92017	5.68e-08	1.84842	up
ENSG00000183049	CAMK1D	142	154	160	569	493	543	0.805607	0.86488	0.884655	2.4304	2.48723	2.7183	2.7e-19	1.84793	up
ENSG00000089723	OTUB2	413	330	435	1340	1768	980	3.56944	3.46774	3.74408	11.0315	14.881	9.07237	1.45e-11	1.84764	up
ENSG00000123136	DDX39A	2518	2504	2586	8847	11103	6602	60.2853	68.5262	62.0375	197.774	253.985	166.533	4.82e-14	1.84752	up
ENSG00000203724	C1orf53	10	22	24	72	78	51	0.574935	1.37397	1.36078	3.85906	4.37613	3.13005	0.000191116	1.84611	up
ENSG00000102781	KATNAL1	238	244	219	1009	452	1054	1.38584	1.43437	0.97993	4.47931	2.10834	5.3552	2.62e-09	1.84601	up
ENSG00000071889	FAM3A	522	482	552	1898	2298	1224	10.4948	10.9858	11.4028	40.5288	51.401	30.6996	1.11e-11	1.84537	up
ENSG00000165948	IFI27L1	156	135	139	434	688	372	8.08345	7.19247	7.17675	20.3311	32.8414	19.4737	3.99e-09	1.84528	up
ENSG00000176463	SLCO3A1	368	322	331	1156	1302	1099	2.60632	2.69445	2.23956	7.36672	8.77118	8.22809	5.02e-20	1.84485	up
ENSG00000132694	ARHGEF11	1232	1091	1180	4420	4529	3264	6.1313	6.19503	6.08157	21.0133	22.1346	17.5461	1.99e-19	1.84417	up
ENSG00000013583	HEBP1	665	508	631	2007	2436	1803	19.0401	16.6652	18.0474	55.2281	68.5895	55.7364	2.07e-17	1.84388	up
ENSG00000284976	BX255925.3	303	333	272	1091	1279	814	5.37361	6.67098	4.80197	18.3903	22.1099	15.466	2.34e-12	1.84374	up
ENSG00000148331	ASB6	968	937	931	3202	4179	2481	9.52196	10.139	8.61746	30.0278	40.4889	26.6955	2.73e-13	1.84273	up
ENSG00000112514	CUTA	1562	1471	1686	5490	6888	3995	57.2109	65.543	62.5406	194.536	260.674	160.389	1.55e-13	1.84211	up
ENSG00000126458	RRAS	304	353	365	1169	1550	841	9.88091	12.9387	11.8097	36.043	49.0131	29.236	1.21e-10	1.84129	up
ENSG00000073712	FERMT2	481	424	557	1846	1029	2284	4.88267	4.84942	5.65379	17.7936	10.3703	25.782	3.75e-11	1.84124	up
ENSG00000171388	APLN	104	68	126	359	428	243	1.09116	0.812323	1.32642	3.60217	4.40559	2.74984	1.98e-08	1.84117	up
ENSG00000167173	C15orf39	1060	936	1064	3822	4143	2639	8.32981	8.30074	8.27366	28.3869	31.7378	22.0861	1.23e-15	1.83725	up
ENSG00000177700	POLR2L	621	608	625	2006	2648	1756	23.6072	26.2916	23.9477	72.3899	98.025	71.5224	1.29e-14	1.83577	up
ENSG00000170525	PFKFB3	1418	1214	1214	4495	5237	3561	11.96	11.5036	9.95929	34.5467	39.8966	30.4407	2.08e-16	1.834	up
ENSG00000161791	FMNL3	940	800	402	2675	2931	1911	3.22166	3.63753	3.33677	10.8664	13.9576	9.90794	4.78e-08	1.83267	up
ENSG00000204843	DCTN1	3698	3297	3493	12553	14594	9042	29.2371	29.5081	27.3525	96.8716	114.505	78.2157	3.34e-15	1.83177	up
ENSG00000148450	MSRB2	93	101	88	319	422	238	1.77962	2.47424	1.63598	5.73056	8.6524	4.88034	8.1e-09	1.83091	up
ENSG00000101665	SMAD7	191	228	206	780	785	610	1.51549	1.97101	1.57718	5.84936	6.11683	5.12983	8.05e-15	1.83025	up
ENSG00000213699	SLC35F6	761	674	712	2614	2941	1852	6.68134	6.62437	6.21109	21.747	25.1975	17.5492	8.81e-15	1.8301	up
ENSG00000154917	RAB6B	48	19	23	110	121	81	0.288783	0.128669	0.138717	0.670857	0.722881	0.531647	3.72e-05	1.82698	up
ENSG00000198909	MAP3K3	816	792	799	2999	3110	2198	6.31892	7.33443	7.14801	22.3859	23.7411	18.9587	1.31e-17	1.82643	up
ENSG00000117298	ECE1	2532	2291	2504	8853	10048	6257	18.1733	18.9431	17.7869	58.1146	67.4286	46.0174	2.84e-15	1.82438	up
ENSG00000171130	ATP6V0E2	704	704	643	2478	2904	1691	11.7301	12.8318	10.723	43.817	46.4664	33.1677	1.69e-12	1.82438	up
ENSG00000158825	CDA	522	483	524	1744	2163	1336	18.3823	19.1862	18.3974	58.2959	74.1689	50.3564	1.04e-13	1.82386	up
ENSG00000110218	PANX1	639	636	627	2408	1763	2428	7.83063	8.79317	7.65555	27.9987	21.0162	31.8454	1.42e-22	1.82257	up
ENSG00000109452	INPP4B	244	211	271	972	504	1057	1.0879	1.01451	1.5195	3.73443	1.88147	5.82926	8.75e-11	1.82246	up
ENSG00000196821	C6orf106	2413	2116	2458	8571	9134	6220	18.5673	18.3922	18.8493	62.9047	69.0944	51.3919	9.91e-18	1.82103	up
ENSG00000148291	SURF2	319	303	313	1008	1338	853	12.8298	13.7832	12.5483	38.5217	52.4526	36.7758	6.74e-13	1.82057	up
ENSG00000249471	ZNF324B	172	129	191	593	685	401	2.12109	2.40984	2.33556	7.56379	8.74854	5.64049	1.79e-10	1.82044	up
ENSG00000126778	SIX1	289	213	212	797	833	818	2.88434	2.40151	2.15246	7.59181	7.81191	8.26401	3.46e-17	1.82031	up
ENSG00000081692	JMJD4	403	387	337	1430	1562	893	5.58519	6.02934	4.61209	18.7141	21.0036	13.1372	2.36e-11	1.82016	up
ENSG00000069431	ABCC9	13	28	14	64	54	79	0.052388	0.278893	0.102693	0.248482	0.211093	0.34237	0.000250357	1.81768	up
ENSG00000103145	HCFC1R1	275	314	294	1057	1243	736	11.6318	15.9651	11.6138	42.859	51.8161	32.9424	1.52e-11	1.81763	up
ENSG00000159322	ADPGK	939	792	797	2939	3145	2562	12.4833	11.8882	10.5885	37.4162	39.9195	35.3625	5.73e-21	1.81758	up
ENSG00000242802	AP5Z1	789	740	803	2676	3381	1905	6.48179	7.41345	7.11681	19.5336	23.4257	18.8656	2.18e-12	1.81751	up
ENSG00000186814	ZSCAN30	120	95	154	506	262	512	1.2058	1.21715	1.37642	4.19754	2.17182	5.15078	2.92e-09	1.81737	up
ENSG00000100739	BDKRB1	34	18	26	91	99	78	0.72715	0.524186	0.530378	1.73882	1.94312	1.72409	5.01e-06	1.81614	up
ENSG00000138621	PPCDC	256	217	230	772	1044	575	5.18154	4.17069	4.27066	14.5879	25.9635	12.4772	1.81e-10	1.81329	up
ENSG00000100258	LMF2	953	977	974	3560	3951	2421	12.5035	14.4574	12.719	44.3716	50.5174	34.0289	7.23e-14	1.81308	up
ENSG00000181585	TMIE	12	18	9	40	49	49	0.204326	0.421271	0.162403	0.774174	0.973397	0.947805	0.000626601	1.81252	up
ENSG00000135956	TMEM127	1392	1224	1376	4585	5281	3702	8.23675	7.69148	9.4976	24.8127	33.0132	21.4538	8.44e-18	1.81212	up
ENSG00000213221	DNLZ	34	23	37	112	119	90	1.24156	0.686529	1.45669	3.42401	4.90271	3.64486	7.59e-07	1.80963	up
ENSG00000129474	AJUBA	2232	2045	2351	7508	8908	6061	18.9754	19.6442	19.8691	59.8099	73.8188	54.1327	5.58e-17	1.80953	up
ENSG00000120709	FAM53C	1769	1403	1788	5902	6530	4357	13.7105	12.2892	13.8106	43.4821	49.3135	36.1468	3.1e-16	1.80872	up
ENSG00000074527	NTN4	27	21	28	106	61	97	0.247186	0.221788	0.256764	1.13434	0.555518	1.38658	4.62e-06	1.80863	up
ENSG00000147912	FBXO10	291	268	310	965	1171	810	2.29214	2.31905	2.33658	6.89484	8.58694	6.5123	1.21e-14	1.80827	up
ENSG00000267673	FDX2	234	182	218	633	976	529	8.75327	7.53166	8.43829	21.3762	34.5777	20.199	1.69e-09	1.80768	up
ENSG00000118816	CCNI	2223	1796	2200	7714	7278	6103	27.2111	24.8589	26.8736	89.6059	86.875	80.0043	6.08e-25	1.80726	up
ENSG00000152684	PELO	831	830	1011	3234	3144	2703	6.47983	7.30478	7.8553	23.947	23.868	22.5697	6.86e-23	1.80711	up
ENSG00000118242	MREG	178	166	170	630	627	493	2.55626	2.71315	2.52089	7.79699	7.96744	6.89403	6.73e-16	1.80571	up
ENSG00000175305	CCNE2	241	226	190	724	330	1248	2.83239	2.88565	3.7171	8.56881	4.01876	16.3243	5.51e-06	1.80569	up
ENSG00000160233	LRRC3	99	132	97	396	495	236	0.570846	0.856869	0.558626	2.16769	2.78294	1.4597	3.23e-07	1.80414	up
ENSG00000104450	SPAG1	282	245	280	906	593	1271	2.64281	2.51603	2.48717	7.9186	5.34166	12.6014	1.18e-10	1.80295	up
ENSG00000178719	GRINA	1504	1452	1525	5228	6271	3653	28.6349	30.7959	27.0881	92.5824	114.937	73.0256	3.8e-13	1.80136	up
ENSG00000100417	PMM1	279	241	263	869	1150	620	7.32989	7.11629	6.92799	21.7837	29.4606	17.3836	2.13e-10	1.80004	up
ENSG00000184887	BTBD6	564	499	482	1644	2227	1335	8.77728	8.73564	7.45511	24.2896	33.7763	22.2246	5.65e-12	1.79899	up
ENSG00000180398	MCFD2	2347	2091	2506	8262	5705	9660	19.7357	23.2141	21.185	72.6673	48.657	95.9252	1.68e-17	1.7972	up
ENSG00000079739	PGM1	1537	1289	1435	4986	5717	3632	21.1149	19.9601	19.6132	64.9288	76.3769	53.3436	5.79e-15	1.79704	up
ENSG00000100764	PSMC1	1794	1699	1983	6737	4791	7078	13.719	14.6272	15.0705	48.7743	35.5706	57.9483	5.58e-22	1.79592	up
ENSG00000197712	FAM114A1	369	340	401	1355	1080	1323	3.15135	3.36125	3.54046	11.3634	9.11148	12.5655	4.61e-25	1.7957	up
ENSG00000161277	THAP8	65	77	52	212	243	207	1.20034	1.60754	0.959779	3.82424	4.56413	4.48948	6.47e-09	1.79525	up
ENSG00000152223	EPG5	918	823	921	3605	2261	3201	2.4742	2.50115	2.82425	9.18158	5.87582	9.27174	2.68e-20	1.79518	up
ENSG00000077238	IL4R	961	852	908	3041	3753	2341	9.84485	10.0434	9.32988	29.4873	36.5065	24.0199	5.57e-14	1.79412	up
ENSG00000188566	NDOR1	690	665	687	2286	2869	1690	10.2132	11.1669	9.80501	31.2001	40.9745	27.3514	1.43e-12	1.78966	up
ENSG00000116237	ICMT	2903	2535	3094	9798	11046	7668	22.9724	22.9554	25.1166	75.7314	85.0538	65.7742	1.68e-17	1.78911	up
ENSG00000136895	GARNL3	0	15	22	62	31	44	0	0.170958	0.218277	1.00798	0.262991	0.743784	0.0308154	1.78906	up
ENSG00000130706	ADRM1	3379	3325	3347	10956	14650	8034	78.0763	86.9987	76.9678	241.378	331.233	199.266	9.72e-12	1.78827	up
ENSG00000143013	LMO4	329	312	323	1086	1040	1115	2.17305	2.22576	2.70143	6.63069	7.83178	9.17117	2.76e-24	1.78827	up
ENSG00000131408	NR1H2	1254	1087	1222	4021	5143	2736	21.4876	21.2341	21.0893	67.0651	92.0287	51.0688	2.14e-11	1.78807	up
ENSG00000197324	LRP10	1830	1869	1815	6169	7624	4697	9.16303	10.3986	8.98412	29.035	36.7159	24.8307	1.39e-13	1.78788	up
ENSG00000174672	BRSK2	28	20	21	85	88	61	0.225916	0.192235	0.164278	0.947803	0.708549	0.561219	1.54e-05	1.78706	up
ENSG00000147383	NSDHL	806	708	781	2557	3089	2008	14.7406	14.9389	14.1728	47.1974	58.4671	40.9385	1.05e-14	1.78511	up
ENSG00000124733	MEA1	1151	917	1044	3257	4259	2826	24.0812	20.574	21.2127	63.166	89.871	62.9298	2.31e-14	1.78458	up
ENSG00000162542	TMCO4	182	181	197	587	805	474	2.08539	2.3344	2.23022	6.45428	9.12163	5.83378	2.13e-10	1.78225	up
Homo_sapiens_newGene_7542	Homo_sapiens_newGene_7542	12	23	24	57	80	64	0.286852	0.651932	0.681125	1.32374	1.91347	1.68982	0.000172957	1.78204	up
ENSG00000143570	SLC39A1	3442	2984	3170	10702	13116	8067	53.5653	54.7643	50.9065	161.79	203.304	137.135	5.22e-14	1.77966	up
ENSG00000108179	PPIF	3312	2827	3168	10535	12443	7887	55.4264	51.1125	51.3969	164.138	197.082	138.587	6.95e-15	1.77745	up
ENSG00000160563	MED27	484	458	476	1470	1992	1238	11.4793	12.2488	11.2636	33.079	45.9671	31.4265	2.06e-12	1.77612	up
ENSG00000160401	CFAP157	22	35	33	88	132	83	0.400119	0.72665	0.613261	1.56584	2.46092	1.66725	2.62e-05	1.77517	up
ENSG00000166128	RAB8B	471	398	524	1672	791	2250	3.24521	3.11476	3.5983	11.0478	5.34339	16.5648	5.17e-08	1.77398	up
ENSG00000112096	SOD2	3946	3355	4168	13725	9192	15439	12.5562	12.275	13.4165	50.9497	50.9962	80.6358	2.34e-17	1.77316	up
ENSG00000164237	CMBL	458	512	526	1637	1790	1547	6.65291	8.39664	7.60953	22.5712	25.312	24.0529	6.76e-19	1.77283	up
ENSG00000142173	COL6A2	574	575	523	1954	2181	1430	5.89053	6.5155	5.1482	18.2964	21.2359	15.1784	1.07e-13	1.77272	up
ENSG00000205426	KRT81	627	612	539	2052	2493	1365	11.0292	12.1481	9.44707	34.256	42.6748	25.6871	1.05e-10	1.77154	up
ENSG00000120725	SIL1	753	622	657	2127	2903	1671	13.6231	12.8356	11.8368	36.9644	52.4134	33.0076	1.77e-11	1.77138	up
Homo_sapiens_newGene_6777	Homo_sapiens_newGene_6777	40	37	16	101	85	132	0.988441	0.962839	0.408524	2.15091	1.92093	2.78576	6.46e-05	1.77137	up
ENSG00000162736	NCSTN	1425	1422	1577	5007	5889	3736	16.77	18.9764	18.5273	55.0749	66.7276	46.5811	2.64e-14	1.77033	up
ENSG00000179833	SERTAD2	1102	945	1094	4172	2525	3812	6.73529	6.52304	6.66538	24.211	15.0252	24.9448	3.85e-18	1.76935	up
ENSG00000166130	IKBIP	600	518	624	1868	1336	2613	8.49532	7.90409	8.51989	23.9513	17.8481	37.8436	2.69e-12	1.76899	up
ENSG00000175048	ZDHHC14	167	170	165	585	589	494	0.902612	0.950054	1.06093	3.74988	3.41942	3.11033	7.61e-16	1.76885	up
ENSG00000008853	RHOBTB2	407	442	409	1411	1772	986	2.52821	3.1033	2.53613	8.33355	10.7343	6.56407	1.27e-10	1.76739	up
ENSG00000189337	KAZN	191	171	234	679	746	538	1.55606	1.54037	1.89463	5.70828	6.43914	5.06063	2.45e-13	1.76661	up
ENSG00000177302	TOP3A	1298	1209	1344	4509	4914	3285	13.2311	13.3811	13.9823	53.5658	61.2856	43.3285	7.3e-16	1.76634	up
ENSG00000168040	FADD	808	733	746	2418	3107	2004	14.8914	15.2469	13.6917	42.2939	55.7271	39.5264	1.32e-13	1.76579	up
Homo_sapiens_newGene_2924	Homo_sapiens_newGene_2924	128	68	105	258	434	289	2.12824	1.30401	1.78575	4.11121	6.85689	5.34453	2.14e-07	1.76503	up
ENSG00000160211	G6PD	2541	2485	2483	8456	10341	5970	44.3678	51.199	49.0864	143.794	176.893	114.274	1.73e-12	1.76487	up
ENSG00000112511	PHF1	598	471	567	1794	2271	1301	9.09735	8.67885	8.74169	25.6477	36.0086	21.5996	1.36e-11	1.76468	up
ENSG00000151929	BAG3	1048	905	1018	3549	3709	2516	14.41	13.8774	13.6055	45.556	49.1779	36.4163	5.7e-16	1.76201	up
ENSG00000124145	SDC4	3544	3133	3470	11081	13771	8422	46.0253	45.9261	44.9033	136.568	174.046	117.052	9.68e-14	1.76175	up
ENSG00000104853	CLPTM1	2141	1937	1946	7144	7802	4886	28.054	28.4945	25.2792	88.0705	99.1317	68.3998	4.54e-14	1.76066	up
ENSG00000198356	ASNA1	1593	1398	1659	4917	6588	3697	44.4935	43.0313	44.9386	127.875	174.894	108.103	9.82e-12	1.76033	up
ENSG00000011451	WIZ	882	947	821	3059	3459	2234	6.49635	8.56424	5.9763	21.2313	25.9358	16.6176	4.01e-13	1.75943	up
Homo_sapiens_newGene_5246	Homo_sapiens_newGene_5246	35	18	28	81	123	62	0.415374	0.232957	0.327519	0.910322	1.41346	0.777904	0.000115272	1.75884	up
ENSG00000134250	NOTCH2	3340	3142	3608	12541	10810	9886	10.0817	10.7068	10.9506	35.5575	31.3565	31.5972	1.31e-27	1.75877	up
ENSG00000153531	ADPRHL1	315	316	347	1145	1219	852	3.24219	3.38603	3.98715	9.95289	9.81904	7.39841	1.21e-14	1.75829	up
ENSG00000188707	ZBED6CL	452	370	492	1475	1630	1189	5.21963	4.82642	5.66552	16.1866	18.3448	14.7174	7.23e-16	1.75804	up
ENSG00000256235	SMIM3	77	64	105	284	308	214	1.11956	1.04829	1.5167	3.91824	4.35295	3.33028	4.52e-09	1.75794	up
ENSG00000117519	CNN3	1680	1549	1702	5711	4132	6476	26.333	27.3993	26.5573	85.2844	63.4173	109.485	3.3e-19	1.75712	up
[truncated: 8,042 more rows]

## Sheet: TNBC VS normal deg list
symbol	log2FoldChange	padj
FTHL17	11.9362458092327	5.1877317216328094e-54
CSAG1	10.2274145820674	2.2652323641911196e-100
ACTL8	10.1658211881859	1.7426125590934293e-167
MAGEA6	9.754294699158901	4.3403162809198795e-55
MAGEA4	9.402362204531189	8.457439720502279e-53
MAGEA3	9.09964065333504	3.9517147395098296e-47
GABRA5	8.12993201686783	1.5243954945635195e-86
TLX3	8.03661741953866	2.8469014335972192e-98
ZFP42	8.03458662332708	1.3826705753913596e-65
CASP14	7.99326770001962	1.2233461356956297e-92
PSAPL1	7.98232739807778	3.4249584388345493e-65
TLX1	7.93889772891716	3.8055488583333997e-137
MAGEA12	7.8499014775310005	2.2020798225581003e-26
MMP1	7.764688852110861	1.7318780542693294e-208
LIN28B	7.74226791140151	6.423244099003479e-79
CSAG3	7.53487348030838	1.5044951117809995e-62
TLX1NB	7.39594366579036	4.26806095183473e-84
NCAN	7.380542970948611	2.4364882861285696e-94
IBSP	7.32057963939569	1.7770159035235791e-187
CT83	7.22070974841324	3.5233596432024986e-95
ORM1	7.1575893424770305	3.57417004346715e-77
PRAC2	7.121148306512821	4.26075976292876e-77
S100A7	7.10599058948422	2.1441685840108197e-87
PRSS33	7.08125177904811	1.5396717045266098e-107
ZP4	7.00263700186268	3.062420807753129e-48
CLDN6	7.00023610868431	5.543164382399589e-111
PDX1	6.930626550470049	2.1297576353226494e-52
PSLNR	6.8855433035283	3.03977923158408e-81
NFE4	6.797319434327531	6.272465667673548e-79
MSLN	6.765816360507491	1.2439933153413896e-131
FOXG1	6.72417591552086	3.9992132905730795e-61
C5orf66-AS1	6.713960863196419	3.155174033359849e-106
VRTN	6.70186977554466	1.0690335205034698e-54
PRDM13	6.691836476216639	3.1112447045876297e-78
CA9	6.66975312966285	1.4294299575133994e-185
HORMAD1	6.559605444298951	3.1602066336423796e-157
ERVV-2	6.54039311263022	2.98763639285616e-56
CCKBR	6.538442335908179	4.081978374614179e-107
HAPLN1	6.44949164183083	7.206668392826708e-116
HTN1	6.42813996343656	4.69719345362775e-29
CSAG2	6.398303773939411	3.17536264258245e-43
ORM2	6.38246892741943	9.981598927527117e-93
LOC157273	6.35432375763298	1.1575509794321296e-136
XAGE2	6.34031039954113	1.9790644973651898e-39
SBSN	6.33030777882195	1.36159774729911e-84
S100A7A	6.31308145984904	1.40605904109766e-43
PRR27	6.22157768928324	1.1382032490995e-42
VAX1	6.170748654212001	1.8472021646400305e-49
SPDYC	6.143032841922049	2.1476242622737498e-77
KIF1A	6.13754430589926	2.7078866794479594e-115
GABBR2	6.10169343995594	2.0842567171945596e-144
MMP13	6.075064964894769	4.395998681338219e-117
FGF21	6.0678055676951805	1.8700704471974895e-51
COL10A1	6.03686842917976	1.0300432193786395e-215
PGLYRP4	6.0239904441958	1.1630400144912798e-97
MAGEC2	6.01812828346323	1.3242136277653599e-17
DPYSL5	5.9999954974709	5.70611726635545e-75
STRA8	5.9982233832500995	1.4965976289238e-82
GBX2	5.99054757718776	1.2569649112453097e-74
PRAME	5.98139836841212	3.886772889981639e-124
MAGEA10	5.96409804611213	7.83305932525715e-30
ART3	5.95512719707371	5.321273525591399e-136
AFAP1-AS1	5.94793088717263	3.3286364821035095e-121
DMRT1	5.941583264717321	6.954164371628738e-79
CST1	5.92075921177176	5.550054350599769e-68
PAX7	5.91865527081326	5.12177076820432e-28
C11orf86	5.911116414598861	4.391599297597239e-78
IVL	5.89793102571558	6.1583569441761094e-52
PAGE2	5.8941727614244295	2.17356495620565e-25
COX7B2	5.892041015896139	1.32721880456927e-10
TRIM15	5.8844990956061505	2.2707693190236195e-65
HOXB13	5.8473276349579	2.1185471902465596e-64
SERPINB7	5.82540196094009	2.6544773656170392e-89
A2ML1	5.81300225499469	2.572551055305669e-155
PGLYRP3	5.8124212110589895	9.540942651255848e-53
LINC01606	5.7718176020422005	3.7341280016517696e-51
ALPP	5.764443325816241	2.7717058187644608e-45
LHX2	5.74229306749725	1.2678569232684898e-108
MMP11	5.71948418168669	9.526898649851878e-224
KRT34	5.641028210138759	2.8418087544275695e-38
GABRA3	5.631110309319861	1.0940221788808197e-61
COL11A1	5.62132981158769	1.2021142430139193e-194
TEX15	5.61682376516981	6.941380291910319e-56
POU4F1	5.59285802674688	1.9488523940826496e-89
SLC26A9	5.56660937149881	1.5624117068957996e-110
FAM230C	5.545163781411741	1.52874205864314e-15
VGF	5.535161723401379	4.8105082612481583e-138
LINC02487	5.53276026512813	1.5253511184405695e-110
REG1A	5.521271704480211	6.4198491726827895e-15
ESX1	5.512435462576491	1.3563156069202698e-30
MAGEA9B	5.46858471867579	1.32573007804128e-09
ELFN1-AS1	5.455466023313769	2.1960762243118898e-70
EPYC	5.44793878832168	3.1704283737068092e-115
CGA	5.4321342347413895	2.4033915667220398e-28
COL2A1	5.356183285169481	2.0302853346064796e-56
TCHHL1	5.3507018005192695	3.0076797023311296e-27
IFNL2	5.34687927962878	5.2202172348850295e-52
COL9A1	5.324963940664079	3.8558715553761297e-66
BARX1-DT	5.324094876254679	1.8564241228827e-36
OR1F1	5.31988060954534	2.29602971316893e-34
GABRQ	5.3172340785379495	8.659496702256058e-89
IFNL3	5.29339945808251	2.4676323749187897e-54
DMRTA2	5.2899049740563	3.0309404074593596e-69
UBE2C	5.28131515805324	0.0
PRSS41	5.251272119109981	1.1406540025999799e-30
CCL7	5.2060503911726395	7.675185851451298e-84
ASNSP1	5.18948572471112	2.2931933937732197e-34
INA	5.1773085258694405	3.99983124618801e-77
LOC101929297	5.17037656988504	1.13664305593359e-44
LINC02003	5.16851713292258	1.2668544243642098e-39
C1orf94	5.163698562270031	1.2361222952616099e-27
FER1L6-AS2	5.15230272687955	3.187557729287689e-29
IL36RN	5.149772774647849	2.703048691964939e-56
LINC00461	5.1437377148709205	6.994508044396677e-89
CXCL10	5.12611298480386	1.6560592596201496e-143
SIX3	5.10859834035349	8.058234004474718e-92
CRCT1	5.09487800558319	3.65111738082565e-13
COL22A1	5.09055615396193	2.5524444112521693e-127
C4orf51	5.09030902733157	6.45884174957892e-47
SPIB	5.0290068753634	8.658323248306519e-85
GJB2	5.02694416100859	5.659104697671819e-145
ACAN	5.0240547360254695	9.084935088810207e-106
S100P	5.01193391743429	1.2458601029401596e-84
TCAM1P	5.00184876089821	5.96663707065779e-110
PNMA6E	5.000868385099481	1.30279198888303e-19
SLC1A6	4.996490745296441	9.492005343006239e-57
NMU	4.989543848300579	9.520629206772546e-122
H2BC17	4.97648210509678	1.1250224774518199e-97
NKX2-5	4.97154903602418	5.766100249491829e-56
PPY2P	4.961742641329249	1.2650741484761499e-27
MYBL2	4.96060750557673	0.0
IGF2BP3	4.95040119212991	4.640978423650099e-97
NT5DC4	4.949446600488809	2.3773759108487293e-113
MIR548XHG	4.94871638490546	2.36964392690093e-12
CDC20	4.9476838455891	0.0
UNC93A	4.94599734565612	2.43075095341655e-46
WT1-AS	4.9456791815755	3.4390247733114095e-71
ACP7	4.9410389970100494	4.503564282438619e-85
LNCAROD	4.94035697101204	1.4199289284780698e-49
LINC01281	4.93948073843647	5.759315358604399e-66
NEK2	4.924892664818441	0.0
DSCR8	4.9246821930278495	4.83174986577314e-16
GNGT1	4.91187159580548	2.8849646239171696e-25
CXCL11	4.90271625596706	1.9131106639669697e-133
RTP3	4.900174040092731	7.524256664663569e-26
KIF26B-AS1	4.89428006284545	1.2713916284337597e-32
H2BC14	4.89006774520953	3.4474921461312895e-38
SIX3-AS1	4.88863149652779	2.5857002382762295e-53
MOG	4.88455730702287	3.9649966840670703e-47
OTOG	4.87973745793629	1.76054735871971e-49
LSAMP-AS1	4.87595108420132	1.9959940029739498e-22
H3C11	4.87093840545876	5.917506884217309e-35
SERPINB4	4.86465799651108	2.97358423081927e-35
OR2B6	4.86340323158526	2.743687840407479e-106
FABP6	4.8589783009780305	1.7469222166905497e-57
PRSS56	4.858531213014549	4.318713499528689e-25
HMX2	4.85676285703859	4.41815331771097e-25
ASZ1	4.8556471430383095	6.8567420593135796e-18
TRPM8	4.85303706777564	7.026750191780878e-72
NUF2	4.83335068412557	0.0
HAO1	4.83286585522491	1.97690346352473e-47
LINC00511	4.832496806007151	3.905681084943898e-231
MELK	4.831790123333531	0.0
ZNF280A	4.82379268121638	3.934229294338289e-51
LINC00460	4.80596633502081	8.85052341431402e-77
FSD1	4.800668732371331	6.417759946000838e-94
NKX2-2	4.79973221191284	8.54615320890731e-22
H2AC12	4.79955713706147	5.0672274122450185e-64
FOXM1	4.7993231044553495	0.0
LOC153910	4.79825646939352	6.04475452230367e-39
DSCR4	4.788400011926719	7.4563543025467e-07
C1orf105	4.7879128774409905	4.3777825340862505e-47
ACOD1	4.77816450028927	3.04293165145103e-53
DLX6	4.7776719936643	3.6423814371368594e-82
RAX	4.775055799464691	4.62962012272529e-42
ROS1	4.77444952485201	1.1269922341592597e-53
TUBB3	4.76601256675258	6.430011275445448e-149
KRT75	4.76455954462652	6.70702933842691e-61
LINC02837	4.74551302835428	2.6975484835718698e-21
LINC01561	4.74422540093295	6.393045055728629e-68
OR56A3	4.74301647233207	2.66619119069688e-13
ZNF695	4.74049030918849	3.5333155710803177e-292
MROH3P	4.73243003674905	1.6116895295408297e-53
LHFPL5	4.73228063443427	1.3304331006714598e-73
IQGAP3	4.732206101156691	0.0
PROKR2	4.72554787907643	9.92698035670249e-31
LINC02570	4.7087708954897005	3.1976575015573596e-43
FOXD3-AS1	4.70667004023037	8.397909012939758e-107
LINC01842	4.70439999001886	1.9208208000494397e-108
LIX1	4.702271313776589	2.4196042338652394e-53
KIF4A	4.70200659352793	0.0
TDO2	4.70050678604266	2.587077901716519e-122
AURKB	4.69943542916441	0.0
RLBP1	4.6979003817457805	8.483713909808279e-57
WFDC21P	4.68946737990105	6.031208302048478e-115
FDCSP	4.67865874304882	1.93094053542586e-40
IGFL3	4.67554750492749	4.74052096260675e-41
LINC00355	4.670195907964941	6.685956272337261e-16
TMEM270	4.66991944043703	1.5639622614427197e-78
KIF18B	4.6684478245438	0.0
LINC01518	4.6543201921745805	3.57669339071134e-15
COL9A3	4.649969939777309	5.169995728272899e-92
CDKN2A	4.64792702766757	7.589205129139106e-153
MAGEB1	4.6473344093194005	1.12263178578536e-43
TPX2	4.644340975006321	0.0
NOTUM	4.64245049018514	3.598187927574469e-76
CENPA	4.62993544406592	0.0
DLX5	4.62616750239281	8.287436470229669e-107
KLHDC7B	4.61865718547045	4.96336184923228e-84
BARX1	4.61795533927138	8.702877153592499e-56
TRIM43	4.614446746213599	6.02588910945612e-30
HJURP	4.605377033844911	0.0
ZIC5	4.59999673275425	9.884839269056e-38
CARD17	4.59616784096058	5.16254992225311e-61
LOC105373098	4.59587166480551	9.089602915569297e-152
NKX2-3	4.59022227173694	5.724469689002151e-28
ULBP1	4.589940222020281	3.007748456859589e-178
PSORS1C2	4.585730978349201	5.883838700536639e-71
ASPM	4.57923590616483	6.243225917495025e-279
PCSK1N	4.57919888865554	6.6803103101432e-80
PKMYT1	4.57770081252239	4.9676467343523066e-287
NAT16	4.5771132742575	1.8291017276235198e-49
FAM83D	4.57240636988345	0.0
SOX11	4.5715058738673	1.3776078510630799e-112
H3C12	4.571216307601009	1.3804758547657497e-79
IFNB1	4.5709475407273	8.65876371102176e-42
KIF2C	4.559056305012549	0.0
AMTN	4.558414124205321	3.0025701888662e-43
BIRC5	4.55762944629796	2.5063036041822884e-254
KIF14	4.55558444571145	1.9245697838438888e-289
PLK1	4.5554670491764195	0.0
MKRN3	4.54692359283154	1.9250321576060194e-82
EXO1	4.54275411676849	0.0
PLPP4	4.53549777503235	2.1589027044441894e-128
LINC01036	4.53394189713915	2.46858432252087e-11
ANLN	4.53372487665202	0.0
EN1	4.5319195743426395	1.6158840829233794e-132
KCNG1	4.5316517616648	1.6215566425872995e-111
CEP55	4.530905595447191	0.0
CRYBA2	4.527402023861169	2.0080964091133e-34
LINC01833	4.5226339592834	6.341518961460989e-75
SKA1	4.519984521786481	0.0
NTSR1	4.5191427504801105	1.7696883262417601e-71
FADS6	4.51685218081983	1.2737069907966997e-52
LINC00113	4.51442398407336	2.02847491137137e-39
CFHR4	4.510589841334	4.3978027372559995e-15
FOXD1	4.51021051478404	3.36898925506745e-96
SLURP1	4.5091360898091795	4.51697580802217e-62
METTL11B	4.50400491474138	6.379429759828029e-41
HOXC12	4.49974567048292	2.1810155591590095e-50
SNORA84	4.49878734565421	2.95945000055967e-17
CAMKV	4.488782367785809	1.0940221788808197e-61
KRT81	4.4862250121227	9.3012896305518e-53
DLL3	4.47337248766115	5.2786459279852e-85
GAL	4.47199492386784	3.886772889981639e-124
DPPA2	4.46884614939319	4.91273924197851e-08
CCNE1	4.46616679020764	6.723297375589836e-298
KRT38	4.460392405169831	2.5512056849207002e-26
KCNK9	4.455624877507491	1.6214954261642598e-73
ARL14	4.454055672806071	2.2603457818361496e-33
C7orf33	4.45280424787395	5.00891761080392e-16
FOXD3	4.43586400897375	3.5604512589975794e-70
PAX1	4.4323359009907195	2.2403447773916696e-46
IGSF23	4.429071546650951	9.746051258254789e-80
KLHL34	4.4278590426034095	4.813682849772179e-62
CDCA2	4.42612095116721	1.851139051996879e-294
KRT3	4.42437983926221	9.4203259853272e-39
NDC80	4.42396420351379	0.0
SLC15A1	4.42338737721528	1.4642505684116498e-67
MCM10	4.41330949301402	0.0
TMEM151A	4.41174036406745	6.80039909919782e-70
LOC101929427	4.40908280679887	3.1845869029696296e-91
TAGLN3	4.40886175340059	9.580009996586238e-52
H1-1	4.3976936473208	2.7913466181078994e-30
TROAP	4.39607038791575	0.0
DEPDC1	4.39590461527305	0.0
BUB1	4.39005474317953	0.0
S100A8	4.38810381789622	2.0667450576424098e-61
KRT16	4.37059400460337	1.41067903411523e-81
ZIC1	4.3703132765107595	7.472755207496739e-104
PIMREG	4.368388289236759	9.577647436656463e-301
HTR1D	4.36121380637565	6.137563256695799e-78
TEX55	4.35949609029936	1.1269136597223e-22
RBAKDN	4.35810033119897	3.0258542633793e-35
IFNL1	4.35647379060661	4.185296605347999e-53
KCNJ4	4.354117401549289	5.787315734104569e-42
MAGEA1	4.35077888204562	2.50317889387454e-12
LINC00466	4.34733438598352	6.240260529337319e-50
PRB1	4.34692525698902	3.70056178399954e-11
TERT	4.345166737413661	1.6139288388534397e-76
SLC18A3	4.34321108492338	2.3447744129813902e-14
KIF20A	4.34319888003894	0.0
TRIML2	4.34173815220099	1.8935806932751497e-58
CSAG4	4.32248510368756	2.0470748915814397e-07
MMP12	4.3177981136359795	6.538483337604588e-75
EFNA2	4.313278982134561	1.5290096829713599e-27
IGF2BP1	4.304821533909201	2.0910669283261996e-70
G2E3-AS1	4.30331547835069	2.6274922299774498e-11
ADAMTS20	4.29475435920885	4.50280890845847e-25
H2AC14	4.29350710446268	1.6211032248571596e-47
CCL20	4.2891565848290005	3.8644220271846796e-86
DLGAP5	4.2706316661736805	1.644364056985429e-303
ODAM	4.2669526585731	1.41663279593256e-31
CDCA8	4.26641030989657	0.0
FRGCA	4.26490692005578	3.09995884554083e-45
KREMEN2	4.263965227797899	3.35150335779274e-120
FCRL4	4.2638063670731094	1.51189031397702e-37
CNIH2	4.2573637174456	5.387661373904399e-169
CENPF	4.25632215212259	0.0
PAGE1	4.25097772685593	1.22123287216723e-07
CDCA3	4.24571045485881	0.0
LINC01475	4.243581478584161	3.579579380110339e-15
C4orf54	4.24331153908741	8.430937235647369e-56
PTTG1	4.23217946548574	0.0
H2AC17	4.23126514290722	1.5942953266155896e-88
NPW	4.22786746958807	5.7750134494849595e-77
KIFC1	4.2273298356615605	0.0
LINC01505	4.22672470417431	8.832065924929948e-56
EPHA8	4.22325803071723	5.07397954721904e-35
CT45A10	4.22279590790429	1.2165829100669399e-08
NEIL3	4.22218491149061	1.768511568145689e-256
SGO1	4.21836016176724	0.0
SCHLAP1	4.21333022344115	8.23834285953337e-20
PBK	4.21060909296691	1.6896633219345791e-258
DEPDC1-AS1	4.2068283501112	4.02404328465417e-71
CCL11	4.20372541440072	5.0413404066231597e-101
CKAP2L	4.1989542615279705	0.0
KCNQ5-IT1	4.1906893310952995	3.55472595273742e-27
SCRT2	4.18314058834662	2.32520295588192e-15
OTX1	4.17544193803026	1.4675307784668198e-143
RAET1L	4.17272628605169	2.8745329980046895e-80
RNU5B-1	4.16697781585924	6.49051301394119e-13
S100A9	4.15749357652939	6.620872642507388e-60
LY6D	4.1570553431764	1.8725997196306597e-42
OLIG2	4.150405239178601	1.75865470762494e-29
NIPAL4	4.14561161408914	3.0533694189240094e-77
SNORA74D	4.14192578692858	7.23791099942134e-15
LINC02181	4.1360579417119405	2.43693757877056e-27
SOX1-OT	4.13541902579497	1.74981760485597e-12
LINC02528	4.1341126800215395	9.014405449174108e-53
LINC02282	4.133961431106069	9.638298303838981e-12
FAM72D	4.133798228227629	6.064733086334878e-147
SSX1	4.1332562803165	2.79434062624753e-09
DDN	4.13299869039672	2.2397847061209596e-107
LHX9	4.1288716630317905	1.68359359052818e-34
TTK	4.12866069467131	0.0
CD1A	4.1243382488915	1.0983202632757597e-53
LHX5	4.12377676580585	7.70539835170071e-33
SCUBE3	4.12223938261311	2.2099633512696693e-82
CCNB2	4.12124799553241	0.0
LINC01419	4.12043149829243	2.2268130749605898e-07
FAM72C	4.11931669387078	1.2546472143518899e-111
ZNF716	4.10945087927208	7.2984872815495e-14
GTSE1	4.1075854143640695	0.0
FBN2	4.1009013338919	4.181119342897929e-77
XIRP1	4.08326570984999	7.074212855713928e-81
SLC7A5	4.0827489925523	1.7290154530576893e-206
SKA3	4.08232361670498	0.0
HOXD13	4.0797294128789	9.51240834463653e-40
TFR2	4.0784780349286	2.608232933180819e-141
CYP2F1	4.07824764280677	3.60343106874311e-26
MLC1	4.07214432775388	6.63858867083887e-47
CDCA5	4.0695490981186095	0.0
CLDN9	4.06221311131307	3.31756873011705e-81
MAGEA11	4.06163571960754	4.6957745672943196e-17
NCCRP1	4.0557198338752	1.4850717852240097e-66
LEMD1-DT	4.05508657132667	4.284732753957549e-64
RRM2	4.04980245105824	2.961459830379098e-239
APOBEC3B	4.0477528142931005	5.224735301339669e-101
CRYBG2	4.04504685310197	1.1731377829974197e-126
E2F8	4.0345947207735895	9.350868535922256e-218
C7orf77	4.03293514623518	6.86360779056437e-19
H1-5	4.03268401461115	2.0546298412696495e-57
MKI67	4.0285493420404705	3.1876121623726682e-220
CLEC6A	4.02823714294114	3.475716954774049e-52
LINC00488	4.02808537619844	7.86267364470968e-13
LINC00707	4.0266320190019895	8.13173045734107e-39
KRT6A	4.02555199369151	3.4072318960168e-35
LINC00634	4.0198788544671205	1.1653459588604297e-128
UMODL1	4.01610463482453	5.859354994275229e-81
LINC02159	4.00850226978229	5.443604821820609e-65
NCAPG	4.0074295117817	0.0
NGB	4.00735555546289	1.27349332554468e-27
TUBB4A	4.006542650781499	3.487278972401539e-61
ALPG	4.00390877087005	2.28869405976289e-17
LINC02241	4.00285868685309	1.16546130753636e-09
MT1H	4.00263771319561	3.51104607644972e-58
PITX1	3.9994900939414304	1.4410133325041798e-101
LCT-AS1	3.99570785618419	1.9575256232750197e-66
ERVV-1	3.9938999965913395	6.34829443812532e-36
LINC01014	3.9873584870369907	9.25701483976227e-26
LGSN	3.98673107297721	2.2972674279813798e-26
UBE2T	3.98355896095728	0.0
ELAVL2	3.9835489766047996	1.4238767595341198e-82
MIR4653	3.9818829420016004	1.6936233167276593e-129
PDCL2	3.9801063560560697	2.5365199068715298e-19
RAD54L	3.9762969069032597	0.0
CFAP47	3.97629320320111	7.42615066923117e-62
SLC22A31	3.96935119889694	7.87049725012588e-62
LEMD1	3.9683915871279103	2.2487997934914193e-83
SPC24	3.9577914721108196	0.0
NPBWR1	3.9537220116163496	3.1249789368405202e-30
FLJ36000	3.9508904566831897	5.03273767321376e-08
CT45A1	3.94724481734067	6.19479241816766e-05
LINC02475	3.9459354641197204	3.3852868170683795e-28
TOP2A	3.94535616089997	6.911696473405788e-208
SP8	3.94453168010643	5.21312667090457e-16
BPIFB3	3.9423744894262795	8.16368008141527e-07
CDC45	3.94049857658555	0.0
SMR3B	3.94041725606475	7.647657534382949e-10
NLRP7	3.9359003329824502	5.436425634699799e-56
H2AC16	3.9312289171605097	2.1272108888909698e-44
TBR1	3.9288483210679503	1.7160864261089e-37
GNG4	3.92394501367064	1.5765320597612696e-67
TMEM249	3.9233700340209	1.0301728206016897e-101
CDC25C	3.92215260588135	6.6418627920773265e-270
LIN28B-AS1	3.9181317237206104	1.04524162575961e-16
CCNA2	3.9175741123100902	0.0
F11-AS1	3.91548759469594	9.39510194210665e-24
GNG13	3.91247014189566	7.32201447868458e-45
TMEM171	3.90727971198385	6.663479414080059e-99
OTOP1	3.9068257242902593	8.011359596104339e-14
CBX2	3.9045246139000804	1.2469341505915596e-299
FBN3	3.90356099958369	1.4581664157080998e-70
CLPS	3.90205005584614	1.26594692433157e-41
PHOX2B	3.9006558683945096	2.2522630907606097e-14
CXCL9	3.8994534135184598	7.358244110182589e-76
H3C7	3.8980813389909703	3.16967603442346e-44
MTFR2	3.89562051069007	0.0
IDO1	3.89551356937886	2.1898584826973494e-66
GBP5	3.8903463896346198	3.2420358182691796e-91
SLCO5A1	3.8794565842750197	7.353906208042148e-94
CALML5	3.87845013285389	3.3597016480511794e-38
COMP	3.8782666037966003	6.874761450108649e-68
CDK1	3.87249356785011	0.0
RCOR2	3.87174125566249	7.579628383544067e-183
RTBDN	3.8665345895367498	8.515941034298419e-51
UHRF1	3.8661602638837405	7.447587052911478e-207
PRB4	3.8634629168974	1.20055929684171e-13
AURKA	3.8606847215318503	0.0
E2F2	3.8503763615422404	3.0919384187884984e-193
BARHL2	3.84950492187519	1.85815629051658e-23
HTR3A	3.84889737320235	5.77181157278057e-42
CAMP	3.84381165860789	5.575732140077689e-51
IL17REL	3.84239819503831	6.317179344331269e-48
AACSP1	3.84045630999418	1.44612707889418e-30
IAPP	3.8396776250948594	4.1447535777101103e-07
LCN1	3.83683284909548	4.74368035562794e-33
H2BC9	3.8368174011537004	1.8893128997973993e-88
EZHIP	3.83455610393388	8.213541783998039e-20
MAFA-AS1	3.83389011801332	7.67548965178329e-33
SLC6A15	3.8277557939378704	5.7974850300977e-41
DEPDC1B	3.82499698737289	1.8721925371134487e-272
SERPINB3	3.8214041951257096	6.49251076475142e-19
CLSPN	3.8208076443766403	4.755642678124158e-209
ADAMDEC1	3.8190522490094	7.047231034444478e-72
CDX2	3.81462368784575	3.3464717788889096e-22
LINC02532	3.79981224136362	1.7587100029019997e-48
LOC101929759	3.79603778847161	3.9280310429777005e-49
SPRR1B	3.7912259951918594	9.24085843484347e-14
SMC1B	3.79107543462569	5.599548555187279e-116
LMO1	3.78896338125171	7.06742776791775e-48
RNY3	3.78819849770172	0.0167292612473441
LCE3D	3.7866373702920497	5.3298164358793504e-06
MAGEB4	3.7849516874203597	4.62433986521111e-39
OVOS2	3.78020399101569	3.653361519651419e-58
LINC01234	3.7766207832492	4.7241013283212197e-32
BUB1B	3.77557256130402	6.765817173782325e-283
SPATA16	3.77476185346804	1.54674271507376e-09
SCRG1	3.77350699941362	1.72498228489453e-51
CHST6	3.77033244575379	2.1250685224091793e-116
PRB2	3.76352934280793	1.0335050546616698e-21
MYO16-AS1	3.76024938794114	3.0377618416017105e-13
ISL2	3.76007266925359	1.4462709379756902e-48
RHEX	3.7599945140649504	2.7116934967141895e-49
ST8SIA6-AS1	3.75747054780613	3.88672841179704e-43
OPRK1	3.75646065383672	4.4988430826881695e-49
LINC01224	3.7548618653609704	4.18189785173513e-40
ONECUT2	3.7525656690921	3.1211207900441193e-82
LINC00659	3.7508433150476	1.12683423834311e-22
CLEC5A	3.7495421564715694	8.393751264779698e-146
MIR663AHG	3.74429311311698	4.17622332342488e-14
PGBD5	3.74016714960713	4.5825087986176685e-95
HMMR	3.73675785410946	3.908324650136798e-231
LOC101928978	3.7346208035880797	1.82377850211781e-17
LINC01910	3.73365448644705	8.264394776820128e-56
LINC02476	3.73186490908983	2.59217676254463e-06
E2F7	3.73081611792538	9.758576065517526e-152
HELT	3.7293547313556803	1.66609295872999e-13
DMP1	3.7278443086590403	8.504398770834139e-32
TCL1A	3.72765126694137	3.697216832369759e-44
MIR196A1	3.7266419890920095	2.87950247436939e-12
POU3F2	3.72335214237634	1.7532385849014898e-35
H2AC13	3.72218843024485	6.487388002947968e-57
LL22NC03-63E9.3	3.7211554383813703	6.36356973077734e-36
ARTN	3.71835441120398	9.943411405563227e-97
CACNA1B	3.71834031410124	1.4104613011177398e-52
ALX3	3.71078409743925	8.246912012845051e-41
CALCA	3.70887025535079	5.68687298801855e-25
WT1	3.7083109520512902	2.5436836595654607e-49
KCNJ6	3.7074024499312097	5.930317817820519e-61
ISG15	3.70623638684119	1.5930239866494797e-97
GJB3	3.7053329751630004	3.8262025936716103e-78
R3HDML	3.70343485727652	1.29273630874453e-20
FCAMR	3.69901598030985	1.6848612962866399e-37
NCAPH	3.6948651348483503	0.0
ZIC4	3.69431727292882	8.654291456198749e-82
H1-6	3.6939752868922597	1.02319085877289e-30
BCAR4	3.69101193200094	7.50426449349695e-27
OTP	3.6881609114462797	1.73856628150234e-29
PIF1	3.68403994023842	5.3120637705483685e-219
GSDMC	3.6793676552244703	2.7837503427805e-74
WDR62	3.67638544177581	2.6407213757992086e-274
ASF1B	3.6716444770043397	2.5507136885660884e-275
TK1	3.6705141648206	2.573610339391829e-212
SEC14L4	3.66895104527812	1.2803551039101698e-54
NUSAP1	3.6684360137792997	4.955865981316507e-281
MND1	3.6668929586775696	1.0426677494820495e-256
IL4I1	3.6615082236250602	1.6687768526701696e-134
COL6A5	3.6602759770643996	2.97923653190943e-34
TRIP13	3.65863856482271	0.0
LINC02201	3.65245801541422	4.530560581229399e-31
LHX3	3.64691590556893	9.60562624312467e-17
FAM163B	3.6450935210962006	1.5153808955055098e-23
LGALS17A	3.64234822097823	5.14861301034035e-39
ORC6	3.6398847284452795	0.0
RNVU1-2A	3.63786762375772	7.5367007542805e-05
CASC9	3.6362835486277203	1.91970304260695e-17
CCDC185	3.6348235994131	1.5074692990217197e-54
ADGRF4	3.63413954538951	2.7835084760845693e-33
PRR20G	3.62672962422033	1.83142542273051e-15
ITLN2	3.6223097151783596	5.669468328240759e-24
IL17C	3.62133811457668	3.90640536748949e-33
AGBL1-AS1	3.6208170453859903	9.5930445819889e-12
RNASE10	3.62012976521164	3.20664269381461e-47
TMSB15A	3.6188944916807997	1.0472685495074598e-80
CLPSL1	3.61211421930247	3.927100017861349e-49
HPDL	3.60992369213555	3.082228110489449e-123
TMEFF1	3.60418549619959	1.8082245701878098e-52
HMGA2	3.60217782655259	5.73283356912566e-49
DMBX1	3.59799442565332	6.061825293986499e-52
KCNJ18	3.5947103577707797	1.77464648782882e-11
CWH43	3.5921533873078704	6.30877221195593e-36
PCLAF	3.59185311639468	2.5415333666634183e-212
DAZL	3.5911029489804305	1.1892539826896198e-37
RUFY4	3.5894884469913597	1.5690826822588098e-63
H4C13	3.58629244766026	4.43794780499825e-09
ERCC6L	3.5796423495573504	2.8369028976744487e-267
FAM72B	3.5765679405001003	3.5676080510446986e-236
LOC150051	3.57623875091218	7.336604669315428e-105
RAET1K	3.57394684097137	1.7841136459484095e-84
TNIP3	3.5677518606248597	3.081134640975839e-67
H2BC10	3.56725579349494	1.8085892803097698e-23
ZNF560	3.5656886187800496	3.5589494275306e-24
SCGB3A2	3.5632716759122403	1.3420632954438701e-40
LYPD1	3.5612254711820204	6.501795527375898e-101
LAMP3	3.5578858361387002	3.6173684374059095e-100
CSH2	3.5569535079296295	5.2232476824050795e-14
LINC01460	3.5566309029852796	1.2660254695178397e-57
CDT1	3.55330698519792	8.074773579976747e-194
ZBED2	3.5486543486853397	2.5742091332514993e-66
PRR11	3.5485236577486603	0.0
RGR	3.5477674270926	7.57311930507377e-46
TYRP1	3.54377099987311	2.9958541297718595e-32
GPR19	3.5396957396198703	6.775594912442497e-183
NXPH4	3.53951555370193	5.953542537190008e-72
H4C2	3.5394174973276002	6.73252928184103e-31
LINC01429	3.53895350219835	2.2483151283927898e-33
LINC00858	3.5354852947868403	1.56140141917174e-20
PCDH8	3.53343253407274	9.712943335709211e-46
PAX6-AS1	3.53181835682221	3.8342719778988604e-11
CCR8	3.53153054880746	4.47655991936264e-70
TNFRSF9	3.5309898097341	1.09810221888334e-101
GPR158	3.5303402200428	2.77677402616951e-79
PRSS1	3.52722624998298	2.8433936856758796e-27
KIF23	3.5254998136410403	0.0
LINC02247	3.52489107900732	3.0269634836334896e-11
TRIM51	3.5186500585410805	4.31305498595897e-07
CDK5R2	3.51452777805997	2.0945235213260596e-32
ZIC3	3.51386884950464	1.2648732822526397e-16
S100A2	3.51290132692937	4.593691761106489e-47
IL21	3.51251684377244	2.12578509029718e-21
ORC1	3.5095139297017504	2.2852163572833187e-257
RNVU1-31	3.5090054995505295	7.942225040626519e-20
LINC02657	3.50467213448919	1.3153357357277695e-61
FGF5	3.5044900428603194	5.940876089695821e-40
CDKN3	3.50392497185265	1.1864628683625393e-284
NKX1-2	3.5025784364208103	7.992763919615178e-56
SOX14	3.50125846516921	1.3871792895332198e-13
MAGEA9	3.5007894286667205	0.0009402929012743359
LOC284930	3.4960661209971	2.04799402962008e-24
SCT	3.4951041146006805	1.7277559866963998e-56
GATA5	3.4918918178371	4.77968238689276e-21
SPRR4	3.49130367618496	0.000459395026588513
LINC00668	3.4911755990294506	1.03498425192606e-21
ZNF679	3.49071313159216	0.000601444394618734
GPRIN1	3.48696521451813	2.0212873396385792e-209
H2AC7	3.4864754915040295	1.1937925870768196e-53
H3C10	3.4824175739970897	6.166453612981929e-85
H4C3	3.4806016678570098	5.45274630523745e-40
ADGRF2	3.4803629986867004	3.15439365294521e-32
C5orf46	3.4795255951097595	5.83268727263363e-70
CACNA1C-AS4	3.47694099949348	4.71836621851984e-07
HOXC-AS3	3.47614901362951	3.240555613397389e-63
POLQ	3.4734778028355495	2.303883477527529e-249
LOC102724849	3.4720603329518394	8.642503905306309e-25
LOC101927139	3.46923869457523	2.32981835391129e-06
ATP2B3	3.4667434975143303	1.73694037183344e-38
TNNI3	3.4646469249411	5.13681841745681e-28
C15orf54	3.46406252834344	5.0821384305946695e-51
TRIM10	3.46380112052277	6.964823637446529e-28
C12orf56	3.46360990528638	7.095920096828998e-38
CKS2	3.46354631480392	7.643949878666995e-279
KNL1	3.46281718911663	1.3234846762197492e-222
UBD	3.46139302259963	8.797070118269439e-51
KIF15	3.4499414615879305	4.728150741194477e-286
E2F1	3.44964118248743	4.860532663231988e-284
H2BC11	3.44918443215468	1.2490817749282896e-111
PRC1	3.4488747764894	0.0
DTL	3.4469686314906602	6.637229891178257e-243
CENPM	3.4469205303001202	3.570962895043058e-193
KRT78	3.44294432157038	4.12424601874396e-29
RECQL4	3.44073785727885	2.7651487237354484e-232
LINC01559	3.4390934940350895	5.77640841234913e-24
CENPE	3.43813305962304	6.647484718863668e-273
TMEM179	3.43563334438021	2.3018016391566895e-25
EDN2	3.43507531054303	1.6980684473775098e-56
ENTHD1	3.4349088192721005	2.5996708805898297e-63
ANKRD1	3.4334241641419796	2.40173391882362e-45
MEX3A	3.43116788306624	6.375779401784689e-146
TINCR	3.43006770088385	2.3741385271781895e-67
GLIS3-AS1	3.42807361646879	5.260258472017539e-32
FAM111B	3.42348499542346	1.7148273537376493e-135
H2AC4	3.41942220244252	7.249398008058559e-29
H2BC6	3.4166415950025497	1.6980684473775098e-56
RHCG	3.4165784510919703	2.3772218722604196e-47
FAM72A	3.41651812876441	2.4026985498825887e-232
TMEM132E	3.41520682486951	5.5602390517390986e-42
HRAT17	3.4151393611119505	7.264469659611511e-14
RAD51AP1	3.4121296723608	2.463088360765109e-223
CEMIP	3.4099869616661	1.4601590761061596e-97
NKX3-2	3.40987102514964	2.1012242518551194e-65
PGPEP1L	3.4057785384298396	2.2825691740668298e-42
CLLU1OS	3.40393771408555	6.220538883352389e-37
RN7SL3	3.4014160632311805	2.1769779101664496e-40
MIR137HG	3.40130085704387	1.1322273459909503e-15
MT3	3.39948346631922	2.2673953565940295e-44
UBE2S	3.3987542588848	1.3342706396099792e-253
PLAC1	3.3952076423891095	3.0108350843545402e-46
SNORD3G	3.39464950625866	0.17053857749455298
NOS2P3	3.3923037540307797	2.02218347906211e-22
AHSG	3.3914156018527994	1.5204608576189098e-21
KRTAP17-1	3.3875491496215098	6.490686529743471e-15
H3C4	3.3874138423269504	6.226206512981648e-62
TNNT1	3.38695737019153	1.8626588096147302e-42
SHCBP1	3.3862385257087304	1.645593962420809e-255
HOXB9	3.38622786323164	5.698065117059559e-58
CBS	3.3856978595338	3.4390247733114095e-71
LPO	3.38490379739837	1.6456952111506997e-64
CALCB	3.38347489207299	1.47364235368794e-47
SPC25	3.38339728761533	2.051608367306659e-286
CDC25A	3.38016581399299	1.8941469439338094e-287
LINC02466	3.37931928466501	6.0954794818954006e-05
SLC24A2	3.37888490447797	2.0393392609540597e-57
IFNL4	3.37784707233006	2.8572025532476694e-29
DKK1	3.3760778332936696	4.71457058704379e-42
BCL2A1	3.37334698645311	7.43915486349427e-63
IGFBPL1	3.3691481699724104	2.5467893570177096e-50
ELOA2	3.3671068841060494	4.0891447140191597e-22
SERPINB2	3.3605637829726804	5.871260060133939e-31
LOC100506405	3.36005657166161	2.15776524321425e-09
LINC00552	3.35941729169891	4.60867644679306e-27
ZIC2	3.3589368454113706	2.88573216649668e-28
LINC00898	3.3586705153596097	3.35650681186589e-18
KCNV1	3.3578263351287996	1.1006495519784099e-23
H2BC7	3.3561028781931097	4.34977869151861e-44
IL21R	3.3549231023837205	2.867688726372819e-95
NANOGNB	3.3546262804294904	1.39262921964426e-16
MUC5AC	3.35355116162345	2.4717186451971898e-26
LOC101928565	3.35246569788769	3.70478825627409e-14
VXN	3.35046616290765	3.389031360321539e-52
TMEM158	3.3500816909294504	3.3672203153209293e-97
BRSK2	3.3443283825753496	4.554322336522239e-53
KIRREL2	3.34421704250499	8.14261564400519e-45
ESPL1	3.34268923254477	4.747017537568668e-228
SPATA31A1	3.34184974232333	2.9571080311736806e-07
TH	3.33988772559618	4.56018541038201e-34
H2BC3	3.33827330805936	7.995614118486679e-20
OLFM3	3.33443457971663	1.31817091909923e-15
ALKAL1	3.3340927808254097	1.3311188396931698e-21
LOC102724511	3.33133749696606	9.26740446382474e-10
LOC780529	3.32883944448986	1.9768468979813203e-14
LINC01694	3.3285595832801	7.760654735341658e-51
SCARNA10	3.3280712371267795	1.95546914903397e-26
CHAT	3.32523129336315	1.62815259560008e-10
AARD	3.32502619118063	2.7672403773702498e-55
RAD51	3.32437647400978	0.0
PLA2G2F	3.32243705966785	1.6498436785051202e-15
AUNIP	3.3205332048169796	0.0
CPA4	3.32039181386953	4.460897597232928e-59
KIF18A	3.32017260841933	1.3414962702600193e-266
LINC01205	3.31960845291723	2.4679052895467803e-07
TMEM72	3.3195310459638705	3.185825549808e-34
VGLL1	3.3143412966144004	1.4379594391296e-46
DIAPH3	3.3091131801076	2.147852949409919e-211
C1QL4	3.30587095168837	6.161958990420189e-53
FEZF1-AS1	3.3058473532718597	1.4343890984731198e-23
SPAG5	3.30550754419821	3.103608777425078e-284
FAM83A	3.3050686798536004	3.94644544670136e-33
CCNYL2	3.30448021137725	4.95354668330787e-34
CENPW	3.30370563861503	7.108254283858987e-173
TAFA3	3.30365149669718	9.38122468861024e-56
LYZL1	3.30290421834403	7.80664264902685e-17
CHRM3-AS1	3.3022664275956295	8.18133081043366e-15
INHBA	3.30185152318314	6.320553206449828e-133
KRT6C	3.3008172554926603	2.3738829051952496e-28
RDM1	3.30053594448456	6.829229645540127e-108
CTAG2	3.2980404794554197	1.7533040710903798e-05
EZH2	3.2951271501113797	0.0
LINC02529	3.29482286377572	2.31562415003603e-11
KIR2DL4	3.2945477975896402	8.021965180307098e-45
DCAF4L2	3.2881521726468397	6.348907260545321e-07
MDGA2	3.2870655069583194	7.884760403780559e-47
TEDC2	3.28416526843984	9.357009709479947e-208
AIM2	3.2826195352128	2.9583229159239295e-70
SHISA8	3.28236717448985	9.50418182010702e-35
KRT83	3.2781242872272998	6.94643033000345e-36
LINC01929	3.2750164303532796	2.3683038688090296e-53
H3C8	3.27262713766886	3.2423062131375794e-50
GLDC	3.2723627621053097	2.70174709543178e-45
SLCO1B3	3.2718421148257404	2.8766757537423e-07
IL12RB2	3.2695186735102	2.4331193013625998e-76
TICRR	3.26851721914731	2.638305427812968e-255
MAEL	3.26799480356242	8.94557362165946e-30
GPC2	3.26616833628206	1.5954757920522096e-98
MAST1	3.2648832558009304	3.136226942035289e-83
LPP-AS1	3.2636901839567	2.7788550807327e-07
LINC01324	3.2632571386127798	3.6919812888505394e-13
LOC105374428	3.26222491847857	6.48719641269394e-07
KRT85	3.26060284622987	3.89829146248166e-25
CCN4	3.2605376661315297	1.3151240564805094e-90
GFRA3	3.26006225345719	2.5970197029984497e-48
LINC01634	3.2598309140396	2.01028129922661e-32
KCNJ10	3.257897881069	1.1000309374651999e-72
CTXN2	3.25748269976511	2.75049004339074e-29
PRICKLE2-DT	3.2542924442649297	3.31188270082114e-33
BECN2	3.2518113864215294	1.22768049426036e-30
KCNG3	3.25095091852135	3.553432136196629e-57
GABRA1	3.2504731077885096	9.48754918278432e-12
OTX2	3.25031024950338	4.04455626383294e-11
LRRC14B	3.24994759441912	1.3543803041986599e-33
MIMT1	3.24918641041633	7.959319547486219e-23
FUT5	3.2477632225064097	3.31290884026033e-23
MNX1-AS1	3.2467082748893303	3.59144385580686e-41
MNX1	3.23926421103827	1.5108317385423899e-40
ELAVL3	3.2358508184732098	4.52919692054371e-28
CNTN5	3.23448502877159	2.2267309802485698e-28
IGFL2-AS1	3.23286999670838	6.23481605008353e-29
LINC01950	3.23281895493794	1.7828916965689798e-16
COL26A1	3.2321609363754904	3.33972793597937e-37
LRTM2	3.23001123427868	1.26606856501981e-25
HOXC11	3.22992651906552	5.564395994889659e-59
CACNG5	3.22790672796196	1.40756148532713e-16
KIF11	3.2233131523102796	9.664782037016086e-275
RETNLB	3.2233053524784396	3.50475906311096e-18
LINC01854	3.22223604182858	4.37897012386177e-06
LINC01446	3.22221635577194	5.793853219556099e-08
AVPR1B	3.2155712671967702	9.29037257278209e-22
LINC02864	3.2152702735076297	1.6265725876748498e-13
SLC6A19	3.2126965048265497	1.8165862585586296e-16
MARCHF4	3.2120119057456	2.3545672723037998e-45
CCK	3.21134018234007	7.18904209274934e-26
GJB6	3.2096928350448595	1.24527119730029e-27
MRGPRG-AS1	3.20920383648789	4.837098872863e-08
CDC6	3.2068078129480697	5.069360569887847e-224
NPHS1	3.2060422024972794	3.10290338854556e-30
CCNB1	3.1989466001326203	0.0
H4C1	3.1974357559671303	3.5334001410661796e-22
DEFB4A	3.19559845549816	0.0069254873959486395
TEX37	3.19527591636212	1.6346839959161198e-18
GINS1	3.1935649556882204	1.1429640989803394e-302
LINC02269	3.193278192428	2.79480289823059e-12
HMSD	3.19286609614712	1.81135693486719e-49
KHDC1L	3.18939555875471	9.673872249792099e-24
TAFA4	3.18747909039747	3.62848219343819e-43
LOC101929457	3.18111801742773	1.0998223906908698e-45
MIOX	3.1778742616908504	6.982825515838348e-65
BPIFA1	3.17628962743545	3.361310687387e-05
LINC01508	3.17510363922006	4.4770642983064e-44
LINC02408	3.17383592881553	6.3993346656804e-46
SCN1A	3.16696656498275	3.07431961733782e-23
PNLIPRP1	3.16296925824538	2.42889838642493e-16
LUZP4	3.1625727066604306	6.08377972402865e-17
OIP5	3.16190906251726	5.083653322175227e-280
GSTA2	3.1582013483471503	3.493655330255089e-29
SH2D5	3.15806255798141	9.52366476204696e-48
BPI	3.15737701830566	2.10992220722971e-49
MYBL1	3.1548230735652405	2.0976906646975394e-94
RMI2	3.1546370654146005	4.626173419366559e-190
KCNK5	3.1543975127196	1.1593338202429797e-106
ESCO2	3.1518527102821805	5.159816986961949e-159
RSPO2	3.14760536481607	1.01247181212343e-22
H4C6	3.14577989236323	4.83129683450291e-11
LINC00922	3.14126649102925	5.43036642128261e-43
LINC02771	3.13891121107119	2.1180550774499803e-45
GRIN2D	3.13775415285945	2.9004377597764695e-83
LAG3	3.1377177757484502	2.49242888168803e-77
ESM1	3.1360869507242994	8.158058914687137e-116
GJD2	3.13415986946292	3.3323179524309303e-07
TRPA1	3.13396518005655	3.720831638674029e-51
SIM2	3.1300219864636802	6.338642281821559e-98
DNMT3L	3.1275757822440804	1.00729942928411e-15
SLC12A5-AS1	3.12747212222397	8.873739461533678e-77
SMR3A	3.1270990236608798	8.552732508396249e-06
IL36G	3.12693181237327	7.676534623200041e-23
DPP10-AS1	3.12656029773113	8.53572311724146e-12
FEZF1	3.12583417401813	2.6788065109291603e-15
ARL9	3.1254516609469905	7.670200763584439e-91
STIL	3.1253205110094906	7.111279304173046e-263
CRABP1	3.12482963219779	9.15983964913355e-35
ZNF670-ZNF695	3.12457259621527	9.753093654232406e-125
OLIG1	3.1232746148491	3.6353111225308895e-21
IFNG	3.1208685662908704	1.5282612186429397e-40
LINC02323	3.11884736423558	4.0377090515021394e-53
PLA2G4D	3.11790025382963	1.9860754815709398e-38
LINC01574	3.1177542292915805	7.12032866761491e-09
ABCA13	3.11747203974392	1.02807865252767e-33
LOC101928844	3.1161984610756	4.01714186011601e-34
PTTG3P	3.1124493627475	5.13804062789109e-16
SNORD3B-1	3.1087024212874903	4.01046927609699e-21
LINC01926	3.1049392500509705	3.40625310010899e-16
CYP2W1	3.10427891791241	3.51505397854808e-27
LINC02492	3.1041215158112205	4.850322438925429e-16
LCTL	3.10256934793439	1.6832062789889696e-75
SPANXB1	3.1016943733767004	2.35413189202554e-09
CSMD2	3.09994175872931	1.8363798603595798e-63
LOC643201	3.09884028632926	3.1206214774002096e-37
HHIPL2	3.09745031822326	3.81210845918181e-41
SPRR2D	3.09608016014367	1.6943445343283399e-09
SPZ1	3.09603483047279	4.1450964814283704e-07
OASL	3.09393495939418	2.38878424171081e-73
LOC730338	3.0911526673783905	6.05262958969956e-15
INSL4	3.0899240780817996	4.49989881406392e-11
ARHGEF9-IT1	3.08874397433065	2.45528496175688e-13
ETV7	3.0860750264841097	3.5198458401483496e-105
ERMN	3.08533559898237	1.13854776306428e-59
STXBP5L	3.08524305554134	1.0181339937829301e-35
CDCA7	3.08462039934728	6.548303876932247e-172
POU3F4	3.0843377573863595	7.28168710205705e-09
C6orf15	3.08370561532753	1.09223557890908e-27
TMEM92	3.08259670691304	2.2699169340393094e-56
LINC01615	3.0815901562049706	1.3116503168528898e-69
LINC01905	3.0767787443937005	9.48762738830576e-09
MUC5B	3.0763181059956604	3.0536132537616694e-52
CD19	3.07506396205121	1.56372864899857e-41
HTR6	3.07423135563006	8.253928354089919e-42
TPRXL	3.07361182075208	1.8820841421803396e-56
ERFE	3.07312710550947	5.785401870758959e-74
GFY	3.06655867623235	3.75012118926264e-20
SLC30A10	3.0655870068607904	1.2442727659751799e-30
HASPIN	3.06527656826348	6.077283365670457e-237
LINC00602	3.0634542228297	6.686231992391611e-17
MFAP2	3.0623337077155797	5.686264744070718e-136
TYMS	3.0614985693174304	5.513213563401238e-180
FANCA	3.0596605800059105	8.013630250841256e-216
TYMSOS	3.0562130624180495	2.7168396575500093e-115
LINC00524	3.0559477098095296	5.21793357715033e-12
FAM9A	3.0544442334334905	3.0348953975583e-07
CNGA2	3.0541944518324398	2.9113120679562696e-07
LCE1B	3.0536127035687404	0.000734921504213516
LMNB1	3.05285389807694	1.4769772027576393e-239
LCE2A	3.05264877747573	0.000129118060982171
LOC101927434	3.05216849067367	1.7691908196088701e-07
LOC105369507	3.04925056090133	0.0028154077295199998
LOC105379391	3.0488542323243797	4.37152845303994e-14
KLRG2	3.04871139612212	6.5386479831602e-70
ULBP2	3.0479478155157	7.298598263265327e-87
OGDHL	3.0471760999600797	2.8480113361339197e-35
ADAMTS14	3.0457847885252005	1.9895877411443496e-76
LOC102724908	3.04477127254959	3.40836926023567e-07
PRSS2	3.04339036536371	9.654180057662969e-23
TACC3	3.04198233982192	3.932197730419908e-288
SCARNA3	3.04038608205579	2.00818063413031e-06
CENPI	3.0374603426222797	1.7735086602970693e-265
MUC13	3.0352789011922203	1.9654117276125201e-28
MYLK2	3.0339192383672406	1.3372783671813597e-87
F12	3.0337069832224	1.1811738459225298e-76
TLR8-AS1	3.0317784200121896	1.64912563747483e-19
LINC00605	3.0313765942226203	4.49932937645967e-35
KRT86	3.03108873901543	8.583850998269529e-51
VSTM2B	3.02970736595881	1.28874797236068e-07
GS1-594A7.3	3.02915849761504	1.1599980920340902e-24
LINC00397	3.02856763796004	0.000710046146733132
SH3GL3	3.02540036256666	1.14425343221461e-36
CDH19	3.02380723210642	3.89628630973888e-22
H4C5	3.0237528473616	9.743207296307058e-67
MYO3B	3.02289300309857	7.122712823827749e-53
LRRC15	3.01945394654994	2.34699182040599e-68
CILP2	3.01890994889867	2.6491852647024597e-80
CTXN1	3.0180682030719	8.191304183327758e-83
ECE2	3.0177063685983105	3.619387374613228e-197
RN7SK	3.01715724168595	7.823320721853628e-25
BLM	3.0160254496769907	6.713299269987997e-217
MAFA	3.0153317460994904	1.66530566091457e-36
CCDC166	3.0123671869975097	1.2848968739343102e-28
MMP9	3.0098725115556197	7.739463504304698e-59
HTN3	3.0097571249757302	0.00028905505282294304
H2BC13	3.00572278237077	1.8258316536881398e-48
LINC00052	3.00300663132179	1.22678327922855e-11
RTKN2	3.0025646171067404	1.0155292593209298e-119
FOXI3	3.00175421111992	1.3873487515984697e-30
KIF26B	2.99869834241557	2.5972415520840495e-80
MYCNUT	2.99865281850856	2.1827462625393797e-19
FZD9	2.9980522599921	3.6797560662468695e-60
LINC02539	2.99757638037795	9.96447142663959e-22
ARHGAP11A	2.9971955569241397	1.789561973181169e-250
LOC728485	2.9962352861725496	4.90612153564438e-46
INAVA	2.9960877394772796	7.0004880290249e-80
CASC20	2.99516283979042	2.04557443588454e-08
LINC01925	2.9947066234047504	1.82269927170682e-06
LINC02473	2.99470223893372	5.8086913001871007e-39
SALL4	2.99227742580028	6.43151559448082e-81
DRGX	2.99099442662306	3.65926607270347e-16
CHRDL2	2.98790627913662	1.64884649070252e-31
KRT2	2.9870402887729597	8.55081765753467e-31
UPK2	2.98700360840389	1.2108488405172998e-51
FOXE3	2.98671999597228	2.24900931710473e-27
CCL25	2.9865399785577593	3.01726973018528e-43
MIR3153	2.98210935602238	2.3517404613692302e-33
SAMMSON	2.98037523469803	4.874255375684589e-28
FABP12	2.98029886203637	4.6314933926179395e-06
PAX5	2.97594596581597	1.07071903500244e-35
ZWINT	2.97529226731899	1.1095276130423497e-212
CDH2	2.9738784603696797	1.32629875034969e-44
VENTXP1	2.9713279631071003	0.000421191481180035
GINS4	2.9666506589110697	9.370524369007137e-171
SNORA71D	2.9634806416832298	1.27943184046204e-11
PYDC1	2.9606334468181097	1.8198551042117198e-18
LGR5	2.9582347829804903	2.3743907218509503e-28
DNAH11	2.95473821422567	8.770419560555048e-50
UBE2U	2.95277043827337	2.0220019520527103e-13
FAM83A-AS1	2.95243726859653	2.8713602649822503e-23
FBXO43	2.9512507201366	1.0223325006068096e-121
GUCA1A	2.9505117043584104	8.13784173424107e-38
RSPO4	2.9494969231275294	2.5177349495437695e-38
IL21-AS1	2.94857457149709	2.01965500838075e-31
LINC01775	2.9469243078219503	8.610251677209719e-57
LINC01592	2.94578146746809	5.004614809007161e-17
KCNH2	2.9422055519057406	4.77715481378457e-47
SH3PXD2A-AS1	2.9421277339703398	6.524099217018308e-52
ZNF723	2.9416469005890096	1.8333641764970902e-08
NOL4	2.94157749591061	4.21419701021181e-31
COL11A2	2.94093402748407	1.8590719234271599e-44
SMPX	2.93834766252963	1.47380111405225e-29
PNPLA5	2.93822395196153	5.81936599542247e-10
LRP8	2.9365767199982202	2.661877929683489e-200
SERPINB10	2.9332741934736903	1.3408701505988798e-18
SIX2	2.9325271259864905	2.07057179488258e-47
RPRM	2.93202953824694	8.884599105692258e-29
GUCY1B2	2.93199774140997	2.22350832268513e-44
KRTAP4-1	2.9311531903585695	1.46754401113677e-05
MAD2L1	2.9299793945942096	2.861081765620008e-252
KPRP	2.92929907670721	6.45069634916873e-06
GTSF1	2.92928338315894	1.30937260176279e-38
HMGB3	2.92837530962508	7.302608413062626e-291
MYCNOS	2.9275878566696503	1.09328960264265e-36
HOXD12	2.92703539172137	5.03478126558088e-12
LOC728755	2.9229953042504	9.34326868544333e-08
MAGEB10	2.9216399821014907	0.000535489283101272
DCAF8L1	2.92143759293044	0.000977879608277621
ADM2	2.92133624482144	6.231368125586749e-105
LINC01693	2.9204356781855805	3.41363675706727e-17
PMCH	2.91778233097431	6.65728552581078e-32
TAS2R39	2.91714699509113	0.00603905488283647
MYOD1	2.91659372643225	1.86937596054387e-12
LINC01527	2.91616600609633	8.73449738054657e-05
CDKN2B-AS1	2.9154247848292	8.682748145450629e-84
BOLL	2.91223789412262	1.69551693788215e-21
HMX3	2.9102843819993103	4.0314890376373e-08
MIR1205	2.9090322935539903	0.000205103820950826
GPR84	2.9066406771976103	6.363485291476069e-84
TBX20	2.90273029420784	1.18871681990263e-15
CHRND	2.8973641664199303	1.3388798641859502e-16
LINC02154	2.89604138957402	2.164205031216e-22
MAB21L4	2.8936379906255096	1.3950930141466498e-28
KRT9	2.8934465535477103	7.62458893849203e-35
H4C4	2.89286285100609	1.81235127601809e-42
RMRP	2.89151419848379	9.819244975361099e-09
CAMK2N2	2.8910020742218	2.4077468214305496e-55
STMN1	2.8890236381951704	5.0733555297495866e-251
SLC6A17	2.88816309357724	1.6035855469872298e-47
MUC16	2.88653992299106	1.8657552242138896e-35
SLC22A20P	2.88494681294703	7.27390750692555e-55
UCMA	2.8833851249936098	1.56373487278629e-09
PANX3	2.88232875129615	5.949467515118401e-10
USH1G	2.8822789836400897	4.03564064350237e-34
FAM83C-AS1	2.88169007043091	5.920515799721119e-33
LINC00879	2.8810923807863396	0.0222873401534188
ACSL6	2.88100060732139	2.41127247318818e-43
LHX1	2.8809079355705296	4.89259885787118e-12
CSN3	2.87990549899284	7.247959017453921e-09
UNC80	2.8780386445205597	1.29331326673003e-31
BAIAP2L2	2.877866376581	4.6613125413974194e-73
SYNGR3	2.8767342459172203	4.1791419183791385e-85
LINC00851	2.8764181482940203	6.0530968849940696e-05
SNORA74A	2.87637835776217	7.086697479733281e-12
CD80	2.87619335735794	1.3098901803812897e-90
SAPCD2	2.8745488747403103	8.60512457308796e-106
LCT	2.8700555919207003	4.3409293352021295e-28
MMP20	2.8656919661488396	9.86185633445645e-23
FAM131C	2.8634596459416604	2.2518693171349298e-60
DYDC1	2.8633908825526695	1.3282007818399197e-15
GRK1	2.8627573807339304	2.02938091761128e-26
LOC105374524	2.86155586904231	2.8399479960216103e-05
CCNE2	2.8603764320494403	1.3550660305073695e-125
LINC02450	2.86022135098014	1.07088276707943e-28
SRD5A2	2.85890782572401	7.62339749457701e-30
LINC00706	2.85645059168244	4.80914188700955e-10
RNFT2	2.85572624322721	3.6164783979756096e-135
SPP1	2.85538732346077	9.02208825138412e-62
DUSP9	2.85261849804716	6.04694437450995e-44
LOC101928335	2.84965409236498	6.2360960187649e-30
GAL3ST2	2.84895446802454	7.8398842120117e-33
PRSS27	2.8478001801929502	4.3797610760472585e-72
GDPD2	2.84712877303591	9.26783430457409e-35
EME1	2.84612027128587	2.856234439905688e-219
ATP2A1-AS1	2.8443879966017502	1.0577579628145e-82
HAGHL	2.84367341076836	1.2972724379564195e-78
SCEL	2.84362403507433	8.71703837312649e-22
JPT1	2.8428578615731297	6.308348807904717e-192
DRAXIN	2.84235061549264	1.8750542332705297e-67
MAGEC1	2.8412211328766603	2.98714648566738e-08
CELF4	2.8406526784465402	1.3313301620635399e-61
MIR4500HG	2.83832649750006	3.0204030344824196e-20
HOXC13	2.8376286935780297	3.812926088255629e-70
LTB	2.8375394244743104	2.1855645962344703e-46
SNORA73B	2.8375188225067998	3.5242606617129797e-36
TMEM132D-AS1	2.8374519246757	0.0158645056393079
SLC16A3	2.83500416370406	8.816951301598208e-86
APOA2	2.8329470626678503	1.3246873836266e-19
LINC02544	2.83093551372778	1.6593185624386598e-55
XRCC2	2.8301541979424503	1.5364544004577593e-176
LINC02443	2.83006061867164	3.81238708957062e-05
UMODL1-AS1	2.82977505430681	1.8983607524209194e-37
DEFB126	2.82929612680748	6.042988132004829e-05
SH2D2A	2.8258257327075498	2.648407317645729e-162
LINC00520	2.82572048742448	2.7218960622854596e-20
MYH6	2.82398966693509	2.53068010124066e-22
KPNA2	2.82215813880928	2.4584597667922185e-302
LINC01416	2.81993786171183	1.29294245076714e-08
LOC100507377	2.8190421945892203	1.1658780018297199e-09
CXCL17	2.81643759089356	2.04997143787927e-22
C17orf102	2.8160683726355202	2.1399383225140498e-11
LINC01740	2.81597407428951	1.8197129776798098e-40
SLC6A11	2.8157298527609997	1.8911551465306396e-55
LINC00945	2.81439981427328	9.829501125804911e-08
HSD17B6	2.8132855898415796	1.8066094129479093e-144
PSRC1	2.81211898518169	2.044343992149089e-226
CST6	2.81089755713283	4.0180574070308e-40
OR2B2	2.81027434913988	1.3150782049923698e-07
GPC6-AS1	2.81008046070203	0.00336512743582926
PPP2R2C	2.8098314191650404	2.9312969575142893e-33
IFI6	2.80964895673769	6.0042535686085185e-64
LCN2	2.80871769799529	6.078227419127439e-31
ARHGEF3-AS1	2.8085774307329	0.0010319768704246
CAPS	2.8056853429961497	2.6735649146266196e-67
HRH3	2.80500367811812	1.03819625067736e-21
JAKMIP1	2.8045489127630603	3.35005977900036e-63
GAGE1	2.80424626673853	0.0277106968948894
TAS2R40	2.8037894457493597	7.75346433082486e-12
KISS1	2.80228450133273	2.0412841844954298e-42
PANX2	2.80165856689217	7.134010195083149e-66
SULT4A1	2.80130754843127	3.3283520818418904e-40
ERC2-IT1	2.80037356962706	1.8175043347802803e-05
LINC01448	2.79902120976041	6.47096396060019e-07
SOX8	2.7987980632059	5.484281355402809e-32
IGFL2	2.7987978892783203	1.3716681209307899e-39
TDRD12	2.7984516391595204	2.04143079137681e-18
TONSL	2.79807650648584	5.181731252953358e-185
ICOS	2.79435495868951	4.618856223150569e-52
LOC100132078	2.7924945976884903	2.1782867228088298e-13
PSAT1	2.79236842593177	8.549141532773968e-109
SMCO2	2.79159982545429	4.385659598830559e-63
ACRV1	2.79147776780001	2.2975073166248897e-105
CR1L	2.79127452528132	1.3914489825743799e-43
MIR3679	2.79033657716977	0.0032973941909152102
HES6	2.78911598485492	8.531193020141237e-86
LHX1-DT	2.7885801580026097	1.91390994583604e-05
ACTN2	2.78741164355023	3.4905663889772593e-38
LINC01143	2.7868899203330098	8.4218604597859e-45
	2.78679814074584	4.066932193439969e-240
RIPPLY3	2.78602095326567	9.141896506259317e-56
MMP10	2.7856517171712594	4.697983942478639e-28
FUT7	2.7836729390175803	6.82002556616081e-53
TIGIT	2.78123332878828	6.08111453941706e-63
CHRNA6	2.7799018798151804	3.19311783087658e-38
MLN	2.7790089033628	1.85133315283908e-15
MIR151A	2.7780741742781903	0.00130735916326566
CENPU	2.7754798695626897	2.8412456565967686e-179
CCL1	2.77540430380656	3.3787854158103196e-18
LINC02251	2.77513154095395	1.1900162313581598e-18
CTD-2297D10.2	2.77419125692142	1.4553578865251e-18
LINC01913	2.77293989596914	1.94762983088292e-11
PRR32	2.77150155175444	1.59342672170581e-08
CST4	2.7690527373917995	1.8136019234674402e-16
MIR4538	2.76788965422381	1.93254647946168e-13
LOC100996318	2.7665507742143194	4.045069099897359e-52
PLCB1-IT1	2.76546195736814	0.00482029394304336
RNF182	2.76315559870054	7.14664083940121e-37
TCL1B	2.7627979396030002	3.8404603961999003e-07
PRR7	2.76253058304806	7.632718450528748e-77
LOC105372179	2.7616623906168596	4.518078833526049e-09
SEPTIN3	2.75664091171685	2.8533569196609893e-65
C2CD4D	2.75604967235683	4.774055807208429e-91
GRM4	2.7544964175500093	2.2457187065979195e-41
KLK6	2.75427761196195	1.15175406907225e-24
LOC101927314	2.75087188533073	4.0466034283637706e-07
ANKRD62	2.75039539085719	3.56574944359816e-20
PATE1	2.74696872367927	7.24692078422408e-05
OR9A4	2.7468226754522003	3.14148630855131e-09
PPM1E	2.7468206355718703	1.9488816623757297e-42
LINC01551	2.74610062354706	1.24554994051849e-09
EPHX3	2.7448976511662697	7.87736055581184e-36
TNFRSF18	2.7444410309682996	3.56197947273258e-60
MIR591	2.74304533530195	0.0432261521415451
SYT5	2.74248910327302	3.5334557978384498e-34
OPRD1	2.7417610566425497	2.03511968052121e-37
GZMB	2.74003664603271	2.5649724572378196e-48
SLC7A11	2.73977514837947	7.578153962201248e-74
LINC00452	2.7395079683810497	1.55553707768168e-23
ADAD1	2.73949994877837	1.04710937201825e-07
GABRD	2.73929908810364	4.255011345816029e-67
LINC02121	2.73680699209903	2.75057929959305e-05
DNER	2.73601673406647	2.1625658725275896e-29
APLP1	2.73568848459438	1.5733803635261498e-63
LINC01742	2.73410873528679	5.34102372511266e-12
SCAT1	2.73393654445152	1.6058060713330898e-38
LINC01611	2.73223549321002	5.23790934245307e-12
H2BU1	2.73061978816862	3.240555613397389e-63
GRM8	2.72920184413127	1.10574005603306e-47
LY6L	2.72837638124791	9.497492582209179e-05
SHISAL1	2.7249071812327497	1.05185245568667e-36
LOC107987013	2.72440327259666	1.5208884833811498e-12
AIPL1	2.72360701939829	3.88207852491122e-14
LOC101929586	2.7232169205144	3.65324451339503e-08
SERPINB11	2.7231706561664106	9.19648298265216e-05
HMGA1	2.7204729713695897	2.2098358474729595e-172
PRSS3	2.71693559658454	1.28817197705065e-38
CDC7	2.7150618907906097	1.3767551754460593e-179
PAGE2B	2.7149447921431897	1.96235627285284e-11
PRKAG3	2.7146298910467404	4.54458439794451e-36
OR7E91P	2.71212782515517	9.38665038106184e-39
OR8A1	2.71144327533507	0.00112045712447605
KCNIP1-AS1	2.71103319431951	1.8682055915349798e-23
GJA3	2.70972220158543	8.242895810577859e-37
CLEC7A	2.70840585898113	5.653858607203149e-72
KRTAP5-6	2.7048547659088302	5.2491804251535403e-17
LOC375196	2.70203647917368	1.15737300142527e-41
TRIML1	2.69905398553245	2.9920366551939e-08
GUCY2F	2.6979424312398197	1.51346852487754e-11
SCX	2.6957012773515405	1.4899178918442196e-56
RASD2	2.6952308378553904	1.9455406871736097e-68
BRIP1	2.6928939989321297	9.507020351947308e-145
FTCD	2.6923852331212204	1.2498826198641298e-42
GCNT3	2.68808638070619	2.0774414727887e-29
CARMIL2	2.6879059319497403	4.255011345816029e-67
ZBP1	2.6842431355654197	2.04947827501748e-49
FOXP3	2.68298429123387	1.9807860255626897e-98
DEUP1	2.68255033222975	2.3071404594311897e-62
CIP2A	2.6819097922651802	7.456446016951646e-242
CHRNA9	2.68097599827002	4.0496279692306e-20
TPTE	2.67892222881328	0.007116683137277041
UGT1A10	2.6768021292324797	7.94312069961461e-05
LINC02182	2.67427570420592	3.5215147460976303e-22
LOC101928696	2.67203481374925	1.82505691498596e-11
LINC02398	2.6719739657509303	3.92147224505877e-19
BPIFB4	2.67189962337663	4.63237066341736e-13
PAQR4	2.67024832917609	2.140125844640339e-185
SH3GL2	2.6674248242289	1.8532004188791598e-26
FUT3	2.6665864799614702	4.3299634615593003e-41
LOC101928622	2.6658141505423303	0.0107056937723984
MCM2	2.6637165275691	2.826326297119109e-189
LINC01749	2.6629383536700697	1.79364378613161e-08
PYCR1	2.6618046960979904	1.4071096874377397e-115
TMEM132A	2.66143890274277	1.0301728206016897e-101
LOC102031319	2.65740096170666	4.15820091409556e-06
HTR2C	2.65733358556296	3.2729372011197303e-12
XAGE-4	2.65728743657711	0.00011816787910761499
MCM4	2.65517039694719	2.9915864354647784e-202
HSPB3	2.65462763253551	5.625778422137801e-09
ASIC5	2.65441422692092	1.89946230713021e-06
LINC01179	2.65403274995125	2.8200128297848103e-07
MS4A1	2.6532993401374902	5.05418834755812e-24
SIX6	2.65126426811214	5.8167564668030204e-09
HOTAIR	2.65020486973206	3.75873388625296e-34
MAPK15	2.64841788871231	5.66278659953556e-47
SQLE	2.64833021495582	8.451203729420928e-117
LOC644135	2.64148725522414	1.13803043496471e-22
LBX1	2.63925344817515	3.73325041470789e-07
H2AC21	2.6376601630366	1.3811183618095398e-22
PCP4	2.63721453814192	3.59601495137114e-21
LOC101928994	2.6321461833865603	1.0105572299887999e-11
KLHL38	2.63165586494792	1.8385357899489499e-41
SAMSN1-AS1	2.6308523139049504	1.4800843788479902e-17
PACSIN1	2.63029755224896	1.4654884148822596e-74
SNX22	2.63014514379562	1.7907402337074299e-53
MMP3	2.6290977760180296	7.499937168224629e-34
GTSF1L	2.6256429549837597	3.92136894149964e-20
LOC400627	2.6249580459828503	4.9759041642644e-44
PCAT6	2.6209656118853797	3.7116141070194286e-103
LOC644090	2.61738343250859	7.92470228068826e-33
FN1	2.6170636987296	2.19008568188787e-70
NEFH	2.61479467213454	2.81155516424013e-26
DPP10	2.61463739772998	4.00571277328737e-12
PDCD1	2.61451652595287	4.595900479463919e-46
UCA1	2.61417503754924	1.8659219634873498e-19
MIR3150BHG	2.61387105564172	9.117269239593169e-30
PNLDC1	2.61358820716289	1.8008939365138897e-19
SYNGR4	2.61332184127309	1.2442719220242299e-42
NPTX2	2.61265551201934	1.13739426338362e-30
CTSV	2.61210399990387	8.838441074108158e-58
OIT3	2.6088538015397202	6.191910087612039e-43
CYP27C1	2.6076335398635	2.86840777948912e-44
NLGN1-AS1	2.6065137949660597	0.0758001993850945
TUNAR	2.60618889511314	5.5549553307691295e-11
SLC2A6	2.60509048786525	2.9874265295640393e-84
SLC2A14	2.60464487082508	6.64432761846851e-37
BGN	2.60460579523873	2.4945908728812396e-72
LOC284379	2.60249026990168	3.99074695508243e-15
H3C5P	2.60046126441649	8.85230789083207e-15
LINC02685	2.59945885740117	1.8365027993214197e-14
SLCO6A1	2.5982114507122405	4.33755372528407e-08
RNY4	2.5980248026714903	0.00142919692819476
LINC01098	2.59678072000189	4.93032159926405e-13
LOC102725191	2.59657534757589	5.5195525243535694e-18
ECEL1	2.59579202704474	2.40347068880631e-28
GNAT1	2.5947001393830096	7.09848149500271e-22
CBSL	2.59361742725758	3.62860745277075e-20
DLX2-DT	2.59311430598705	6.495200954367629e-18
LINC00308	2.59216864596734	0.004607528961027171
GGH	2.59214183507189	2.711009954712299e-163
HMGB4	2.59176472283332	0.0016985238725322099
LAD1	2.5902912751800202	1.8527017964749896e-70
COX6A2	2.58894869123545	3.64431917015474e-17
LOC101929551	2.5889285629427206	5.48273280803087e-06
LINC02583	2.58808475829183	5.2647698612700695e-06
ADAM8	2.5872041328194197	1.9703561725567297e-105
MIR4261	2.5850102634534	1.1172754641039199e-10
BANCR	2.5841149678789304	1.2389437671836e-21
LINC02236	2.58360896352431	2.00899771747381e-29
MORN3	2.58353170909122	2.3161419097314397e-60
SYT13	2.58289117112814	4.64930035589829e-25
LINC02178	2.58247104823869	2.1855830535756197e-05
RBPJL	2.58221490181081	9.986838254835369e-29
TGFBR3L	2.58177292384201	4.74099669110645e-31
CHRM3	2.58048117881698	4.8705651922067694e-39
COL19A1	2.5797648002193396	5.90439412107499e-21
UNC13A	2.57949936809307	1.1168563998088397e-54
ATAD2	2.5790412065907002	7.684601496019097e-174
SCARNA1	2.57867001203273	5.6667185952715e-09
RIPPLY2	2.5766609742742204	4.26062861348431e-16
DIAPH3-AS1	2.5762427524010696	0.0547168091917653
LINC00319	2.57528020001352	4.5212921763462295e-09
CHEK1	2.57473968145111	7.496154919280196e-273
TFF2	2.5738467649671	4.29416529850751e-10
FOXP4-AS1	2.57348921294603	4.8469625898167684e-76
C21orf91-OT1	2.5733572363104997	4.3269044856006395e-19
CHST4	2.5721327913335097	7.294938173115649e-30
FOXJ1	2.57152707508295	1.14189996177869e-18
TREML4	2.57096181972494	2.61661369682657e-16
RPLP0P2	2.5690196559385403	2.15045325778096e-95
EN2	2.5686269466866603	1.0296222225646499e-22
CHRNA5	2.567645910751	1.7918184962709298e-101
LOC100129540	2.56755211014567	1.13861495208482e-41
CIB4	2.5651316152864	8.07857768894714e-20
SLC39A4	2.5637549428347204	2.794252293689479e-99
CLEC2L	2.56373542068334	4.1994633070611604e-21
LINC01932	2.56300914546104	3.14546973084495e-11
BOP1	2.5615237746960298	1.3125808084064896e-128
RNF113B	2.5609857009926498	1.01206718199395e-08
CIT	2.56028120085769	2.101448302555309e-205
PCSK9	2.5602655238744503	1.2223091229181e-27
PPP1R14C	2.56023817747141	3.82617286428566e-48
CCL17	2.5599542148202996	1.52425758506016e-37
APOBEC3A	2.55984946316185	4.31274804640688e-35
TLCD1	2.5597907741185804	4.1485806187006695e-100
LKAAEAR1	2.55898931679296	1.1445620319287599e-20
MAP7D2	2.55858597091049	5.09410060427757e-38
LINC02669	2.55826289503469	7.108028079633779e-23
KRT77	2.5577285878929197	2.1479075802144396e-12
CCDC150	2.55750849940567	8.085043558000728e-130
IFNA10	2.55746909202439	5.76658421375094e-06
LINC01414	2.5571913769778902	2.5061491036351502e-05
SBK1	2.55509715875741	6.735798277890259e-67
HTR3B	2.5549767255549303	1.4428404144870198e-06
BRINP3	2.55472571890366	2.4485000973065698e-11
ATP1A3	2.55048162898875	4.4754529205445995e-49
IL12B	2.54864638713398	2.5747768904178796e-34
PLAUR	2.5480648880660097	8.714177334972707e-131
LINC02099	2.54769111786986	2.33523324019659e-31
PRR35	2.5470958558765298	2.7903602498930097e-11
LINC00536	2.54355706561371	2.1646595499349399e-38
SLC24A5	2.5435313509451096	1.5547834817858599e-10
PASD1	2.54095591035441	1.63048700759471e-05
DDX53	2.54057248813207	0.000357972572061395
IL36B	2.53736639916568	4.3686355216529705e-06
TCF24	2.53720326337071	8.903932691741152e-17
CBY2	2.5368389030385603	5.28831997519962e-16
ARHGEF39	2.5367735095068	6.901868441038407e-229
C9orf170	2.53596063999936	4.0259017405561895e-52
LINC01776	2.53545536498966	0.0067241554531929796
QPCT	2.5351719806953703	4.205293353369149e-55
DDIAS	2.53475009899958	1.4724852701137294e-150
H3C14	2.53447526324747	6.201760661586921e-07
HCN2	2.53158781082202	1.3361580352548698e-58
H2ACP2	2.5315713044650296	0.0303752285951885
TRIM59	2.53083639051524	8.192563494207766e-174
LOC101927543	2.5286066930082898	5.9558092498865e-14
DHDH	2.5279219319956003	8.75954499724429e-55
PICSAR	2.52780585576156	8.409985316357699e-32
PPP4R3C	2.52564669587096	0.0128119194939354
FOXQ1	2.52532569652758	6.03727453916219e-31
LYPD8	2.52526170278925	4.93434094483184e-19
C1orf143	2.52407885880542	3.7311980648623294e-17
SPEM1	2.5238663291136403	2.4350243277676302e-11
SNCB	2.52139038773437	4.640426008384129e-19
DLX4	2.5208701685357	2.2091951585021296e-68
LINC02721	2.5204210200405295	5.5229448813305e-26
FCRL1	2.5200772193574803	1.8156047634808e-19
KRT6B	2.51983128294616	8.58717703254575e-25
ATP4B	2.51945593520661	1.46544988708217e-18
LRFN1	2.51923135838329	3.284340793074539e-90
TAP1	2.51549804637858	9.738238779213439e-83
OLAH	2.5152919588464	8.183740008983628e-33
CHAC1	2.51517526805538	5.899740105382988e-93
MNX1-AS2	2.51305748047254	6.00617145541091e-20
CRLF1	2.5129785881636297	6.013888563684879e-28
HDGFL1	2.50981042890864	2.63469668452722e-13
RGS9BP	2.50942831577075	7.8032428315801985e-59
SLC2A1	2.5080944071402795	3.143591663652219e-81
S100A14	2.50805467332733	1.3427598823855198e-37
LOC100128059	2.5079684911828997	6.18032236136306e-45
IZUMO2	2.5077021614644903	5.5009221838772e-09
SLC25A47	2.50683765678087	1.75153166585394e-23
KIF4B	2.5059694170868503	2.5155867501819e-37
LOC101929413	2.50544966233677	5.9940514211076306e-06
CLIC3	2.504895444042	6.018865489004779e-40
INSL6	2.50367964526912	1.4575824538448301e-12
FOXH1	2.50341745548256	3.8464562310191803e-48
LTA	2.50251342329014	2.4051626851154497e-51
MCEMP1	2.5006898024574102	3.93712131841399e-30
TPD52L3	2.4994604819957797	1.05444475455644e-07
COCH	2.49845805618037	9.7434606020011e-33
VIL1	2.4979666630733903	1.01042027291409e-19
STAU2-AS1	2.49788435303832	3.7688117462821396e-43
GHRHR	2.49700985141832	3.4765468089116204e-24
H3C1	2.49658957210633	4.19714037289148e-24
SHC4	2.49570208097662	1.8676932106701998e-33
BNIP5	2.49489156952731	2.9778337847142503e-15
UCN3	2.49481417925635	1.28781523855765e-06
DSCC1	2.49433848148572	9.299540629879434e-220
GPR158-AS1	2.49354135112137	3.49801557424359e-05
QRFPR	2.4924574720864703	4.79198920268776e-16
H2AX	2.49218758327983	5.335451168069648e-155
LOC101926908	2.49170313964629	4.6674948361014896e-05
PI3	2.49162301194532	4.8545593442467005e-18
PNMA3	2.4909228730394704	3.95704289053051e-42
NFE2L3	2.48923757096561	6.545136693277638e-130
TMEM75	2.4868904671923597	2.54373784359636e-18
IDO2	2.4867825090155	4.3880248974301893e-29
LINC01980	2.48560946923986	5.9014391884333606e-05
CXCR5	2.4836009354227797	5.39426345710093e-24
POC1A	2.4835003769344	2.4092925076612687e-219
UTS2	2.48296894558171	7.14316823887675e-25
CCDC167	2.48290806287521	4.7529058116927784e-175
HBQ1	2.4824287997209997	4.528097634575499e-16
NPSR1	2.4814100310371803	1.86640904440045e-06
LINC01191	2.48118311187415	3.28040631224029e-32
DGCR5	2.48110116719194	4.009689349841909e-52
FANCI	2.48066304648043	8.277018655898047e-199
DCAF8L2	2.47957261647874	0.00170080367617842
DYDC2	2.47636176440588	5.098333829207829e-33
LINC01583	2.4742586261390698	7.07811457415171e-13
EFNA3	2.4728828122852597	1.6465792012809396e-68
CRACD	2.47132071796819	3.72664822311956e-39
CABP7	2.4709825677447097	4.34846010504405e-42
MUC21	2.47018259834838	7.50454208137085e-11
CHI3L2	2.46762060797744	4.02232806381692e-42
LOC105371967	2.46694605392668	1.48243100517519e-13
MYCN	2.46669042840086	1.25645490657906e-40
CTHRC1	2.46598069044267	2.1090557132130393e-88
AOC1	2.46508601079816	9.004904480133778e-48
CBLIF	2.46488769448602	1.0766372932036e-05
TFAP2D	2.46436725561786	4.4269234199380605e-05
B3GNT7	2.4639481578344102	1.1827818577050198e-50
LINC02000	2.4632711996512002	5.10942401038997e-05
WASIR1	2.46206354007874	6.8132784823716295e-09
LOC105370757	2.4616442617967595	2.5190385516244502e-17
KRTDAP	2.46151153673381	9.35148882542907e-15
APBA2	2.46052937584028	3.0850927172953996e-83
L1CAM	2.4604079894923703	2.1835507283633e-31
MIR3126	2.4595331676849503	0.0167740763405775
KLK9	2.4595314628228904	2.83685072454658e-06
NKX2-1-AS1	2.45876183533198	0.00260372875783238
LOC100129291	2.4585780057071	2.26492976813746e-12
H2AC20	2.4584604435879	2.7566699826917794e-49
DNA2	2.4576021964397703	1.2528659357144298e-147
SNORA14A	2.4575519590345403	1.53119324489286e-11
DDX11-AS1	2.4563817145506497	3.6254619017719294e-120
LOC100421746	2.45347975721373	0.00027758521958465
SLC52A2	2.45210767249314	1.9766408323890393e-141
SLC6A10P	2.45113735047829	1.1043748496314001e-07
SNORA80A	2.4506467535417897	2.49019478119638e-05
ANKRD34B	2.44915735245851	5.271284819531e-22
RHOXF1P1	2.44768066455135	5.58687275832763e-15
KRT72	2.44725700791588	1.25960922206497e-17
VNN3	2.44717147323566	6.689421154260929e-18
CHRNB4	2.4470404482728703	1.91083379549183e-28
TMCC2	2.4466095207144702	2.3278934899285595e-64
ATP6V1C2	2.44546540464979	1.4068440862515198e-67
AMER2	2.4444137681461604	6.71834432485825e-13
SMIM32	2.4438399337836296	6.634948398607951e-09
MS4A15	2.44248731870146	5.296726131633929e-13
RASGRF1	2.44169259165073	8.172653115919108e-39
LCE3E	2.44137400017062	0.0307606657344678
ASB18	2.44099383708107	4.37370052274497e-08
GSTA5	2.44043710176256	1.90786892303688e-15
KLF1	2.4390523824721204	2.59848484896536e-55
TMSB15B	2.4377690037789397	2.8846206220130494e-63
DSPP	2.43494986621712	2.79555361221933e-10
FAM83H-AS1	2.4346978103431804	1.47331931176003e-76
LYZL2	2.43300017274341	1.03888192145634e-07
LINC01539	2.4329361524855	1.16021931105985e-13
FAM166C	2.43121536674835	4.5169806595896905e-48
LOC101928012	2.4304332358020497	0.00045753809432871905
AMH	2.4304307692503597	2.6863447767826e-27
LOC642484	2.42993173539267	7.34581623113188e-18
ILDR2	2.4298120602002595	3.1795951935616794e-38
SNORD67	2.42978814937042	3.76342692023697e-19
LINC01756	2.42977596652009	6.31183034727273e-07
LINC02404	2.42958753895574	1.25485843988183e-05
SUN3	2.42895886190631	9.20884921414781e-23
TRIM71	2.4262292181548397	3.6617062006912396e-19
CR2	2.4258607067526	3.35774286379822e-22
RNF222	2.42486202747498	8.305310413756159e-25
LOC101928674	2.42421146006902	4.5697935601767896e-66
NPY	2.42410722862141	3.82544763638514e-10
C6orf118	2.42369436906557	1.2599117935926998e-12
TMEM45A	2.4222685486777498	1.58076303249338e-57
H2BC12	2.4213858914411297	1.7581126152198397e-90
SPOCD1	2.42040117235018	6.18553719386642e-47
SPATA3-AS1	2.4201976856432004	2.8792176942667996e-36
VCX3A	2.41987577314383	2.8597417297841e-06
GINS2	2.41971290803247	9.415777493869307e-118
MIR4666A	2.41910569930938	6.70477165207532e-17
LOC101927822	2.4189177943659304	5.1318201268162997e-11
SLC10A4	2.41783172162593	8.443199889422191e-32
BCL2L14	2.41325143088487	2.6573434910349497e-33
MIR140	2.41324133284335	3.51865406674323e-09
LOC105372143	2.41259026208604	0.00135172248098178
ADGRG7	2.41131572798788	1.06266730556788e-09
MGAT5B	2.41091215733702	2.65826363011631e-32
CCDC198	2.4107047422847203	3.8554001250426104e-07
TMEM271	2.41027431572036	0.000353264022560913
ZBTB20-AS3	2.40993310029797	0.0028465413832555802
TAS2R38	2.409838026309	0.000632795882129257
CARD18	2.40776691093855	1.47820066247435e-06
MCHR2	2.40745498998245	0.00014680919389574099
CDIPTOSP	2.40648430371131	4.97710037243307e-31
OSTM1-AS1	2.40617183568397	3.90849756889507e-10
MAGEA10-MAGEA5	2.40582680077654	3.073282172012e-10
RXFP1	2.4053648907374	7.79826178245344e-34
LOC100288637	2.40527531709142	3.3883032021335395e-158
LINC02617	2.403132319061	6.578460085790861e-09
HSPA6	2.40241176721947	2.2952691398848995e-53
LOC102724421	2.4007566347991403	2.1936512275342e-06
RIMS2	2.40046695979992	4.09692828171843e-26
KRT33B	2.40000947152095	4.19837447257779e-08
KCNQ5	2.3996105780160897	1.02956745212487e-40
GSC2	2.39941210281425	1.3791514309012101e-07
PLAAT1	2.39816220532702	2.700905911645749e-72
NTSR2	2.39801569842709	3.40719020301594e-14
MIR4432HG	2.3968326917783997	4.53941445506117e-19
MEIG1	2.39659236951248	9.447833030082018e-44
LINC01771	2.39646847026474	5.050672434582339e-33
SPATA48	2.3956704696136497	2.79056466796542e-06
PPP1R14B	2.39505173365069	1.0387266010436298e-143
LSR	2.39368465533023	1.6518336477015696e-105
SHD	2.3936234661299305	3.0178795421261196e-19
LINC01276	2.39293968719248	5.69626611205664e-17
RDH10	2.39229823608439	1.42025459547629e-48
PLK4	2.3908964971657998	9.676648008585386e-192
MIR4714	2.39077498218213	0.0008722279908475111
SRGAP3-AS3	2.39017849062334	0.011697981160186001
CTPS1	2.3892222122358997	1.0185264120980895e-275
ITPKA	2.38899182009154	5.04596697619247e-43
C2orf91	2.3883589141762798	2.15687728058572e-22
H3C13	2.38789486020961	5.91078017891837e-29
CCNA1	2.38732845667243	4.8468222860884895e-29
PADI1	2.38667044577673	1.4303202041095802e-13
TMEM105	2.38613538814839	3.589749840306049e-41
MELTF	2.38572399286169	2.99007943385938e-48
MYBPH	2.3851257747109	1.7903809929032502e-38
PLSCR5	2.38511476146104	6.3837571707049994e-15
DNMT3B	2.3846909396617	3.961968346420539e-124
MIR4480	2.3831290630513196	0.00970470038308283
ANKRD22	2.3826262611029603	2.0045376722170502e-47
LOC105372069	2.38181291263825	0.0012674949176960301
MIR181B2	2.37972687248126	6.404055749441949e-05
ZNF730	2.37925912890727	1.56195885426102e-32
BSND	2.37780497442533	5.50504224967066e-25
RNY1	2.377548892769	3.34566023776591e-08
LOC100506271	2.3775483799959503	3.66874288251334e-05
SPINT4	2.3770136545281	0.0214578693270305
CDH15	2.37685569221621	1.81877394150658e-35
LINC01580	2.37636342095064	3.79879842278377e-05
PPP1R14B-AS1	2.37586682148251	8.866621690751818e-61
HTR3E	2.37511985196437	2.0330569454108998e-12
SRPK3	2.37476449073103	6.269289135839759e-50
UNC5B-AS1	2.3730629707042796	3.967348829612529e-32
PRDM9	2.37233352151239	1.0507327742642e-06
PNPLA1	2.37230728431794	8.14136447757061e-35
ST7-AS2	2.3705003755942897	6.85487021247122e-10
LOC101928809	2.36978026470603	4.7751648569545e-13
LINC00543	2.3696288542580497	1.07778529091883e-18
DBNDD1	2.36889938341552	2.6062867501101e-72
CCNI2	2.36856340071416	4.280233006184849e-34
GPR26	2.36697408605019	2.90448038775424e-15
WNT6	2.36590452644749	1.82297333159899e-33
ARHGEF26-AS1	2.3614567601368903	3.7631397182366795e-50
MIR210HG	2.3592381233447	4.459015043710949e-67
PDIA2	2.35886779901618	9.78090732312305e-23
HEPHL1	2.35692951996106	7.60696487891302e-31
NRTN	2.35590369747029	8.324917310607241e-41
RNASEH2A	2.35553339799081	4.6689670556578874e-172
SPRR2G	2.35460598369556	1.80830436102368e-06
SORCS3	2.3536491261778103	9.69354298701401e-13
NR2E1	2.35306597761842	4.6728375388361e-27
IL1R2	2.35215928430913	6.81648193064828e-39
LIMD2	2.35142196761495	7.659932291576978e-90
CENPN	2.3494255989599	1.592324445206389e-235
LOC102724153	2.3490928913631097	4.6494592785443496e-14
MED15P9	2.34841327043438	1.41778370552726e-06
ASPHD1	2.3474569402432404	3.21764061544365e-38
LINC00158	2.34682648966549	3.52778356665033e-24
NKX6-1	2.34595936167561	5.648065719940799e-34
RACGAP1	2.34590700324373	1.6983999999346695e-234
FTCD-AS1	2.34362018666733	2.7000368458169197e-07
TYMP	2.3401184102277997	2.69690948195371e-68
H4C9	2.33976565926243	1.8832843715557097e-91
SPANXC	2.3395168699217503	0.00689493888771631
MOXD1	2.3390747521191697	3.6714310055935098e-40
IGF2BP2-AS1	2.33774064307072	2.5252559144409497e-10
CALHM3	2.33607942985443	3.4267437211110196e-19
ARSF	2.33496105298871	2.4803554038272302e-17
LOC100287036	2.33359114431914	3.08428630720975e-34
FXYD4	2.33332621478471	1.56713760176853e-11
LINC01873	2.33323400901934	0.000109675547180991
ATG9B	2.33289055196982	6.00357418672987e-73
MAPK8IP2	2.3328278210347	4.94483228312502e-39
ARNTL2	2.3320473465634706	1.6373694899584495e-56
TREX2	2.33136218838198	6.858738697772459e-59
GH2	2.32925822352231	0.000125305363695982
TAF7L	2.32893417915276	1.7722597568274299e-41
HHLA1	2.32880041790906	3.0978337661468296e-09
HS3ST3A1	2.32858831896578	8.39254550296685e-53
CLEC18B	2.3262346925493	1.6425215260933498e-29
SLAMF8	2.326152587512	1.9950818832294895e-62
IGFL1	2.32451960934454	1.3264250943959e-15
H2AC11	2.32427934754669	3.6188494704347593e-39
NPFFR1	2.32394087224032	6.8224798077111796e-46
CXorf49	2.32392398065249	9.44074023866508e-05
PNCK	2.32384433565584	1.2320212715764e-35
CST2	2.32354801453017	2.1853707658886e-19
MAGEB2	2.3226676240202204	1.01731195411212e-06
RGS20	2.32227800425936	1.7979969077108799e-34
DSG1	2.32175239040943	2.15156751497682e-13
SRGAP3-AS2	2.32165813178713	1.2175360401552299e-06
SLC38A5	2.3214181160065896	5.1995934944385885e-58
ECT2	2.3211686243921	1.4218130406826695e-148
CNGB1	2.3203481801482595	2.17690673247483e-26
SIRPG	2.31939847403741	6.35958647013962e-38
HCRTR2	2.3181368609776203	2.81666039048252e-14
VSTM2L	2.3173981696608	1.2000941119062098e-30
SNORD111	2.31175753372839	4.28534811629497e-06
HELLS	2.31067713202383	1.7587973737086893e-120
PRB3	2.31021613765802	1.19849769245106e-21
GABRG2	2.30702467470782	0.000925763068406724
LINC00560	2.30663515706393	0.0019134032194580801
LINC02579	2.30522548389356	3.55747971362053e-24
SYT14	2.30489432674726	1.18620705540496e-15
TLX2	2.30388938130884	3.2658591742026798e-21
GRHL3	2.30379500869836	3.25705555391081e-44
HPN-AS1	2.30328979407853	5.22506238418837e-46
LINC00486	2.30299609928496	8.237927260074271e-11
SDC1	2.30286904776568	5.288370171463779e-56
B4GALNT1	2.30246323585004	2.6687539225184895e-54
ABRACL	2.30200537674288	2.6968686139190295e-118
LINC02120	2.30031433355565	1.22532490113255e-07
DLGAP3	2.2994248449721297	6.120256680633019e-49
CD207	2.2986239782680897	3.2418740017416196e-28
WWC2-AS1	2.29750662050248	4.7065067691414896e-05
MIR4537	2.2965818373794	1.24971361215254e-09
CLDN14	2.29551607607713	6.494591967563259e-34
IL37	2.2950625468676202	1.67280042485824e-17
PROC	2.2948126779108904	2.6559121309322897e-54
CEND1	2.2946873589671	3.952757334430289e-31
FIRRE	2.29283417093604	4.529506094721339e-33
PP12613	2.29264149406606	9.3894031428543e-09
MIR1207	2.2916306696988	0.00874031302827678
LINC01726	2.2914450763894303	4.31567840598243e-10
HOXA11-AS	2.29112821874029	5.44035953771101e-20
CAGE1	2.29069148869228	2.5809826959277893e-39
SNORA74B	2.2906188608206297	2.1077939855636802e-09
SLC7A11-AS1	2.2905256368705	1.3414579757326e-17
LINC02167	2.29041359743033	2.41819039447829e-05
LINC02451	2.29024796983109	4.3940770710367795e-05
P2RY6	2.2892049940919	5.616038723604869e-68
PAGE5	2.2882751621439303	1.55535738480303e-08
PAFAH1B3	2.28548325455964	6.4768496439495975e-96
RNVU1-25	2.28421867168934	2.4052973897331397e-15
CXorf49B	2.2840110099898197	0.000138842373573808
DPEP1	2.2839748199765197	2.1886302909734e-31
FANK1-AS1	2.2838845183762997	0.0723487731798883
PRR19	2.28324522584456	6.704880098489539e-103
UNC13D	2.28114987661099	6.124094484368369e-68
GJB5	2.2801211992421697	6.92955651246316e-23
RHBDL2	2.27984996872516	9.589166792162876e-111
C21orf58	2.27965827957596	4.621790751206458e-137
BMP8A	2.2791987337300297	3.9618358096002694e-58
CXCL5	2.27882192464344	1.3130801397690599e-18
GGTLC2	2.27816003993767	6.77441222701294e-10
MX1	2.27792018250385	2.20797937578068e-49
LINC01250	2.27762966247129	1.9075151605916296e-08
MYO3A	2.27722315260875	1.50299005342847e-16
SPINK6	2.27708366942668	4.1592049055718204e-10
RPL39L	2.27665560587563	2.1422727962185292e-122
MIR4762	2.27479487729593	0.008380868631957871
NIBAN3	2.2746938056075696	5.066899215896039e-28
KLK10	2.27419105474431	4.2792773449530395e-20
H1-4	2.27377355847635	4.8445425984157305e-30
B4GALNT3	2.27314686017417	8.353102505313558e-44
ZAR1L	2.2728320658474197	4.631557830282529e-21
CHODL	2.2721852753697203	7.025080039009448e-53
SLC22A16	2.27174312881804	1.29409445829558e-31
NYX	2.2701629767553704	2.15632384367123e-10
FSTL5	2.27011183228989	3.6197318176796703e-10
NKX2-1	2.2699498368618	2.8385490521965802e-05
NUP210	2.2697814956986098	5.460444702313469e-70
LINC02574	2.2688261296062904	2.51477696599846e-20
FSCN1	2.26751354198069	8.156569909400749e-79
CHI3L1	2.26672255602309	1.5549212016256501e-30
ZAR1	2.2653453696053196	2.48534267798825e-09
LINC02029	2.26533249796752	2.14648125622179e-12
LINC01478	2.26449059719746	8.504951990858771e-07
CENPK	2.2642815824057	3.5663991196922485e-123
MIR4539	2.2642040053550496	3.07740394595191e-09
RGSL1	2.26394219022934	5.13272337168588e-12
ADAM19	2.26380047226426	1.7460457366436994e-85
CPNE7	2.26318394125366	5.0102160231179104e-33
FAM71F1	2.26238479925467	1.4636295110651698e-20
FANCD2OS	2.25998071595493	1.52031109299098e-30
FEN1	2.25611324749295	2.5767235150115687e-199
LOC105372316	2.2559779040568397	3.1765766894194104e-07
SIGLEC12	2.25578822114153	5.48978558432254e-22
CHIA	2.2553537793830998	3.94727004851856e-11
UPK3B	2.25514122551201	3.4883629728392e-24
LOC285766	2.25493911830291	2.7549949814638002e-08
LOC105378591	2.25362384473121	1.1914718054838999e-11
SPEM2	2.2499712955695803	6.1173901360325e-12
LOC101928708	2.2498236395802502	0.000184700398282259
MIR135B	2.24978499279801	2.61523654716904e-11
C8G	2.2495546635862995	2.9158622129967195e-55
SYCN	2.2492046414503397	5.2644951822289794e-05
TRPM5	2.2490278510506	1.04039931605722e-22
PCDHB17P	2.24732026233219	4.9260190521407e-22
ODAPH	2.24615985172897	3.24514509824221e-31
CAVIN4	2.24597167677368	9.565656295494838e-85
IGSF9	2.2459619842479803	2.7921673527681894e-59
SLC5A8	2.2458693402852403	2.7209229957935197e-11
H2AW	2.2452040419534702	3.6636237819273596e-52
OR2H2	2.2444118622407796	3.04194882156398e-19
AQP5	2.24433753447913	7.2974449243993e-17
LEMD1-AS1	2.24399594178467	2.1594559313151998e-26
UGT1A4	2.2426571605667998	0.0172040215769409
SPIC	2.24262588659779	2.32048322148715e-12
TCF4-AS1	2.2424564939171203	0.0005717322784307981
LINGO1	2.24141475200545	1.2503185931756398e-40
LINC01153	2.2411853831206203	0.00044201497775834
LEF1-AS1	2.2410594046799703	1.11718893934398e-37
ASCL2	2.23967930965188	2.67780985386884e-38
TREML3P	2.2392201665811897	5.54068372815401e-20
P2RX5	2.23904743662256	1.16982418106124e-29
TMPO-AS1	2.23856417539665	1.7605717875147495e-130
GJB4	2.2373296795755295	5.75667799793872e-18
GAPDHS	2.2364264802448703	1.09552976460357e-12
LINC00491	2.2363627056484603	1.72752741023412e-07
COPDA1	2.23596090080569	4.02197553771982e-15
SNORA40B	2.23540996856489	4.76487492145218e-05
LINC02735	2.2344628088523195	1.9221779596633e-08
CACNA1E	2.2344132099683702	2.19962129600695e-30
CASC8	2.23352012467848	1.5944180396726799e-27
LINC01992	2.23327872634152	0.000260841493582974
SOHLH1	2.23324863496104	3.84483615163716e-08
IL2RA	2.23113031432127	3.46654065565149e-36
INGX	2.22981533873527	7.113683893063609e-35
EXTL1	2.22971605744925	6.851360215788061e-17
PARPBP	2.22920863557459	3.4619539642172484e-179
LMNB2	2.22916137979074	5.388823665101849e-154
KRTAP19-1	2.2290084077368797	0.0184254608954567
GPR156	2.227341478445	1.1064384207078097e-57
APOBEC1	2.22642448999968	0.00014491854368182
SLC28A1	2.22607399806927	5.7211239189641e-29
LINC01494	2.22600095522957	1.27976698586979e-11
VAX2	2.22490321026475	3.629008795266779e-51
ZNF367	2.22412757558515	2.9626925199929892e-123
PODXL2	2.2236393532415697	1.3209453945287298e-71
KIAA0319	2.22360051143417	4.62060519697724e-28
IL31RA	2.2230161854688397	3.22271964152038e-21
CD1B	2.2221888500762503	3.6013016341755395e-19
SPATA13-AS1	2.22138657924939	7.274773293745e-07
MEIKIN	2.2213063985693	1.16574961087805e-15
MROH6	2.22086497321	1.5669276590221697e-56
DSCR10	2.22040541580371	0.0397614967960692
DQX1	2.2180968055667596	2.98328440261407e-30
WNT10A	2.2169233576747596	1.44757571698974e-32
SLC6A9	2.2165190225261604	2.854576367383649e-91
GPSM2	2.2159409161783503	3.1166828709160894e-149
C19orf84	2.21591561258635	3.19958217935255e-31
RSAD2	2.2155386326253796	4.755009506237229e-41
LINC01714	2.2147336827571897	2.7163360940762903e-14
RETN	2.21431217290659	1.3627989236040199e-18
SECTM1	2.2125326983841003	2.74239265444767e-48
ANKLE1	2.21175646108438	2.0032227141209997e-51
MIR924HG	2.2117467522967598	5.786545181604658e-66
TMEM79	2.21142198893242	1.6591158115400295e-84
PHACTR2-AS1	2.2109924088504402	9.656715198211091e-10
RARRES1	2.2107629730497997	1.68725119788923e-29
H4C12	2.2099239047139903	1.1829986124859199e-32
MIR554	2.20950994987024	7.72977196521124e-10
TEX19	2.20923084964751	5.36198929737011e-17
LAGE3	2.20824718272513	1.2268642278997697e-118
TSACC	2.2079355785211097	1.2202733617073598e-83
ZBTB32	2.20765926114017	3.0754394794031294e-45
FOXA2	2.20756382388101	6.25226885779405e-06
ZNF479	2.20677653940861	0.0261283146755706
RAPSN	2.20627780574902	6.77576309269478e-22
LOC107986400	2.2034898655471404	0.000246017076796654
LOC101929460	2.20340310331929	1.05827761015265e-17
LINC00896	2.2014684402070497	9.11386479842898e-27
SEMG1	2.20137880660661	0.00717615800349814
KIAA1549L	2.20113591604426	4.3058135348797794e-47
BLID	2.1995733156766804	0.000443860290091597
DDX39A	2.19740031525017	3.7635578525877187e-165
LOC148709	2.19709846007397	3.3872669967323796e-50
FABP7	2.19403437953531	6.945856559522669e-14
RNVU1-28	2.19199351025873	0.0249413638253383
OBP2B	2.19153781930706	6.95571207650631e-16
FAM230G	2.1912020767341702	1.2266966796182699e-06
KBTBD12	2.18956778376948	5.002210754509429e-18
CHAF1B	2.18862252582311	1.9592281736725e-139
FOXL1	2.1874448952231003	4.90845304544804e-48
LINC02345	2.18653590937938	1.98225159818357e-33
C8orf31	2.1865040325875498	8.889187698316409e-26
C11orf16	2.18643562724214	1.6667701437692098e-19
LOC100505588	2.18602490757737	4.16963915158549e-05
LINC01671	2.1859764019758	1.4681175483569e-20
PLPPR5	2.18543506762891	1.2166887850502601e-13
TMEM215	2.1849075743859	2.9089142280263302e-11
LYPD5	2.1845334597193	7.812535564608859e-45
JPH3	2.18402549949498	7.248230839542709e-25
ST18	2.18368740124933	1.80091925652232e-30
PPFIA4	2.18322418559279	1.9030488849812296e-55
PLSCR2	2.18319794687747	1.87133688491918e-44
SLC35F2	2.18290203071215	7.721264987126489e-99
IL11	2.1824602626559098	1.4979648253777498e-37
SFN	2.18225358872186	1.2632578267401498e-28
LMNB1-DT	2.1818188703848502	7.43507994298764e-13
CHRNG	2.18170963668505	5.08562208365773e-22
LRFN4	2.18078849056898	3.371658454025089e-80
TMPRSS4	2.18024057800829	4.3750336428680895e-13
FANCB	2.17982365943342	2.6860483695871495e-112
OCA2	2.17909825206086	1.5657717245726898e-22
FAM171A2	2.17780014844333	6.87157372881789e-49
IL27	2.17752750053092	8.61327383084307e-40
RELT	2.17728136674694	4.884524354485239e-131
H2BC8	2.1769382350131203	8.797477977959089e-29
P2RX2	2.17492058147845	1.13539526197225e-14
MESP2	2.1741924869614198	2.32664093483594e-35
IDI2-AS1	2.1731868803344	5.36902382021883e-31
HRK	2.17212222513015	9.19611474409394e-31
LOC101928495	2.17142154471779	0.00018489652320823998
KRT42P	2.17086566422994	5.5267370196832496e-21
LINC00703	2.16928188982647	2.03833519322899e-06
C20orf144	2.16886932990951	1.1135807748542197e-51
SERPINB12	2.1675785242188503	2.42048814884223e-12
ZYG11A	2.16700781002951	1.46690093296908e-45
KPNA7	2.16568541865421	8.247112142037559e-26
LINC01215	2.16495450170589	3.0465527073878e-23
HS3ST6	2.16468624938488	2.1040074552652698e-09
MGC32805	2.1618258828044503	3.1864811693234104e-11
LINC02444	2.16159078133568	0.00019147566144601298
H4C14	2.1612244639909597	4.61501849330267e-41
SNORA14B	2.1612217175724098	5.50954398531985e-39
ASTN2-AS1	2.16115711343056	9.330431152155279e-05
LINC02055	2.15936238639483	1.70597857085201e-07
FMO6P	2.15926530158473	1.7615200643670298e-18
OLR1	2.15903942659464	4.675265814824029e-41
RFC4	2.1581964602178	1.2704989302866496e-173
ARLNC1	2.1581067500644897	4.56239839316291e-28
SNORA49	2.1573476059233	5.05824190807324e-07
CTLA4	2.15663958285562	6.627299161342759e-38
SPANXN3	2.15615502187078	9.748261542947099e-06
ACTA1	2.15598936676625	2.5092322890050894e-16
H1-3	2.1559575484028604	1.80233714297334e-20
ANP32E	2.15556608708581	1.7328793822579196e-150
STPG4	2.15544058098989	3.4310035119207396e-19
BRCA2	2.15493748195682	3.940131673568819e-93
GALNTL5	2.15443631942756	1.64232937057936e-05
C4orf48	2.15431724624638	5.33872076566526e-44
MIR210	2.15372564725991	1.5391671064845803e-11
MIR2909	2.15368733188392	0.0108332559292117
TTC24	2.15328958240196	4.65137043509515e-21
IL17F	2.1519225220305	4.60048351015372e-05
CCDC78	2.15175441147727	1.9250161074859102e-39
SMC4	2.1514195622038303	4.2899046346126186e-113
OBP2A	2.15130959085905	3.2628146599907098e-18
DONSON	2.15099171533207	1.5658069908869491e-202
PAQR6	2.1509017666654597	2.04357918695192e-46
VPREB3	2.1508137277658896	1.98767458182441e-28
LOC100288748	2.1500497784378	8.504654529698698e-55
PACC1	2.14820951860119	7.887017539293327e-192
CLPSL2	2.14757912263247	5.10180048907471e-20
LINC01608	2.14743985266883	0.0146950599906308
SRSF12	2.14692368568637	8.831308915211249e-67
MMP7	2.1467889018550603	8.69899985123427e-23
MAPK4	2.14662324725575	8.80209804762782e-25
LINC00839	2.14645867383778	2.2422468806557998e-36
CSTL1	2.14627693160008	6.73866808167989e-06
SNORD99	2.14571912156665	2.9443771709786795e-52
GPR18	2.1450252159309597	6.82067315468539e-31
FBXL6	2.14390100067402	4.659907573812458e-105
OR52E8	2.14326666748061	0.000239541041934432
H4C8	2.1428339174473	3.64242564841515e-29
LINC01602	2.14191303061851	2.21269865833192e-06
RTN4R	2.1418770876898603	2.1930599366536695e-60
CCDC187	2.1395204720186003	4.580937490237291e-12
ZPLD1	2.13923324347888	1.22733067616983e-19
SERPINE2	2.1389927278679197	2.4873909362888496e-51
DNAH8	2.1380066975985	3.79310739443442e-25
CCDC155	2.1373853706407497	1.8552035259297396e-15
GAS2L3	2.1370276714608796	1.3876391792909796e-118
ECEL1P2	2.13651016267357	3.78755153620225e-05
MIR921	2.13643972777246	0.11294162631146301
LOC101928372	2.1358634391	2.6994978403265204e-10
DSG3	2.13535518139877	1.8619910616753e-13
LRRN4	2.13533159932948	1.4678931821279302e-23
CKMT1B	2.13505318037539	4.2935964166246695e-26
SCARNA18B	2.13447800108546	0.00191475477748483
TNNT2	2.13389680263236	4.5696531646583795e-25
SEMA5B	2.13363116307973	2.21273472472548e-41
CELSR3	2.13352721676089	1.1030007406222998e-56
IGLON5	2.13065642561407	4.5845505918128394e-20
H2BW1	2.12951676187736	0.004503669838387479
LIPM	2.1294662455246396	3.0534150704488097e-32
IRS4	2.12919844523442	0.00209559699319898
TCF19	2.12906206124201	2.520665525841089e-133
LINC00547	2.12873218122897	1.19490894792542e-05
LOC105371899	2.12849834956466	1.4725585476816e-10
MCOLN2	2.12781947909883	8.274787063244249e-69
IQCM	2.12648242899162	1.68628113931883e-07
OTOL1	2.12632815935166	0.0254234539886927
LY6K	2.12614047538885	2.9328448538682203e-24
LINC02783	2.1235140152501897	1.92695352688714e-10
TRIM49B	2.12308438265311	0.00787968209904284
ST20-MTHFS	2.1212221492156003	9.203191221137129e-31
PKP4-AS1	2.121205212831	3.2826460445068797e-37
MIR5195	2.12055709707619	1.7419992456381e-10
GALNT14	2.11921061316838	5.62821885431851e-35
MAT1A	2.1175996258393703	3.5768162232999296e-23
TIFAB	2.11741379222775	4.10121176548734e-28
STEAP1B	2.11647762860072	4.0193407700152695e-28
EIF4EBP1	2.1163997793629097	4.279749679668529e-67
SLC39A12	2.11572973125145	1.0470021142791401e-16
C3orf67-AS1	2.11537045493541	0.0079325343550559
PLCH1-AS2	2.11465959698892	3.97593249288259e-09
CALHM6	2.11462989337196	3.1185027006463393e-49
RAD54B	2.11289547759675	4.768523709856239e-171
C2-AS1	2.11112785077082	1.2548267518297499e-27
SNHG27	2.11086690375897	4.75782985118241e-05
CKMT1A	2.1105123615256103	1.4323422496432099e-24
LINC02290	2.11041640422117	3.70086201328784e-11
H2BC4	2.10944500765775	2.0636457985621096e-34
S100A1	2.1090034558965702	9.03134518255551e-22
ATP2B2	2.1089742377886798	4.936276271752e-18
SMKR1	2.1088885090017397	9.819974292200269e-40
LINC02422	2.108498559193	3.85922667268069e-16
PATE4	2.10757372567882	3.87139808887286e-11
NAALADL2-AS3	2.1072989256224	0.0009658772538834401
DEPDC7	2.10691153098205	2.1981676207160493e-78
FBXW10	2.10674925002031	1.67244311971354e-23
CHTF18	2.10672177311492	1.5294104351639496e-84
KLHL6-AS1	2.10645039357482	3.62867988902761e-05
ARNTL2-AS1	2.1061736174251102	1.5980786569295998e-09
C5orf66-AS2	2.1049625491656	8.49498513275064e-05
SNORD3B-2	2.10492229807345	1.7090392215622702e-12
FOXC1	2.10425630339118	8.983944297995357e-81
B3GNT4	2.10375395893922	8.196303854558777e-77
NEURL1	2.1031482731661	2.4719701566651497e-19
SLC12A1	2.1024482658396	6.442889417177591e-16
KNG1	2.10223475032863	1.4273763402390901e-08
SLC17A6	2.1022264671943103	0.00024823047341615
LOC105375787	2.10164685721989	2.62119951422148e-07
LOC105375744	2.10054502984988	7.95734316350171e-11
EXOSC4	2.10030836391668	9.030235504822927e-77
PLA2G2D	2.0995872966698	7.0237806009223e-16
CXCR3	2.0991197304234297	4.0604602414888105e-33
CLLU1	2.0983089699502	1.0337863602682301e-21
CENPL	2.09816930921625	2.7360406731996093e-240
LINC00563	2.09813959160208	8.706865250965892e-14
MTHFD1L	2.09763573764575	2.5096713541275193e-146
FNDC10	2.09666393319114	5.142696574685539e-46
DRP2	2.09626803816424	6.456230375640739e-47
CACNA1C-AS2	2.0955198322256203	8.39156730020128e-23
FCGR1A	2.09478190222685	2.1369085017662897e-50
LINC02547	2.09429657086081	1.95014286087603e-08
CNR2	2.09383984078517	1.0939610043018599e-18
GLRA2	2.09377667611446	2.0148125235625e-14
ERP27	2.09301606688267	2.49531115343622e-35
SLC32A1	2.09186327869037	3.3666452057615006e-09
TUBA1C	2.09174906982308	2.2953611247223693e-168
LINC00421	2.0907190292934	2.5236098034495002e-05
LOC105372397	2.08988735190266	6.37870289791988e-13
SDS	2.0898859740155302	2.2461767177157995e-45
HES2	2.0896921800803603	9.3525163646748e-20
MMD2	2.08873581063776	4.66707639865287e-06
LOC101928389	2.0863061673894	5.0341631402099e-07
CLYBL-AS2	2.08557942346388	6.906703764713531e-08
ASNS	2.085541090745	1.8207117451096195e-119
HOMER3	2.0853892134483702	1.8950662463013498e-81
LOC283710	2.08534294158467	8.225157040572179e-29
C12orf77	2.0851913131931696	8.79778596204845e-09
STK33	2.08370339976006	9.38159109762562e-26
PFDN2	2.0835697844651597	6.482683882368368e-102
MIR5687	2.08327118876516	0.0462846847313003
GALR2	2.0821929753488	8.885412504674028e-25
SPATA12	2.08137012567788	1.01291959917268e-43
ZNF726	2.0813644209471898	3.62584292401941e-52
PAEP	2.08094655782338	1.4999433632234598e-12
LINC01587	2.0807458839286	2.78597793784175e-14
C10orf99	2.0802329161375503	5.5658139712532e-06
CHRM3-AS2	2.0797313875393604	8.205588453942208e-21
ZNF469	2.07892590852936	1.4435909152862997e-55
LOC105370622	2.0787413938314	0.0453091758581904
LOC107985164	2.07868020093037	1.54520735118248e-08
SNORD38C	2.07500527361588	0.0144922839696246
OR1F2P	2.07435429183988	1.57375023985132e-06
LINC01978	2.07418116575931	2.11342455778553e-26
F2	2.07229671829334	1.01151619679117e-12
RPS10-NUDT3	2.07206696944947	4.78202342045447e-23
CD300E	2.07186177743481	3.4029376876096295e-40
LYZ	2.07044463051532	1.4035643567095698e-26
LINC01811	2.07034177213649	5.38194695854466e-06
EPCAM	2.0690883490443603	5.8494525806778e-47
CCDC168	2.06720994351697	9.02456957457667e-32
IL32	2.06718064504964	1.76238585066021e-43
LBP	2.06636726828782	1.4389073190158699e-11
KIFC2	2.06607296080647	1.5381636035672897e-60
SNORD3A	2.06585092966098	3.72971392530011e-13
PLET1	2.0654287244598897	2.2846490322609396e-11
CDC25B	2.06516996424716	1.7760907562683096e-100
CLEC4D	2.06398792899091	5.5361453743895e-23
BATF2	2.0629940020121302	4.946242279520111e-32
ALG1L	2.06241209812764	1.3650059816436e-25
LY6E	2.0619646669148897	2.9022131917924e-51
CASP5	2.06018761481099	3.2492496350524604e-31
NME1	2.05842269189056	6.603887500559128e-124
DRC7	2.05672942077242	7.32190726488917e-24
OSM	2.05659163870234	4.655845936023149e-38
OC90	2.05638421465563	0.0705138207401079
LHX8	2.05630082630018	8.2102528557129e-09
CDHR2	2.05477909502597	4.0351216431979596e-47
CMPK2	2.0544503792994697	5.972775457248609e-45
LINC02588	2.05230540475937	1.64050307057042e-05
OVOL3	2.0515860550181397	7.412488350259919e-38
E2F3	2.05108579181394	2.8775995146145793e-151
EXOC3L4	2.05079319762285	4.04637379616678e-22
ZBTB8B	2.050151796529	5.80438775661906e-18
MRPL12	2.04999277938893	1.1663276244606697e-58
CNTD2	2.04912832492667	4.5123422663728394e-29
C1orf68	2.04899940645763	0.00764736158528558
BCAN	2.04880748973983	1.6150765637605e-16
SEMA7A	2.04836722930987	1.9192583540376695e-80
JPH1	2.04833416179868	2.13350789807308e-65
GPR37L1	2.04816301621852	1.02643518574754e-41
AGAP1-IT1	2.04774991991629	7.1212363455971e-27
H3P33	2.04686497978752	0.0042138303742925
MTHFD2	2.0453573097341002	3.650106400664679e-148
CCDC63	2.04522638523098	1.89300475898183e-11
[truncated: 23,114 more rows]
