# Supplementary material for: KK-LC-1 as a therapeutic target to eliminate ALDH+ stem cells in triple negative breast cancer
Source: Nat Commun. 2023 May 5;14:2602. doi: 10.1038/s41467-023-38097-1 (PMC10163259; doi:10.1038/s41467-023-38097-1)
Supplement: Supplementary file 4 — Supplementary Dataset 2 [file 41467_2023_38097_MOESM4_ESM.zip]

Archive with 8 entries (7 files):
- Supplementary Data 2/
- __MACOSX/._Supplementary Data 2
- Supplementary Data 2/.DS_Store
- __MACOSX/Supplementary Data 2/._.DS_Store
- Supplementary Data 2/Supplementary Data 2.xlsx
- __MACOSX/Supplementary Data 2/._Supplementary Data 2.xlsx
- Supplementary Data 2/Description of Additional Supplementary Files.docx
- __MACOSX/Supplementary Data 2/._Description of Additional Supplementary Files.docx
