# Supplementary material for: KK-LC-1 as a therapeutic target to eliminate ALDH+ stem cells in triple negative breast cancer
Source: Nat Commun. 2023 May 5;14:2602. doi: 10.1038/s41467-023-38097-1 (PMC10163259; doi:10.1038/s41467-023-38097-1)
Supplement: Supplementary file 4 — Supplementary Dataset 2 [file 41467_2023_38097_MOESM4_ESM.zip › Supplementary Data 2/Supplementary Data 2.xlsx]

## Sheet: protein list involved in Hippo
Hippo signaling proteins
MST1
MST2
SAV1
LATS1
LATS2
MOB1
YAP
TAZ
TEAD1
TEAD2
TEAD3
TEAD4
CRB1
CRB2
CRB3
NF2
WW1
PRKC1
PAR3
PAR6
PALS1
SCRIB
AMOT
PTPN14
WTIP
CTNNA1
CTNNB1
TJP1
TJP2
CDH1
FAT1
FAT2
FAT3
FAT4
DCHS1
DCHS2
FJX1
ZYX
LPP
TRIP6
LIX1
LIX1L
CSNK1D
ZDHHC
TAOK1
TAOK2
TAOK3
RASSF1
RASSF2
RASSF3
RASSF4
RASSF5
RASSF6
PP2A
PP1
ITCH
BTRC

## Sheet: protein list of mass spectromet
Accession	Gene Name	Description	Mass	Score	Matches	Sequences	emPAI	Coverage
P13645	KRT10	Keratin, type I cytoskeletal 10 OS=Homo sapiens OX=9606 GN=KRT10 PE=1 SV=6	59020	8789	257(224)	36(34)	18.72	60%	P13645_uniprot
	Peptide	Unique	Matches	Modification	Observed	Mr(expt)	Mr(calc)	ppm	Miss	Score	Expect	Rank	Query
	R.LAADDFR.L		14		404.2066	806.3986	806.3923	7.92	0	54	5.8e-005	1	376
	R.LASYLDK.V		1		405.2266	808.4386	808.4330	6.91	0	54	4.4e-005	1	381
	K.SEITELR.R	U	1		424.2337	846.4528	846.4447	9.59	0	43	0.0012	1	669
	K.YENEVALR.Q	U	5		497.2572	992.4998	992.4927	7.17	0	55	4.7e-005	1	1791
	K.IKEWYEK.H	U	1		498.2665	994.5185	994.5123	6.22	1	23	0.068	1	1805
	K.SEITELRR.N	U	1		502.2826	1002.5507	1002.5458	4.96	1	25	0.055	1	1899
	R.VLDELTLTK.A	U	10		516.3082	1030.6019	1030.5910	10.6	0	58	1.7e-005	1	2238
	R.LASYLDKVR.A		1		532.8125	1063.6104	1063.6026	7.41	1	59	9.5e-006	1	2635
	R.LASYLDKVR.A		1		355.5441	1063.6105	1063.6026	7.43	1	(37)	0.0017	1	2636
	K.VTMQNLNDR.L		2		545.7722	1089.5298	1089.5237	5.59	0	57	3.6e-005	1	2886
	K.VT->M<-QNLNDR.L		1	Oxidation (M)	553.7695	1105.5244	1105.5186	5.24	0	(31)	0.011	1	3067
	K.DAEAWFNEK.S		9		555.2537	1108.4928	1108.4825	9.25	0	46	0.00018	1	3110
	R.LENEIQTYR.S	U	16		583.3008	1164.5870	1164.5775	8.19	0	56	4.4e-005	1	3761
	R->.<-QSVEADINGLR.R		6	Gln->pyro-Glu (N-term Q)	592.8060	1183.5974	1183.5833	11.9	0	(30)	0.013	1	4033
	R.RVLDELTLTK.A	U	1		594.3594	1186.7042	1186.6921	10.2	1	49	0.0001	1	4072
	R.QSVEADINGLR.R		6		601.3186	1200.6226	1200.6098	10.7	0	61	1.4e-005	1	4260
	R.LKYENEVALR.Q	U	8		617.8478	1233.6810	1233.6717	7.55	1	(55)	4.5e-005	1	4592
	R.LKYENEVALR.Q	U	1		412.2345	1233.6816	1233.6717	8.02	1	55	3.7e-005	1	4593
	R.KDAEAWFNEK.S		4		619.3009	1236.5872	1236.5775	7.91	1	49	0.00014	1	4632
	R.SLLEGEGSSGGGGR.G	U	2		631.8048	1261.5949	1261.5899	4.03	0	72	7.8e-007	1	4951
	R.QSVEADINGLRR.V		2		453.2482	1356.7228	1356.7110	8.71	1	(27)	0.037	1	6187
	R.QSVEADINGLRR.V		5		679.3701	1356.7256	1356.7110	10.8	1	35	0.0064	1	6189
	R.SQYEQLAEQNR.K	U	2		683.3285	1364.6425	1364.6320	7.72	0	58	2.1e-005	1	6269
	R.ALEESNYELEGK.I	U	15		691.3338	1380.6530	1380.6408	8.84	0	86	2.8e-008	1	6429
	K.QSLEASLAETEGR.Y	U	15		695.8510	1389.6873	1389.6736	9.93	0	101	1.4e-009	1	6564
	K.QSLEASLAETEGR.Y	U	1		464.2369	1389.6887	1389.6736	10.9	0	(9)	2.1	1	6569
	K.IRLENEIQTYR.S	U	3		478.9325	1433.7758	1433.7626	9.16	1	(35)	0.005	1	7146
	K.IRLENEIQTYR.S	U	3		717.8975	1433.7804	1433.7626	12.4	1	52	9e-005	1	7150
	R.SQYEQLAEQNRK.D	U	2		498.5859	1492.7360	1492.7270	6.04	1	40	0.0017	1	7881
	R.SQYEQLAEQNRK.D	U	1		747.3757	1492.7368	1492.7270	6.57	1	(35)	0.0054	1	7882
	R.SGGGGGGGGCGGGGGVSSLR.I	U	1		775.3474	1548.6803	1548.6700	6.64	0	34	0.002	1	8556
	K.GSLGGGFSSGGFSGGSFSR.G	U	8		854.3998	1706.7850	1706.7649	11.8	0	110	8.8e-011	1	10154
	R.NVQALEIELQSQLALK.Q	U	35		899.0159	1796.0173	1796.0043	7.23	0	106	1.8e-010	1	10985
	R.NVQALEIELQSQLALK.Q	U	3		599.6807	1796.0204	1796.0043	8.93	0	(100)	6.5e-010	1	10998
	R.RNVQALEIELQSQLALK.Q	U	1		651.7146	1952.1220	1952.1054	8.48	1	68	5.4e-007	1	12171
	K.ELTTEIDNNIEQISSYK.S	U	1		666.3339	1995.9798	1995.9636	8.07	0	(56)	4.1e-005	1	12593
	K.ELTTEIDNNIEQISSYK.S	U	11		998.9991	1995.9836	1995.9636	10.0	0	82	8.5e-008	1	12603
	R.AETECQNTEYQQLLDIK.I	U	2		694.9976	2081.9710	2081.9575	6.49	0	(64)	4.1e-006	1	13175
	R.AETECQNTEYQQLLDIK.I	U	6		1041.9928	2081.9710	2081.9575	6.50	0	116	2.7e-011	1	13176
	K.ADLEMQIESLTEELAYLK.K	U	9		1048.5352	2095.0558	2095.0394	7.80	0	(79)	1.8e-007	1	13283
	K.ADLE->M<-QIESLTEELAYLK.K	U	5	Oxidation (M)	1056.5321	2111.0496	2111.0343	7.25	0	92	1.1e-008	1	13411
	K.ADLE->M<-QIESLTEELAYLK.K	U	1	Oxidation (M)	704.6924	2111.0553	2111.0343	9.93	0	(44)	0.00063	1	13413
	K.SKELTTEIDNNIEQISSYK.S	U	2		738.0433	2211.1080	2211.0906	7.85	1	46	0.0004	1	13937
	K.ADLEMQIESLTEELAYLKK.N	U	1		742.0546	2223.1419	2223.1344	3.37	1	89	1.8e-008	1	14023
	K.ADLE->M<-QIESLTEELAYLKK.N	U	2	Oxidation (M)	747.3856	2239.1349	2239.1293	2.48	1	(73)	7.3e-007	1	14169
	R.GSSGGGCFGGSSGGYGGLGGFGGGSFR.G	U	1		781.6719	2341.9938	2341.9771	7.12	0	(18)	0.036	1	14887
	R.GSSGGGCFGGSSGGYGGLGGFGGGSFR.G	U	4		1172.0054	2341.9962	2341.9771	8.13	0	168	3.5e-017	1	14888
	K.NQILNLTTDNANILLQIDNAR.L	U	3		789.7650	2366.2732	2366.2553	7.55	0	(80)	1e-007	1	14990
	K.NQILNLTTDNANILLQIDNAR.L	U	3		1184.1449	2366.2752	2366.2553	8.41	0	135	3.5e-013	1	14992
	R.YCVQLSQIQAQISALEEQLQQIR.A	U	4		916.1531	2745.4376	2745.4119	9.35	0	(97)	2.2e-009	1	17311
	R.YCVQLSQIQAQISALEEQLQQIR.A	U	2		1373.7262	2745.4378	2745.4119	9.44	0	118	1.9e-011	1	17312
	R.NVSTGDVNVEMNAAPGVDLTQLLNNMR.S	U	1		958.1401	2871.3984	2871.3855	4.50	0	(60)	1.5e-005	1	18157
	R.NVSTGDVNVEMNAAPGVDLTQLLNNMR.S	U	1		1436.7086	2871.4027	2871.3855	5.99	0	(110)	1.6e-010	1	18158
	R.NVSTGDVNVEMNAAPGVDLTQLLNN->M<-R.S	U	1	Oxidation (M)	1444.7033	2887.3919	2887.3804	4.00	0	(77)	2.7e-007	1	18237
	R.NVSTGDVNVE->M<-NAAPGVDLTQLLNNMR.S	U	2	Oxidation (M)	1444.7036	2887.3927	2887.3804	4.25	0	115	4.2e-011	1	18238
	R.NVSTGDVNVE->M<-NAAPGVDLTQLLNNMR.S	U	2	Oxidation (M)	963.4752	2887.4037	2887.3804	8.05	0	(92)	9.3e-009	1	18241
	R.NVSTGDVNVE->M<-NAAPGVDLTQLLNN->M<-R.S	U	2	2 Oxidation (M)	1452.7081	2903.4017	2903.3753	9.09	0	(73)	6.5e-007	1	18318
	R.NVSTGDVNVE->M<-NAAPGVDLTQLLNN->M<-R.S	U	2	2 Oxidation (M)	968.8088	2903.4045	2903.3753	10.1	0	(48)	0.00021	1	18319
	K.TIDDLKNQILNLTTDNANILLQIDNAR.L	U	1		1018.2271	3051.6595	3051.6200	12.9	1	109	6e-011	1	19033
P04264	KRT1	Keratin, type II cytoskeletal 1 OS=Homo sapiens OX=9606 GN=KRT1 PE=1 SV=6	66170	6923	222(175)	36(29)	7.04	55%	P04264_uniprot
	Peptide	Unique	Matches	Modification	Observed	Mr(expt)	Mr(calc)	ppm	Miss	Score	Expect	Rank	Query
	K.SISISVAR.G	U	7		416.7519	831.4892	831.4814	9.41	0	21	0.089	1	549
	K.IEISELNR.V		8		487.2744	972.5342	972.5240	10.5	0	54	8.1e-005	1	1570
	K.DVDGAYMTK.V	U	2		500.2294	998.4442	998.4379	6.36	0	42	0.00031	1	1829
	K.DVDGAY->M<-TK.V	U	1	Oxidation (M)	508.2265	1014.4384	1014.4328	5.55	0	(4)	1.6	1	2017
	R.TLLEGEESR.M	U	4		517.2663	1032.5180	1032.5087	9.03	0	58	2.8e-005	1	2253
	K.AQYEDIAQK.S	U	4		533.2668	1064.5191	1064.5138	5.02	0	39	0.0016	1	2638
	R.LRSEIDNVK.K	U	1		537.3030	1072.5915	1072.5876	3.62	1	26	0.054	1	2686
	K.AEAESLYQSK.Y	U	1		563.2780	1124.5415	1124.5349	5.83	0	22	0.072	1	3311
	R.DYQELMNTK.L	U	4		571.2695	1140.5244	1140.5121	10.8	0	37	0.0016	1	3472
	R.NKYEDEINK.R		1		576.7837	1151.5528	1151.5458	6.08	1	24	0.058	1	3583
	R.DYQEL->M<-NTK.L	U	3	Oxidation (M)	579.2636	1156.5127	1156.5070	4.88	0	(33)	0.0031	1	3630
	K.YEELQITAGR.H		18		590.3101	1178.6057	1178.5931	10.7	0	63	8.6e-006	1	3965
	R.LRSEIDNVKK.Q	U	1		601.3520	1200.6894	1200.6826	5.69	2	26	0.025	1	4271
	R.TNAENEFVTIK.K	U	10		633.3290	1264.6435	1264.6299	10.8	0	64	6.7e-006	1	4995
	K.LALDLEIATYR.T	U	17		639.3644	1276.7142	1276.7027	9.04	0	65	3.8e-006	1	5164
	K.NMQDMVEDYR.N	U	6		650.7753	1299.5361	1299.5224	10.6	0	(47)	3e-005	1	5487
	R.SLDLDSIIAEVK.A	U	12		651.8654	1301.7163	1301.7078	6.50	0	82	1e-007	1	5524
	R.NKYEDEINKR.T		1		436.8919	1307.6538	1307.6469	5.27	2	(43)	0.0008	1	5589
	R.NKYEDEINKR.T		2		654.8350	1307.6554	1307.6469	6.46	2	55	4.9e-005	1	5591
	K.NMQD->M<-VEDYR.N	U	8	Oxidation (M)	658.7688	1315.5230	1315.5173	4.39	0	(17)	0.024	1	5729
	K.N->M<-QDMVEDYR.N	U	1	Oxidation (M)	658.7690	1315.5234	1315.5173	4.66	0	(35)	0.00046	1	5730
	K.N->M<-QD->M<-VEDYR.N	U	7	2 Oxidation (M)	666.7672	1331.5197	1331.5122	5.67	0	55	3.5e-006	1	5928
	K.SKAEAESLYQSK.Y	U	1		447.5630	1339.6673	1339.6619	4.04	1	(2)	8.5	1	6021
	K.SKAEAESLYQSK.Y	U	1		670.8422	1339.6698	1339.6619	5.86	1	67	3.3e-006	1	6022
	K.LNDLEDALQQAK.E	U	7		679.3575	1356.7005	1356.6885	8.88	0	81	1.3e-007	1	6176
	K.SLNNQFASFIDK.V	U	6		692.3552	1382.6959	1382.6830	9.31	0	87	3.2e-008	1	6461
	R.TNAENEFVTIKK.D	U	1		465.2523	1392.7352	1392.7249	7.43	1	(58)	2.4e-005	1	6614
	R.TNAENEFVTIKK.D	U	5		697.3757	1392.7368	1392.7249	8.56	1	95	5.3e-009	1	6615
	K.IEISELNRVIQR.L		1		490.6249	1468.8530	1468.8361	11.5	1	15	0.23	1	7590
	K.WELLQQVDTSTR.T	U	2		738.3835	1474.7525	1474.7416	7.40	0	73	9.6e-007	1	7649
	R.FLEQQNQVLQTK.W		11		738.4039	1474.7933	1474.7780	10.4	0	70	1.7e-006	1	7657
	K.NKLNDLEDALQQAK.E	U	3		800.4271	1598.8396	1598.8264	8.26	1	81	1.3e-007	1	9082
	K.SLNNQFASFIDKVR.F	U	2		819.9396	1637.8646	1637.8525	7.37	1	96	3.1e-009	1	9522
	K.SLNNQFASFIDKVR.F	U	1		546.9628	1637.8667	1637.8525	8.62	1	(58)	1.8e-005	1	9523
	R.SGGGFSSGSAGIINYQR.R	U	4		829.4093	1656.8040	1656.7856	11.1	0	77	2.7e-007	1	9716
	K->.<-QISNLQQSISDAEQR.G	U	1	Gln->pyro-Glu (N-term Q)	850.4204	1698.8263	1698.8173	5.29	0	(28)	0.021	1	10070
	K.QISNLQQSISDAEQR.G	U	11		858.9371	1715.8597	1715.8438	9.26	0	95	5.3e-009	1	10245
	K.QISNLQQSISDAEQR.G	U	3		572.9613	1715.8621	1715.8438	10.6	0	(40)	0.0018	1	10251
	K.IEISELNRVIQRLR.S	U	1		580.3529	1738.0369	1738.0213	8.98	2	2	1.3	1	10396
	R.FSSCGGGGGSFGAGGGFGSR.S	U	21		883.3792	1764.7439	1764.7275	9.28	0	154	1.2e-015	1	10647
	K.KQISNLQQSISDAEQR.G	U	1		615.6446	1843.9119	1843.9388	-14.55	1	20	0.15	1	11398
	R.THNLEPYFESFINNLR.R	U	5		997.5007	1992.9868	1992.9693	8.75	0	(57)	3.1e-005	1	12563
	R.THNLEPYFESFINNLR.R	U	4		665.3362	1992.9869	1992.9693	8.80	0	66	4.8e-006	1	12564
	R.THNLEPYFESFINNLRR.R	U	1		717.3693	2149.0860	2149.0705	7.21	1	6	4.6	1	13571
	R.GGGGGGYGSGGSSYGSGGGSYGSGGGGGGGR.G	U	2		1192.4869	2382.9593	2382.9447	6.16	0	178	1.7e-018	1	15064
	R.GGGGGGYGSGGSSYGSGGGSYGSGGGGGGGR.G	U	1		795.3276	2382.9609	2382.9447	6.82	0	(82)	5.9e-009	1	15066
	R.MSGECAPNVSVSVSTSHTTISGGGSR.G	U	1		1283.0946	2564.1746	2564.1595	5.89	0	(82)	5e-008	1	16050
	R.MSGECAPNVSVSVSTSHTTISGGGSR.G	U	1		855.7333	2564.1782	2564.1595	7.27	0	85	2.5e-008	1	16052
	R.->M<-SGECAPNVSVSVSTSHTTISGGGSR.G	U	1	Oxidation (M)	1291.0974	2580.1803	2580.1545	10.0	0	(85)	2.1e-008	1	16149
	R.->M<-SGECAPNVSVSVSTSHTTISGGGSR.G	U	1	Oxidation (M)	861.0680	2580.1821	2580.1545	10.7	0	(68)	1.1e-006	1	16151
	R.SEIDNVKKQISNLQQSISDAEQR.G	U	1		877.4578	2629.3516	2629.3307	7.97	2	78	1.9e-007	1	16442
	R.GSYGSGGSSYGSGGGSYGSGGGGGGHGSYGSGSSSGGYR.G	U	1		1104.7811	3311.3216	3311.3009	6.23	0	81	7.7e-009	1	19909
	R.GSYGSGGSSYGSGGGSYGSGGGGGGHGSYGSGSSSGGYR.G	U	1		1656.6682	3311.3219	3311.3009	6.33	0	(76)	2.6e-008	1	19910
P35527	KRT9	Keratin, type I cytoskeletal 9 OS=Homo sapiens OX=9606 GN=KRT9 PE=1 SV=3	62255	5747	204(170)	31(31)	17.78	62%	P35527_uniprot
	Peptide	Unique	Matches	Modification	Observed	Mr(expt)	Mr(calc)	ppm	Miss	Score	Expect	Rank	Query
	R.LASYLDK.V		1		405.2266	808.4386	808.4330	6.91	0	54	4.4e-005	1	381
	R.MTLDDFR.I	U	9		449.2159	896.4172	896.4062	12.3	0	50	7.4e-005	1	1007
	R.->M<-TLDDFR.I	U	5	Oxidation (M)	457.2120	912.4094	912.4011	9.08	0	(36)	0.0011	1	1121
	K.IQDWYDK.K	U	4		484.2332	966.4517	966.4447	7.31	0	31	0.0089	1	1525
	K.TLLDIDNTR.M	U	12		530.7913	1059.5681	1059.5560	11.4	0	72	1.4e-006	1	2587
	K.FEMEQNLR.Q	U	3		533.7575	1065.5005	1065.4913	8.60	0	(50)	0.00012	1	2659
	R.QFSSSYLSR.S	U	6		537.7666	1073.5186	1073.5142	4.18	0	33	0.0053	1	2688
	K.FE->M<-EQNLR.Q	U	2	Oxidation (M)	541.7527	1081.4909	1081.4862	4.37	0	63	4.5e-006	1	2792
	K.IQDWYDKK.G	U	1		365.8561	1094.5464	1094.5396	6.19	1	(26)	0.031	1	2938
	K.IQDWYDKK.G	U	1		548.2813	1094.5479	1094.5396	7.59	1	41	0.001	1	2939
	R.QEYEQLIAK.N	U	11		561.3014	1120.5882	1120.5764	10.6	0	36	0.0044	1	3254
	R->.<-QGVDADINGLR.Q	U	4	Gln->pyro-Glu (N-term Q)	570.7931	1139.5716	1139.5571	12.7	0	(52)	8.3e-005	1	3466
	R.QGVDADINGLR.Q	U	11		579.3036	1156.5927	1156.5836	7.87	0	71	9.9e-007	1	3634
	R->.<-QVLDNLTMEK.S	U	1	Gln->pyro-Glu (N-term Q)	587.3000	1172.5854	1172.5747	9.13	0	(4)	6.1	1	3880
	R->.<-QVLDNLT->M<-EK.S	U	4	Gln->pyro-Glu (N-term Q); Oxidation (M)	595.2985	1188.5825	1188.5696	10.8	0	(28)	0.026	1	4084
	R.QVLDNLTMEK.S	U	6		595.8143	1189.6141	1189.6013	10.8	0	(41)	0.0014	1	4108
	R.QVLDNLT->M<-EK.S	U	7	Oxidation (M)	603.8107	1205.6068	1205.5962	8.80	0	45	0.00065	1	4333
	R.SGGGGGGGLGSGGSIR.S	U	1		616.8055	1231.5964	1231.5906	4.75	0	84	5.2e-008	1	4561
	R.IKFEMEQNLR.Q	U	2		436.5683	1306.6831	1306.6703	9.76	1	(33)	0.0082	1	5581
	R.IKFEMEQNLR.Q	U	5		654.3494	1306.6842	1306.6703	10.6	1	(45)	0.0005	1	5583
	K.DQIVDLTVGNNK.T	U	11		658.3524	1314.6903	1314.6779	9.39	0	65	5.8e-006	1	5709
	R.IKFE->M<-EQNLR.Q	U	1	Oxidation (M)	441.8982	1322.6727	1322.6652	5.67	1	59	2.2e-005	1	5819
	R.IKFE->M<-EQNLR.Q	U	2	Oxidation (M)	662.3439	1322.6732	1322.6652	6.01	1	(44)	0.00063	1	5820
	K.VQALEEANNDLENK.I	U	13		793.8945	1585.7745	1585.7583	10.2	0	83	6.9e-008	1	8970
	K.VQALEEANNDLENK.I	U	1		529.5988	1585.7746	1585.7583	10.3	0	(36)	0.0035	1	8971
	K.NYSPYYNTIDDLK.D	U	5		803.3843	1604.7540	1604.7358	11.3	0	65	3.6e-006	1	9134
	R.GGSGGSYGGGGSGGGYGGGSGSR.G	U	1		597.9172	1790.7297	1790.7205	5.15	0	(57)	2.1e-006	1	10877
	R.GGSGGSYGGGGSGGGYGGGSGSR.G	U	1		896.3730	1790.7314	1790.7205	6.11	0	130	9.9e-014	1	10878
	R.HGVQELEIELQSQLSK.K	U	5		613.3314	1836.9724	1836.9581	7.79	0	(66)	3.1e-006	1	11343
	R.HGVQELEIELQSQLSK.K	U	4		919.4981	1836.9815	1836.9581	12.8	0	123	5.6e-012	1	11350
	K.TLNDMRQEYEQLIAK.N	U	1		617.9865	1850.9377	1850.9196	9.78	1	(7)	3.5	1	11449
	K.TLNDMRQEYEQLIAK.N	U	1		926.4792	1850.9438	1850.9196	13.1	1	(21)	0.13	1	11450
	K.TLND->M<-RQEYEQLIAK.N	U	5	Oxidation (M)	934.4733	1866.9321	1866.9145	9.42	1	29	0.023	1	11575
	R.QEIECQNQEYSLLLSIK.M	U	3		1048.0342	2094.0538	2094.0303	11.2	0	100	1.6e-009	1	13273
	K.SDLEMQYETLQEELMALK.K	U	1		1086.0221	2170.0296	2170.0173	5.67	0	(68)	2.1e-006	1	13677
	K.SDLE->M<-QYETLQEELMALK.K	U	1	Oxidation (M)	1094.0211	2186.0277	2186.0122	7.07	0	91	9.8e-009	1	13770
	K.SDLEMQYETLQEEL->M<-ALK.K	U	1	Oxidation (M)	1094.0243	2186.0340	2186.0122	9.97	0	(80)	1.1e-007	1	13772
	K.SDLE->M<-QYETLQEEL->M<-ALK.K	U	2	2 Oxidation (M)	1102.0241	2202.0335	2202.0072	12.0	0	(44)	0.00047	1	13889
	K.SDLEMQYETLQEELMALKK.N	U	2		767.0518	2298.1336	2298.1123	9.29	1	(69)	1.9e-006	1	14625
	K.SDLE->M<-QYETLQEELMALKK.N	U	1	Oxidation (M)	1158.0651	2314.1156	2314.1072	3.62	1	(44)	0.00053	1	14721
	K.SDLEMQYETLQEEL->M<-ALKK.N	U	2	Oxidation (M)	1158.0658	2314.1170	2314.1072	4.26	1	85	4.2e-008	1	14722
	K.SDLE->M<-QYETLQEELMALKK.N	U	1	Oxidation (M)	772.3826	2314.1259	2314.1072	8.08	1	(32)	0.0097	1	14725
	K.SDLEMQYETLQEEL->M<-ALKK.N	U	1	Oxidation (M)	772.3833	2314.1281	2314.1072	9.02	1	(16)	0.37	1	14726
	K.SDLE->M<-QYETLQEEL->M<-ALKK.N	U	3	2 Oxidation (M)	777.7133	2330.1180	2330.1021	6.80	1	(57)	2.9e-005	1	14794
	K.SDLE->M<-QYETLQEEL->M<-ALKK.N	U	1	2 Oxidation (M)	1166.0671	2330.1197	2330.1021	7.56	1	(57)	3.3e-005	1	14795
	R.LASYLDKVQALEEANNDLENK.I	U	1		793.0757	2376.2054	2376.1808	10.3	1	42	0.0011	1	15049
	K.EIETYHNLLEGGQEDFESSGAGK.I	U	4		1255.5789	2509.1432	2509.1245	7.45	0	115	2.2e-011	1	15742
	K.EIETYHNLLEGGQEDFESSGAGK.I	U	5		837.3896	2509.1469	2509.1245	8.96	0	(91)	5.4e-009	1	15747
	R.GGGGSFGYSYGGGSGGGFSASSLGGGFGGGSR.G	U	4		1353.0966	2704.1786	2704.1539	9.12	0	161	3.4e-016	1	16956
	R.YCGQLQMIQEQISNLEAQITDVR.Q	U	1		1369.1816	2736.3487	2736.3211	10.1	0	(122)	8e-012	1	17233
	R.YCGQLQMIQEQISNLEAQITDVR.Q	U	2		913.1238	2736.3495	2736.3211	10.4	0	(83)	5.9e-008	1	17234
	R.YCGQLQ->M<-IQEQISNLEAQITDVR.Q	U	3	Oxidation (M)	918.4575	2752.3507	2752.3160	12.6	0	(78)	2.1e-007	1	17392
	R.YCGQLQ->M<-IQEQISNLEAQITDVR.Q	U	2	Oxidation (M)	1377.1840	2752.3534	2752.3160	13.6	0	127	3e-012	1	17394
	K.NHKEEMSQLTGQNSGDVNVEINVAPGK.D	U	2		724.6115	2894.4169	2894.3828	11.8	1	34	0.0056	1	18272
	K.NYSPYYNTIDDLKDQIVDLTVGNNK.T	U	1		1451.7175	2901.4205	2901.4032	5.96	1	81	1.1e-007	1	18310
	K.NYSPYYNTIDDLKDQIVDLTVGNNK.T	U	1		726.3631	2901.4231	2901.4032	6.85	1	(48)	0.00019	1	18311
	K.NYSPYYNTIDDLKDQIVDLTVGNNK.T	U	2		968.1486	2901.4239	2901.4032	7.11	1	(73)	7.3e-007	1	18312
	R.GGSGGSHGGGSGFGGESGGSYGGGEEASGSGGGYGGGSGK.S	U	1		1075.1038	3222.2895	3222.2744	4.68	0	152	6.2e-016	1	19665
	K.DIENQYETQITQIEHEVSSSGQEVQSSAK.E	U	1		816.8898	3263.5300	3263.5066	7.17	0	(2)	5.8	1	19788
	K.DIENQYETQITQIEHEVSSSGQEVQSSAK.E	U	4		1088.8521	3263.5343	3263.5066	8.51	0	(51)	7.8e-005	1	19790
	K.DIENQYETQITQIEHEVSSSGQEVQSSAK.E	U	1		1632.7756	3263.5367	3263.5066	9.24	0	74	4.4e-007	1	19791
	R.LASYLDKVQALEEANNDLENKIQDWYDK.K	U	1		1109.2129	3324.6168	3324.6149	0.57	2	46	0.00027	1	19957
	R.KDIENQYETQITQIEHEVSSSGQEVQSSAK.E	U	1		848.9132	3391.6237	3391.6015	6.55	1	96	2.4e-009	1	20319
	R.KDIENQYETQITQIEHEVSSSGQEVQSSAK.E	U	1		1131.5503	3391.6290	3391.6015	8.12	1	(82)	6e-008	1	20320
P35908	KRT2	Keratin, type II cytoskeletal 2 epidermal OS=Homo sapiens OX=9606 GN=KRT2 PE=1 SV=2	65678	3783	119(103)	32(30)	6.04	61%	P35908_uniprot
	Peptide	Unique	Matches	Modification	Observed	Mr(expt)	Mr(calc)	ppm	Miss	Score	Expect	Rank	Query
	K.VELQSK.V	U	1		352.1983	702.3821	702.3912	-12.93	0	9	3.9	2	13
	K.FASFIDK.V		7		414.2232	826.4319	826.4225	11.3	0	55	3.8e-005	1	496
	R.SLVGLGGTK.S	U	2		416.2533	830.4920	830.4862	7.07	0	33	0.0094	1	532
	K.IEISELNR.V		8		487.2744	972.5342	972.5240	10.5	0	54	8.1e-005	1	1570
	R.YLDGLTAER.T	U	7		519.2725	1036.5304	1036.5189	11.1	0	47	0.00034	1	2296
	K.DVDNAY->M<-IK.V	U	2	Oxidation (M)	542.7555	1083.4965	1083.4906	5.45	0	32	0.0055	1	2809
	K.AQYEEIAQR.S		3		554.2780	1106.5415	1106.5356	5.32	0	39	0.0019	1	3083
	R.STSSFSCLSR.H	U	1		566.2634	1130.5122	1130.5026	8.46	0	43	0.0003	1	3365
	R.DYQELMNVK.L		3		570.2785	1138.5424	1138.5328	8.44	0	24	0.049	1	3445
	R.DYQEL->M<-NVK.L		1	Oxidation (M)	578.2756	1154.5367	1154.5278	7.75	0	(22)	0.056	1	3616
	K.EEAEALYHSK.Y	U	1		588.7838	1175.5529	1175.5458	6.06	0	41	0.00081	1	3915
	K.YEELQVTVGR.H	U	5		597.3195	1192.6245	1192.6088	13.2	0	56	4e-005	1	4148
	R.TAAENDFVTLK.K	U	2		604.8178	1207.6209	1207.6085	10.3	0	60	1.7e-005	1	4358
	R.GFSSGSAVVSGGSR.R	U	2		627.8104	1253.6063	1253.6001	4.97	0	78	1.8e-007	1	4846
	K.LALDVEIATYR.K		8		632.3563	1262.6980	1262.6870	8.66	0	75	4.2e-007	1	4958
	R.HGGGGGGFGGGGFGSR.S	U	1		660.7996	1319.5846	1319.5756	6.79	0	110	5.9e-011	1	5782
	R.HGGGGGGFGGGGFGSR.S	U	1		440.8692	1319.5858	1319.5756	7.70	0	(44)	0.00024	1	5783
	K.NVQDAIADAEQR.G	U	5		665.3288	1328.6430	1328.6320	8.29	0	73	7.4e-007	1	5891
	R.NLDLDSIIAEVK.A		6		665.3708	1328.7270	1328.7187	6.25	0	67	2.9e-006	1	5902
	R.TAAENDFVTLKK.D	U	2		668.8580	1335.7015	1335.7034	-1.43	1	(16)	0.37	1	5977
	R.TAAENDFVTLKK.D	U	1		446.2451	1335.7134	1335.7034	7.51	1	52	8.6e-005	1	5978
	K.LNDLEEALQQAK.E	U	3		686.3674	1370.7202	1370.7041	11.7	0	81	1.3e-007	1	6318
	R.SKEEAEALYHSK.Y	U	1		464.5677	1390.6814	1390.6728	6.20	1	(54)	6.3e-005	1	6588
	R.SKEEAEALYHSK.Y	U	1		696.3503	1390.6861	1390.6728	9.58	1	59	2.2e-005	1	6589
	K.VDLLNQEIEFLK.V	U	3		730.9117	1459.8089	1459.7922	11.4	0	89	1.5e-008	1	7495
	K.IEISELNRVIQR.L		1		490.6249	1468.8530	1468.8361	11.5	1	15	0.23	1	7590
	R.FLEQQNQVLQTK.W		11		738.4039	1474.7933	1474.7780	10.4	0	70	1.7e-006	1	7657
	R.NKLNDLEEALQQAK.E	U	1		807.4329	1612.8512	1612.8420	5.69	1	59	2e-005	1	9211
	R.GGSGGGGSISGGGYGSGGGSGGR.Y	U	1		581.2571	1740.7494	1740.7412	4.70	0	56	9.3e-006	1	10421
	R.GGSGGGGSISGGGYGSGGGSGGR.Y	U	1		871.3840	1740.7534	1740.7412	6.99	0	(54)	1.6e-005	1	10422
	K.SISISVAGGGGGFGAAGGFGGR.G	U	1		613.6487	1837.9242	1837.9072	9.28	0	(54)	6e-005	1	11355
	K.SISISVAGGGGGFGAAGGFGGR.G	U	4		919.9695	1837.9245	1837.9072	9.46	0	110	1.4e-010	1	11356
	R.TSQNSELNNMQDLVEDYK.K	U	1		1064.4828	2126.9510	2126.9426	3.96	0	113	3.2e-011	1	13476
	R.TSQNSELNN->M<-QDLVEDYK.K	U	2	Oxidation (M)	1072.4866	2142.9586	2142.9375	9.83	0	(43)	0.00038	1	13539
	R.TSQNSELNNMQDLVEDYKK.K	U	1		1128.5376	2255.0606	2255.0376	10.2	1	91	1e-008	1	14292
	R.TSQNSELNNMQDLVEDYKK.K	U	2		752.6946	2255.0621	2255.0376	10.9	1	(71)	9.4e-007	1	14293
	R.TSQNSELNN->M<-QDLVEDYKK.K	U	2	Oxidation (M)	1136.5315	2271.0484	2271.0325	7.03	1	(26)	0.024	1	14408
	R.TSQNSELNN->M<-QDLVEDYKK.K	U	2	Oxidation (M)	758.0248	2271.0525	2271.0325	8.82	1	(39)	0.0012	1	14410
	R.GGGFGGGSSFGGGSGFSGGGFGGGGFGGGR.F	U	3		1200.0211	2398.0277	2398.0113	6.85	0	174	9.5e-018	1	15118
	R.GGGFGGGSSFGGGSGFSGGGFGGGGFGGGR.F	U	2		800.3499	2398.0279	2398.0113	6.94	0	(60)	2.5e-006	1	15119
	R.->M<-SGDLSSNVTVSVTSSTISSNVASK.A	U	2	Oxidation (M)	1237.6117	2473.2088	2473.1854	9.48	0	115	5.3e-011	1	15585
	R.->M<-SGDLSSNVTVSVTSSTISSNVASK.A	U	1	Oxidation (M)	825.4108	2473.2105	2473.1854	10.1	0	(4)	5.3	1	15586
	K.VLYDAEISQIHQSVTDTNVILS->M<-DNSR.N	U	1	Oxidation (M)	1532.7620	3063.5094	3063.4819	8.97	0	62	8.4e-006	1	19060
	K.VLYDAEISQIHQSVTDTNVILS->M<-DNSR.N	U	1	Oxidation (M)	766.8851	3063.5112	3063.4819	9.56	0	(10)	1.3	1	19061
	K.VLYDAEISQIHQSVTDTNVILS->M<-DNSR.N	U	1	Oxidation (M)	1022.1779	3063.5119	3063.4819	9.81	0	(40)	0.0014	1	19062
	K.WELLQQ->M<-NVGTRPINLEPIFQGYIDSLKR.Y	U	1	Oxidation (M)	869.4649	3473.8305	3473.8129	5.06	1	24	0.032	1	20628
P06733	ENO1	Alpha-enolase OS=Homo sapiens OX=9606 GN=ENO1 PE=1 SV=2	47481	2399	63(54)	17(13)	2.83	55%	P06733_uniprot
	Peptide	Unique	Matches	Modification	Observed	Mr(expt)	Mr(calc)	ppm	Miss	Score	Expect	Rank	Query
	K.GVPLYR.H		1		352.7109	703.4073	703.4017	7.91	0	26	0.039	1	14
	K.YDLDFK.S		4		400.6993	799.3839	799.3752	10.9	0	34	0.0029	1	336
	K.EGLELLK.T	U	8		401.2434	800.4723	800.4643	9.90	0	43	0.00088	1	346
	K.YNQLLR.I	U	1		403.7331	805.4516	805.4446	8.71	0	18	0.21	2	364
	R.IGAEVYHNLK.N	U	1		572.3090	1142.6035	1142.6084	-4.28	0	(15)	0.59	1	3493
	R.IGAEVYHNLK.N	U	1		381.8796	1142.6171	1142.6084	7.62	0	39	0.0025	1	3495
	K.L->M<-IE->M<-DGTENK.S	U	1	2 Oxidation (M)	656.7944	1311.5743	1311.5686	4.33	0	14	0.2	1	5650
	R.GNPTVEVDLFTSK.G	U	1		703.8710	1405.7275	1405.7089	13.2	0	20	0.18	2	6787
	R.YISPDQLADLYK.S	U	7		713.3745	1424.7345	1424.7187	11.1	0	105	5.6e-010	1	7019
	K.LAQANGWGVMVSHR.S	U	1		763.3945	1524.7744	1524.7620	8.15	0	16	0.4	1	8269
	K.VVIGMDVAASEFFR.S	U	1		770.8986	1539.7827	1539.7756	4.63	0	(62)	1e-005	1	8461
	K.VVIG->M<-DVAASEFFR.S	U	2	Oxidation (M)	778.9011	1555.7877	1555.7705	11.1	0	84	6.6e-008	1	8659
	K.VNQIGSVTESLQACK.L	U	2		817.4232	1632.8318	1632.8141	10.8	0	95	5.8e-009	1	9441
	R.AAVPSGASTGIYEALELR.D		2		602.3256	1803.9550	1803.9366	10.2	0	(104)	6.3e-010	1	11082
	R.AAVPSGASTGIYEALELR.D		5		902.9862	1803.9579	1803.9366	11.8	0	106	3.5e-010	1	11084
	K.LAMQEFMILPVGAANFR.E	U	1		636.6706	1906.9899	1906.9797	5.36	0	(17)	0.31	1	11851
	K.LAMQEFMILPVGAANFR.E	U	1		954.5027	1906.9909	1906.9797	5.89	0	(56)	4.2e-005	1	11852
	K.LA->M<-QEFMILPVGAANFR.E	U	1	Oxidation (M)	962.5012	1922.9878	1922.9746	6.83	0	(41)	0.0011	1	11959
	K.LA->M<-QEFMILPVGAANFR.E	U	1	Oxidation (M)	642.0038	1922.9895	1922.9746	7.73	0	(41)	0.0013	1	11960
	K.LAMQEF->M<-ILPVGAANFR.E	U	2	Oxidation (M)	962.5035	1922.9925	1922.9746	9.30	0	(60)	1.4e-005	1	11962
	K.LAMQEF->M<-ILPVGAANFR.E	U	1	Oxidation (M)	642.0060	1922.9963	1922.9746	11.3	0	(32)	0.0088	1	11963
	K.LA->M<-QEF->M<-ILPVGAANFR.E	U	1	2 Oxidation (M)	647.3365	1938.9878	1938.9696	9.42	0	(51)	0.00012	1	12073
	K.LA->M<-QEF->M<-ILPVGAANFR.E	U	1	2 Oxidation (M)	970.5018	1938.9890	1938.9696	10.0	0	83	7.9e-008	1	12074
	K.DATNVGDEGGFAPNILENK.E	U	6		980.9737	1959.9328	1959.9174	7.88	0	80	1.3e-007	1	12255
	K.FTASAGIQVVGDDLTVTNPK.R	U	5		1017.0422	2032.0698	2032.0477	10.9	0	140	1.2e-013	1	12910
	R.SGETEDTFIADLVVGLCTGQIK.T		1		1177.0897	2352.1649	2352.1519	5.51	0	50	0.00014	1	14921
	R.HIADLAGNSEVILPVPAFNVINGGSHAGNK.L	U	3		1004.5335	3010.5787	3010.5625	5.40	0	94	4.3e-009	1	18922
	R.HIADLAGNSEVILPVPAFNVINGGSHAGNK.L	U	1		753.6526	3010.5815	3010.5625	6.33	0	(74)	3.9e-007	1	18923
P14618	PKM	Pyruvate kinase PKM OS=Homo sapiens OX=9606 GN=PKM PE=1 SV=4	58470	2121	81(63)	25(22)	4.16	59%	P14618_uniprot
	Peptide	Unique	Matches	Modification	Observed	Mr(expt)	Mr(calc)	ppm	Miss	Score	Expect	Rank	Query
	R.GIFPVLCK.D	U	4		467.2693	932.5240	932.5154	9.29	0	35	0.0052	1	1259
	R.VNFAMNVGK.A	U	1		490.2596	978.5046	978.4957	9.12	0	31	0.012	1	1614
	K.GSGTAEVELK.K	U	1		495.7632	989.5119	989.5029	9.03	0	15	0.74	1	1731
	K.GDYPLEAVR.M	U	5		510.2667	1018.5188	1018.5083	10.3	0	37	0.0038	1	2070
	R.GDLGIEIPAEK.V	U	6		571.3143	1140.6140	1140.6026	9.96	0	40	0.0011	1	3475
	R.LDIDSPPITAR.N	U	4		599.3332	1196.6518	1196.6401	9.81	0	53	5.6e-005	1	4200
	K.ITLDNAY->M<-EK.C	U	3	Oxidation (M)	607.2954	1212.5763	1212.5696	5.49	0	29	0.014	1	4431
	K.CCSGAIIVLTK.S	U	2		611.3265	1220.6384	1220.6257	10.4	0	55	4.7e-005	1	4468
	R.NTGIICTIGPASR.S	U	4		680.3638	1358.7131	1358.6976	11.4	0	74	8.7e-007	1	6233
	K.IYVDDGLISLQVK.Q	U	4		731.9184	1461.8222	1461.8079	9.82	0	83	3.7e-008	1	7514
	K.CDENILWLDYK.N	U	2		734.8501	1467.6856	1467.6704	10.4	0	70	1.2e-006	1	7578
	K.GVNLPGAAVDLPAVSEK.D	U	4		818.9543	1635.8941	1635.8832	6.71	0	74	4.7e-007	1	9493
	K.GVNLPGAAVDLPAVSEK.D	U	1		546.3076	1635.9010	1635.8832	10.9	0	(35)	0.004	1	9497
	K.DPVQEAWAEDVDLR.V	U	2		821.8984	1641.7822	1641.7635	11.4	0	52	7.4e-005	1	9558
	R.FDEILEASDGIMVAR.G	U	1		833.4178	1664.8210	1664.8080	7.85	0	21	0.12	1	9819
	K.KGVNLPGAAVDLPAVSEK.D	U	1		883.0059	1763.9972	1763.9781	10.8	1	101	4.9e-010	1	10633
	K.GADFLVTEVENGGSLGSK.K	U	6		890.4527	1778.8908	1778.8687	12.5	0	81	1.2e-007	1	10781
	R.RFDEILEASDGIMVAR.G	U	1		607.9841	1820.9306	1820.9091	11.8	1	(81)	1.2e-007	1	11223
	R.RFDEILEASDGIMVAR.G	U	1		911.4730	1820.9314	1820.9091	12.3	1	86	3.9e-008	1	11224
	R.RFDEILEASDGI->M<-VAR.G	U	1	Oxidation (M)	613.3132	1836.9177	1836.9040	7.46	1	(23)	0.078	1	11337
	R.RFDEILEASDGI->M<-VAR.G	U	1	Oxidation (M)	919.4671	1836.9196	1836.9040	8.53	1	(7)	3.4	1	11338
	K.FGVEQDVD->M<-VFASFIR.K	U	1	Oxidation (M)	625.9761	1874.9066	1874.8873	10.3	0	(19)	0.2	1	11638
	K.FGVEQDVD->M<-VFASFIR.K	U	2	Oxidation (M)	938.4607	1874.9068	1874.8873	10.4	0	80	1.4e-007	1	11639
	R.LNFSHGTHEYHAETIK.N	U	1		377.5884	1882.9058	1882.8962	5.11	0	(32)	0.009	1	11708
	R.LNFSHGTHEYHAETIK.N	U	1		471.7342	1882.9077	1882.8962	6.09	0	(48)	0.00025	1	11709
	R.LNFSHGTHEYHAETIK.N	U	1		628.6433	1882.9081	1882.8962	6.32	0	(25)	0.051	1	11710
	R.LNFSHGTHEYHAETIK.N	U	1		942.4619	1882.9093	1882.8962	6.94	0	82	8.4e-008	1	11711
	R.AGKPVICATQ->M<-LES->M<-IK.K	U	2	2 Oxidation (M)	636.9968	1907.9685	1907.9519	8.71	0	25	0.057	1	11862
	R.AGKPVICATQ->M<-LES->M<-IK.K	U	2	2 Oxidation (M)	954.9940	1907.9735	1907.9519	11.3	0	(12)	1.1	1	11864
	R.EAEAAIYHLQLFEELR.R	U	3		966.5060	1930.9974	1930.9788	9.63	0	84	6.8e-008	1	12031
	R.EAEAAIYHLQLFEELRR.L	U	1		522.7828	2087.1023	2087.0799	10.7	1	(3)	6.7	1	13243
	R.EAEAAIYHLQLFEELRR.L	U	1		1044.5618	2087.1090	2087.0799	13.9	1	40	0.0014	1	13244
	R.LAPITSDPTEATAVGAVEASFK.C	U	3		1088.0710	2174.1275	2174.1107	7.75	0	159	2.1e-015	1	13704
	R.LAPITSDPTEATAVGAVEASFK.C	U	2		725.7170	2174.1293	2174.1107	8.56	0	(57)	3.2e-005	1	13705
	K.GDVVIVLTGWRPGSGFTNT->M<-R.V	U	1	Oxidation (M)	1140.0928	2278.1710	2278.1529	7.95	0	23	0.078	1	14456
	K.GDVVIVLTGWRPGSGFTNT->M<-R.V	U	1	Oxidation (M)	760.3990	2278.1751	2278.1529	9.77	0	(14)	0.51	1	14457
	R.TATESFASDPILYRPVAVALDTK.G	U	1		822.4449	2464.3128	2464.2849	11.3	0	(35)	0.0034	1	15538
	R.TATESFASDPILYRPVAVALDTK.G	U	2		1233.1644	2464.3143	2464.2849	11.9	0	58	1.8e-005	1	15539
P04406	GAPDH	Glyceraldehyde-3-phosphate dehydrogenase OS=Homo sapiens OX=9606 GN=GAPDH PE=1 SV=3	36201	2109	66(53)	16(12)	8.76	67%	P04406_uniprot
	Peptide	Unique	Matches	Modification	Observed	Mr(expt)	Mr(calc)	ppm	Miss	Score	Expect	Rank	Query
	K.LTGMAFR.V	U	3		398.2164	794.4182	794.4109	9.26	0	35	0.0031	1	298
	K.VGVNGFGR.I	U	1		403.2211	804.4276	804.4243	4.14	0	51	0.00016	1	357
	R.IGRLVTR.A	U	1		407.7651	813.5156	813.5185	-3.51	1	9	1.5	3	427
	K.VIPELNGK.L	U	1		435.2614	868.5083	868.5018	7.45	0	20	0.077	1	801
	R.LVTRAAFNSGK.V	U	6		582.3250	1162.6355	1162.6458	-8.92	1	4	5.2	1	3724
	R.VVDLMAHMASK.E	U	2		601.3125	1200.6104	1200.5995	9.13	0	(33)	0.0077	1	4254
	R.VVDLMAHMASK.E	U	1		401.2117	1200.6133	1200.5995	11.5	0	(14)	0.67	1	4255
	R.VVDLMAH->M<-ASK.E	U	1	Oxidation (M)	609.3093	1216.6041	1216.5944	7.97	0	62	9.4e-006	1	4452
	R.GALQNIIPASTGAAK.A	U	5		706.4058	1410.7971	1410.7831	9.95	0	62	5.2e-006	1	6844
	R.VPTANVSVVDLTCR.L	U	5		765.9076	1529.8007	1529.7872	8.86	0	99	2e-009	1	8315
	K.LVINGNPITIFQER.D	U	1		538.6423	1612.9052	1612.8937	7.12	0	(24)	0.047	1	9215
	K.LVINGNPITIFQER.D	U	2		807.4623	1612.9101	1612.8937	10.2	0	79	1.3e-007	1	9216
	K.LISWYDNEFGYSNR.V	U	5		882.4119	1762.8093	1762.7951	8.07	0	82	6.4e-008	1	10608
	K.IISNASCTTNCLAPLAK.V	U	3		917.4728	1832.9311	1832.9124	10.2	0	84	7e-008	1	11316
	R.VIISAPSADAPMFVMGVNHEK.Y	U	2		738.3806	2212.1200	2212.1020	8.14	0	(77)	2.8e-007	1	13949
	R.VIISAPSADAPMFVMGVNHEK.Y	U	2		1107.0719	2212.1292	2212.1020	12.3	0	78	2e-007	1	13952
	R.VIISAPSADAP->M<-FVMGVNHEK.Y	U	1	Oxidation (M)	743.7133	2228.1180	2228.0970	9.42	0	(41)	0.0013	1	14071
	R.VIISAPSADAP->M<-FVMGVNHEK.Y	U	1	Oxidation (M)	1115.0673	2228.1200	2228.0970	10.3	0	(46)	0.00045	1	14072
	R.VIISAPSADAP->M<-FV->M<-GVNHEK.Y	U	2	2 Oxidation (M)	1123.0641	2244.1136	2244.0919	9.69	0	(26)	0.033	1	14209
	R.VIISAPSADAP->M<-FV->M<-GVNHEK.Y	U	2	2 Oxidation (M)	749.0458	2244.1155	2244.0919	10.5	0	(39)	0.0017	1	14211
	K.WGDAGAEYVVESTGVFTTMEK.A	U	1		1139.0264	2276.0382	2276.0307	3.28	0	(61)	7.1e-006	1	14443
	K.WGDAGAEYVVESTGVFTT->M<-EK.A	U	2	Oxidation (M)	1147.0265	2292.0384	2292.0257	5.57	0	80	7.9e-008	1	14575
	K.WGDAGAEYVVESTGVFTT->M<-EK.A	U	1	Oxidation (M)	765.0222	2292.0448	2292.0257	8.37	0	(25)	0.03	1	14576
	K.RVIISAPSADAP->M<-FV->M<-GVNHEK.Y	U	1	2 Oxidation (M)	801.0822	2400.2248	2400.1930	13.3	1	10	1.6	1	15133
	K.VIHDNFGIVEGLMTTVHAITATQK.T	U	1		649.5974	2594.3605	2594.3527	3.03	0	(66)	2.4e-006	1	16244
	K.VIHDNFGIVEGLMTTVHAITATQK.T	U	1		865.7955	2594.3646	2594.3527	4.59	0	(98)	1.7e-009	1	16245
	K.VIHDNFGIVEGLMTTVHAITATQK.T	U	1		1298.1915	2594.3685	2594.3527	6.10	0	111	8.3e-011	1	16246
	K.VIHDNFGIVEGL->M<-TTVHAITATQK.T	U	3	Oxidation (M)	1306.1924	2610.3702	2610.3476	8.66	0	(68)	1.6e-006	1	16352
	K.VIHDNFGIVEGL->M<-TTVHAITATQK.T	U	5	Oxidation (M)	871.1309	2610.3708	2610.3476	8.87	0	(109)	1.3e-010	1	16353
	K.VIHDNFGIVEGL->M<-TTVHAITATQK.T	U	2	Oxidation (M)	653.6000	2610.3711	2610.3476	8.99	0	(84)	4e-008	1	16354
	K.GILGYTEHQVVSSDFNSDTHSSTFDAGAGIALNDHFVK.L	U	1		1009.9893	4035.9279	4035.8875	10.0	0	55	2.3e-005	1	21661
P02538	KRT6A	Keratin, type II cytoskeletal 6A OS=Homo sapiens OX=9606 GN=KRT6A PE=1 SV=3	60293	1873	93(67)	25(19)	2.39	46%	P02538_uniprot
	Peptide	Unique	Matches	Modification	Observed	Mr(expt)	Mr(calc)	ppm	Miss	Score	Expect	Rank	Query
	K.FASFIDK.V		7		414.2232	826.4319	826.4225	11.3	0	55	3.8e-005	1	496
	K.QEIAEINR.M		1		486.7626	486.7626	971.5107	7.35	0	16	0.43	2	1555
	R->.<-QLDSIVGER.G		3	Gln->pyro-Glu (N-term Q)	500.2638	998.5131	998.5033	9.88	0	(39)	0.0015	1	1832
	R.QLDSIVGER.G		2		508.7741	1015.5336	1015.5298	3.73	0	43	0.00098	1	2042
	K.DVDAAYMNK.V		1		513.7351	1025.4555	1025.4488	6.60	0	41	0.00048	1	2167
	K.AQYEEIAQR.S		3		554.2780	1106.5415	1106.5356	5.32	0	39	0.0019	1	3083
	K.LEGLEDALQK.A		2		558.3067	1114.5988	1114.5870	10.7	0	49	0.00022	1	3178
	K.NKYEDEINK.R		1		576.7837	1151.5528	1151.5458	6.08	1	24	0.058	1	3583
	K.EYQELMNVK.L		1		577.2880	1152.5615	1152.5485	11.3	0	19	0.16	1	3588
	K.YEELQVTAGR.H		12		583.2996	583.2996	1164.5846	6.08	0	26	0.041	2	3756
	R.GMQDLVEDFK.N	U	4		591.2813	1180.5479	1180.5434	3.83	0	65	2.7e-006	1	3987
	K.WTLLQEQGTK.T		7		602.3281	1202.6417	1202.6295	10.1	0	55	6.5e-005	1	4286
	R.AEAESWYQTK.Y		1		606.7856	1211.5567	1211.5458	8.99	0	37	0.0017	1	4413
	R.TAAENEFVTLK.K		3		611.8275	1221.6405	1221.6241	13.4	0	60	1.6e-005	1	4474
	K.LALDVEIATYR.K		8		632.3563	1262.6980	1262.6870	8.66	0	75	4.2e-007	1	4958
	K.NKYEDEINKR.T		1		436.8919	1307.6538	1307.6469	5.27	2	(43)	0.0008	1	5589
	K.NKYEDEINKR.T		2		654.8350	1307.6554	1307.6469	6.46	2	55	4.9e-005	1	5591
	R.NLDLDSIIAEVK.A		6		665.3708	1328.7270	1328.7187	6.25	0	67	2.9e-006	1	5902
	R.TAAENEFVTLKK.D		1		675.8709	1349.7273	1349.7191	6.08	1	3	6.9	1	6123
	K.NKLEGLEDALQK.A		3		679.3767	1356.7387	1356.7249	10.2	1	55	5.1e-005	1	6195
	K.ADTLTDEINFLR.A		4		704.3660	1406.7174	1406.7041	9.41	0	80	1.8e-007	1	6798
	R.AIGGGLSSVGGGSSTIK.Y		2		724.3978	1446.7811	1446.7678	9.17	0	72	1.1e-006	1	7322
	R.FLEQQNKVLETK.W		3		738.8967	1475.7789	1475.7984	-13.19	1	15	0.59	2	7681
	R.ISIGGGSCAISGGYGSR.A		4		799.8923	1597.7701	1597.7519	11.4	0	72	8.9e-007	1	9071
	K.QCANLQAAIADAEQR.G		2		829.9077	1657.8009	1657.7842	10.1	0	57	2.8e-005	1	9730
	R->.<-QNLEPLFEQYINNLR.R		3	Gln->pyro-Glu (N-term Q)	937.4855	1872.9565	1872.9370	10.4	0	(56)	4.6e-005	1	11626
	R.QNLEPLFEQYINNLR.R		2		631.0013	1889.9822	1889.9635	9.88	0	(45)	0.00059	1	11757
	R.QNLEPLFEQYINNLR.R		2		945.9997	1889.9848	1889.9635	11.3	0	76	4.8e-007	1	11759
	R.ALYDAELSQMQTHISDTSVVLSMDNNR.N		1		1013.4850	3037.4331	3037.4121	6.93	0	(2)	6.4	1	18995
	R.ALYDAELSQ->M<-QTHISDTSVVLS->M<-DNNR.N		1	2 Oxidation (M)	1024.1510	3069.4312	3069.4019	9.53	0	13	0.57	1	19089
P02533	KRT14	Keratin, type I cytoskeletal 14 OS=Homo sapiens OX=9606 GN=KRT14 PE=1 SV=4	51872	1846	82(69)	29(23)	6.64	58%	P02533_uniprot
	Peptide	Unique	Matches	Modification	Observed	Mr(expt)	Mr(calc)	ppm	Miss	Score	Expect	Rank	Query
	K.ILLDVK.T		6		350.7366	699.4586	699.4531	7.90	0	43	0.0008	1	8
	K.TIEDLR.N		1		373.7086	745.4027	745.3970	7.63	0	26	0.066	1	113
	R.ILNEMR.D		1		388.2135	774.4124	774.4058	8.54	0	18	0.48	1	216
	R.LAADDFR.T		14		404.2066	806.3986	806.3923	7.92	0	54	5.8e-005	1	376
	R.LASYLDK.V		1		405.2266	808.4386	808.4330	6.91	0	54	4.4e-005	1	381
	K.SEISELR.R		1		417.2240	832.4334	832.4290	5.25	0	37	0.0042	1	552
	K.DYSPYFK.T		1		460.2184	918.4223	918.4123	10.9	0	4	3.2	1	1171
	R.VLDELTLAR.A		6		515.3057	1028.5968	1028.5866	9.89	0	49	0.00018	1	2196
	K.YETELNLR.M	U	3		519.2722	1036.5299	1036.5189	10.6	0	40	0.0014	1	2295
	R.LASYLDKVR.A		1		532.8125	1063.6104	1063.6026	7.41	1	59	9.5e-006	1	2635
	R.LASYLDKVR.A		1		355.5441	1063.6105	1063.6026	7.43	1	(37)	0.0017	1	2636
	K.VTMQNLNDR.L		2		545.7722	1089.5298	1089.5237	5.59	0	57	3.6e-005	1	2886
	K.VT->M<-QNLNDR.L		1	Oxidation (M)	553.7695	1105.5244	1105.5186	5.24	0	(31)	0.011	1	3067
	R.ISSVLAGGSCR.A		1		553.7897	1105.5648	1105.5550	8.86	0	52	0.00013	1	3069
	R.LEQEIATYR.R		1		561.7978	1121.5810	1121.5717	8.36	0	56	4.9e-005	1	3275
	K.DAEEWFFTK.T	U	4		586.7732	1171.5319	1171.5186	11.4	0	40	0.00076	1	3863
	R.MSVEADINGLR.R		1		602.8101	1203.6056	1203.5918	11.5	0	38	0.0031	1	4310
	K.ASLENSLEETK.G		4		610.8074	1219.6002	1219.5932	5.75	0	35	0.0054	1	4464
	R.TKYETELNLR.M	U	1		422.8971	1265.6694	1265.6615	6.18	1	4	5.7	2	5010
	R.ADLEMQIESLK.E	U	1		638.8332	1275.6518	1275.6380	10.8	0	(60)	1.6e-005	1	5139
	K.GSCGIGGGIGGGSSR.I		1		639.8002	1277.5859	1277.5783	5.97	0	19	0.13	1	5190
	R.ADLE->M<-QIESLK.E	U	2	Oxidation (M)	646.8297	1291.6449	1291.6329	9.24	0	65	6.1e-006	1	5351
	R.ALEEANADLEVK.I		6		651.3388	1300.6631	1300.6510	9.27	0	66	4.2e-006	1	5506
	R.->M<-SVEADINGLRR.V		1	Oxidation (M)	688.8561	1375.6976	1375.6878	7.15	1	2	11	1	6379
	K.TRLEQEIATYR.R		1		460.5850	1378.7332	1378.7204	9.28	1	(34)	0.006	1	6407
	K.TRLEQEIATYR.R		3		690.3748	1378.7351	1378.7204	10.6	1	58	2.3e-005	1	6409
	R.APSTYGGGLSVSSSR.F	U	1		713.3575	1424.7004	1424.6896	7.60	0	36	0.0042	1	7013
	K.ILTATVDNANVLLQIDNAR.L	U	1		685.3860	2053.1363	2053.1167	9.54	0	(57)	1.6e-005	1	13055
	K.ILTATVDNANVLLQIDNAR.L	U	1		1027.5754	2053.1363	2053.1167	9.54	0	90	6.5e-009	1	13056
	R.GQVGGDVNVE->M<-DAAPGVDLSR.I	U	2	Oxidation (M)	1051.5028	2100.9911	2100.9746	7.83	0	115	3.3e-011	1	13344
	R.ADLEMQIESLKEELAYLK.K	U	1		708.3729	2122.0969	2122.0867	4.82	1	(46)	0.00041	1	13459
	R.ADLEMQIESLKEELAYLK.K	U	1		1062.0581	2122.1017	2122.0867	7.05	1	94	5.3e-009	1	13461
	R.ADLE->M<-QIESLKEELAYLK.K	U	1	Oxidation (M)	713.7057	2138.0952	2138.0816	6.37	1	(80)	1.8e-007	1	13507
	R.ADLE->M<-QIESLKEELAYLK.K	U	1	Oxidation (M)	1070.0573	2138.0999	2138.0816	8.57	1	(76)	4.4e-007	1	13508
	R.ADLEMQIESLKEELAYLKK.N	U	1		751.0732	2250.1977	2250.1817	7.14	2	(23)	0.047	1	14251
	R.ADLE->M<-QIESLKEELAYLKK.N	U	1	Oxidation (M)	756.4059	2266.1958	2266.1766	8.49	2	49	0.00015	1	14378
	R.LLEGEDAHLSSSQFSSGSQSSR.D	U	2		1155.0454	2308.0763	2308.0567	8.46	0	117	2.2e-011	1	14675
	R.LLEGEDAHLSSSQFSSGSQSSR.D	U	2		770.3662	2308.0768	2308.0567	8.70	0	(58)	1.6e-005	1	14676
	R.YC->M<-QLAQIQEMIGSVEEQLAQLR.C	U	1	Oxidation (M)	918.7831	2753.3276	2753.3186	3.26	0	81	1e-007	1	17399
P08779	KRT16	Keratin, type I cytoskeletal 16 OS=Homo sapiens OX=9606 GN=KRT16 PE=1 SV=4	51578	1777	83(66)	28(22)	5.81	59%	P08779_uniprot
	Peptide	Unique	Matches	Modification	Observed	Mr(expt)	Mr(calc)	ppm	Miss	Score	Expect	Rank	Query
	K.TIEDLR.N		1		373.7086	745.4027	745.3970	7.63	0	26	0.066	1	113
	R.ILNEMR.D		1		388.2135	774.4124	774.4058	8.54	0	18	0.48	1	216
	R.LAADDFR.T		14		404.2066	806.3986	806.3923	7.92	0	54	5.8e-005	1	376
	R.LASYLDK.V		1		405.2266	808.4386	808.4330	6.91	0	54	4.4e-005	1	381
	R.SEVTELR.R	U	1		417.2240	417.2240	832.4334	5.23	0	24	0.087	2	552
	K.DYSPYFK.T		1		460.2184	918.4223	918.4123	10.9	0	4	3.2	1	1171
	R.VLDELTLAR.T		6		515.3057	1028.5968	1028.5866	9.89	0	49	0.00018	1	2196
	R.LASYLDKVR.A		1		532.8125	1063.6104	1063.6026	7.41	1	59	9.5e-006	1	2635
	R.LASYLDKVR.A		1		355.5441	1063.6105	1063.6026	7.43	1	(37)	0.0017	1	2636
	K.VTMQNLNDR.L		2		545.7722	1089.5298	1089.5237	5.59	0	57	3.6e-005	1	2886
	R.DAETWFLSK.T	U	7		548.7732	1095.5318	1095.5237	7.45	0	41	0.001	1	2964
	K.VT->M<-QNLNDR.L		1	Oxidation (M)	553.7695	1105.5244	1105.5186	5.24	0	(31)	0.011	1	3067
	R.ISSVLAGGSCR.A		1		553.7897	1105.5648	1105.5550	8.86	0	52	0.00013	1	3069
	R.LEQEIATYR.R		1		561.7978	1121.5810	1121.5717	8.36	0	56	4.9e-005	1	3275
	R.DQYEQMAEK.N	U	1		571.2471	1140.4796	1140.4757	3.40	0	41	0.00029	1	3469
	R.QTVEADVNGLR.R	U	7		601.3151	1200.6157	1200.6099	4.85	0	36	0.0037	1	4256
	K.ASLENSLEETK.G		4		610.8074	1219.6002	1219.5932	5.75	0	35	0.0054	1	4464
	K.NHEEEMLALR.G	U	1		621.3043	1240.5941	1240.5870	5.73	0	3	5.8	1	4661
	R.TKYEHELALR.Q	U	1		630.3405	1258.6663	1258.6669	-0.48	1	47	0.00034	1	4929
	R.TKYEHELALR.Q	U	1		420.5663	1258.6770	1258.6669	8.00	1	(41)	0.0012	1	4931
	R.TDLEMQIEGLK.E		1		638.8335	1275.6524	1275.6380	11.3	0	73	8.1e-007	1	5140
	K.GSCGIGGGIGGGSSR.I		1		639.8002	1277.5859	1277.5783	5.97	0	19	0.13	1	5190
	R.ALEEANADLEVK.I		6		651.3388	1300.6631	1300.6510	9.27	0	66	4.2e-006	1	5506
	R.QTVEADVNGLRR.V	U	1		679.3667	1356.7188	1356.7110	5.81	1	27	0.041	1	6183
	K.TRLEQEIATYR.R		1		460.5850	1378.7332	1378.7204	9.28	1	(34)	0.006	1	6407
	K.TRLEQEIATYR.R		3		690.3748	1378.7351	1378.7204	10.6	1	58	2.3e-005	1	6409
	K.EVASNSELVQSSR.S	U	1		703.3527	1404.6909	1404.6845	4.57	0	77	3e-007	1	6776
	R.VLQGLEIELQSQLS->M<-K.A	U	1	Oxidation (M)	916.5070	1830.9995	1830.9761	12.8	0	76	2.7e-007	1	11291
	K.IIAATIENAQPILQIDNAR.L	U	2		1032.5845	2063.1544	2063.1375	8.21	0	91	4.3e-009	1	13099
	K.IIAATIENAQPILQIDNAR.L	U	2		688.7263	2063.1570	2063.1375	9.45	0	(72)	3.4e-007	1	13102
	R.GQTGGDVNVEMDAAPGVDLSR.I	U	3		1044.4985	2086.9825	2086.9590	11.3	0	(55)	3.6e-005	1	13240
	R.GQTGGDVNVE->M<-DAAPGVDLSR.I	U	2	Oxidation (M)	1052.4916	2102.9686	2102.9539	7.00	0	109	1.2e-010	1	13354
	R.TDLEMQIEGLKEELAYLR.K	U	1		717.7091	2150.1053	2150.0929	5.79	1	(67)	2.8e-006	1	13575
	R.TDLEMQIEGLKEELAYLR.K	U	1		1076.0624	2150.1102	2150.0929	8.07	1	97	3e-009	1	13576
	R.TDLE->M<-QIEGLKEELAYLR.K	U	1	Oxidation (M)	1084.0587	2166.1029	2166.0878	6.97	1	(83)	7.4e-008	1	13664
	R.TDLE->M<-QIEGLKEELAYLR.K	U	1	Oxidation (M)	723.0419	2166.1038	2166.0878	7.39	1	(75)	5.1e-007	1	13665
	R.YC->M<-QLSQIQGLIGSVEEQLAQLR.C	U	1	Oxidation (M)	894.1191	2679.3354	2679.3360	-0.22	0	69	2.1e-006	1	16799
P05787	KRT8	Keratin, type II cytoskeletal 8 OS=Homo sapiens OX=9606 GN=KRT8 PE=1 SV=7	53671	1759	71(55)	20(15)	2.10	41%	P05787_uniprot
	Peptide	Unique	Matches	Modification	Observed	Mr(expt)	Mr(calc)	ppm	Miss	Score	Expect	Rank	Query
	K.FASFIDK.V		7		414.2232	826.4319	826.4225	11.3	0	55	3.8e-005	1	496
	R.ISSSSFSR.V	U	1		435.7209	869.4272	869.4243	3.31	0	21	0.089	1	808
	R.LQAEIEGLK.G	U	5		500.7927	999.5709	999.5600	10.9	0	33	0.0088	1	1853
	K.WSLLQQQK.T	U	1		515.7922	1029.5698	1029.5607	8.83	0	21	0.17	1	2220
	K.AQYEDIANR.S		1		540.2623	1078.5101	1078.5043	5.38	0	40	0.0012	1	2744
	R.QLYEEEIR.E	U	4		540.2741	1078.5337	1078.5294	3.91	0	30	0.014	1	2746
	K.LSELEAALQR.A	U	2		565.3207	1128.6268	1128.6138	11.5	0	50	0.0002	1	3349
	K.NKYEDEINK.R		1		576.7837	1151.5528	1151.5458	6.08	1	24	0.058	1	3583
	R.EYQELMNVK.L		1		577.2880	1152.5615	1152.5485	11.3	0	19	0.16	1	3588
	K.LVSESSDVLPK.-	U	4		587.3252	1172.6358	1172.6289	5.96	0	57	4.3e-005	1	3882
	K.LALDIEIATYR.K		17		639.3644	1276.7142	1276.7027	9.04	0	65	3.8e-006	1	5164
	K.NKYEDEINKR.T		1		436.8919	1307.6538	1307.6469	5.27	2	(43)	0.0008	1	5589
	K.NKYEDEINKR.T		2		654.8350	1307.6554	1307.6469	6.46	2	55	4.9e-005	1	5591
	R.SLDMDSIIAEVK.A	U	2		660.8451	1319.6756	1319.6642	8.62	0	68	3.2e-006	1	5791
	R.SLD->M<-DSIIAEVK.A	U	4	Oxidation (M)	668.8442	1335.6739	1335.6592	11.1	0	(60)	1.7e-005	1	5973
	R.ASLEAAIADAEQR.G	U	3		672.8488	1343.6831	1343.6681	11.2	0	79	2e-007	1	6072
	R.ASLEAAIADAEQR.G	U	2		448.9021	1343.6846	1343.6681	12.3	0	(66)	4.1e-006	1	6075
	R.TEMENEFVLIK.K	U	2		676.8467	1351.6788	1351.6693	7.01	0	29	0.022	1	6139
	R.TE->M<-ENEFVLIK.K	U	2	Oxidation (M)	684.8451	1367.6757	1367.6642	8.41	0	(25)	0.05	1	6298
	R.SRAEAES->M<-YQIK.Y	U	1	Oxidation (M)	714.8465	1427.6784	1427.6714	4.91	1	10	1.3	1	7060
	K.LEAELGNMQGLVEDFK.N	U	1		896.9490	1791.8835	1791.8713	6.84	0	98	2.4e-009	1	10924
	R.SN->M<-DN->M<-FESYINNLR.R	U	3	2 Oxidation (M)	940.4109	1878.8073	1878.7876	10.5	0	115	1.2e-011	1	11678
	K.LKLEAELGNMQGLVEDFK.N	U	1		1017.5416	2033.0687	2033.0503	9.06	1	84	6.2e-008	1	12919
	R.ELQSQISDTSVVLS->M<-DNSR.S	U	3	Oxidation (M)	1063.0169	2124.0191	2124.0005	8.79	0	89	1.7e-008	1	13466
P48668	KRT6C	Keratin, type II cytoskeletal 6C OS=Homo sapiens OX=9606 GN=KRT6C PE=1 SV=3	60273	1709	86(62)	24(18)	2.22	44%	P48668_uniprot
	Peptide	Unique	Matches	Modification	Observed	Mr(expt)	Mr(calc)	ppm	Miss	Score	Expect	Rank	Query
	K.FASFIDK.V		7		414.2232	826.4319	826.4225	11.3	0	55	3.8e-005	1	496
	K.QEIAEINR.M		1		486.7626	486.7626	971.5107	7.35	0	16	0.43	2	1555
	R->.<-QLDSIVGER.G		3	Gln->pyro-Glu (N-term Q)	500.2638	998.5131	998.5033	9.88	0	(39)	0.0015	1	1832
	R.QLDSIVGER.G		2		508.7741	1015.5336	1015.5298	3.73	0	43	0.00098	1	2042
	K.DVDAAYMNK.V		1		513.7351	1025.4555	1025.4488	6.60	0	41	0.00048	1	2167
	K.AQYEEIAQR.S		3		554.2780	1106.5415	1106.5356	5.32	0	39	0.0019	1	3083
	K.LEGLEDALQK.A		2		558.3067	1114.5988	1114.5870	10.7	0	49	0.00022	1	3178
	K.NKYEDEINK.R		1		576.7837	1151.5528	1151.5458	6.08	1	24	0.058	1	3583
	K.EYQELMNVK.L		1		577.2880	1152.5615	1152.5485	11.3	0	19	0.16	1	3588
	K.YEELQVTAGR.H		12		583.2996	583.2996	1164.5846	6.08	0	26	0.041	2	3756
	K.WTLLQEQGTK.T		7		602.3281	1202.6417	1202.6295	10.1	0	55	6.5e-005	1	4286
	R.NMQDLVEDLK.N		1		602.8027	1203.5908	1203.5805	8.53	0	23	0.086	1	4309
	R.AEAESWYQTK.Y		1		606.7856	1211.5567	1211.5458	8.99	0	37	0.0017	1	4413
	R.TAAENEFVTLK.K		3		611.8275	1221.6405	1221.6241	13.4	0	60	1.6e-005	1	4474
	K.LALDVEIATYR.K		8		632.3563	1262.6980	1262.6870	8.66	0	75	4.2e-007	1	4958
	K.NKYEDEINKR.T		1		436.8919	1307.6538	1307.6469	5.27	2	(43)	0.0008	1	5589
	K.NKYEDEINKR.T		2		654.8350	1307.6554	1307.6469	6.46	2	55	4.9e-005	1	5591
	R.NLDLDSIIAEVK.A		6		665.3708	1328.7270	1328.7187	6.25	0	67	2.9e-006	1	5902
	R.TAAENEFVTLKK.D		1		675.8709	1349.7273	1349.7191	6.08	1	3	6.9	1	6123
	K.NKLEGLEDALQK.A		3		679.3767	1356.7387	1356.7249	10.2	1	55	5.1e-005	1	6195
	K.ADTLTDEINFLR.A		4		704.3660	1406.7174	1406.7041	9.41	0	80	1.8e-007	1	6798
	R.AIGGGLSSVGGGSSTIK.Y		2		724.3978	1446.7811	1446.7678	9.17	0	72	1.1e-006	1	7322
	R.ISIGGGSCAISGGYGSR.A		4		799.8923	1597.7701	1597.7519	11.4	0	72	8.9e-007	1	9071
	K.QCASLQAAIADAEQR.G	U	1		816.4028	1630.7911	1630.7733	10.9	0	56	4.3e-005	1	9410
	R->.<-QNLEPLFEQYINNLR.R		3	Gln->pyro-Glu (N-term Q)	937.4855	1872.9565	1872.9370	10.4	0	(56)	4.6e-005	1	11626
	R.QNLEPLFEQYINNLR.R		2		631.0013	1889.9822	1889.9635	9.88	0	(45)	0.00059	1	11757
	R.QNLEPLFEQYINNLR.R		2		945.9997	1889.9848	1889.9635	11.3	0	76	4.8e-007	1	11759
	R.ALYDAELSQMQTHISDTSVVLSMDNNR.N		1		1013.4850	3037.4331	3037.4121	6.93	0	(2)	6.4	1	18995
	R.ALYDAELSQ->M<-QTHISDTSVVLS->M<-DNNR.N		1	2 Oxidation (M)	1024.1510	3069.4312	3069.4019	9.53	0	13	0.57	1	19089
P02768	ALB	Serum albumin OS=Homo sapiens OX=9606 GN=ALB PE=1 SV=2	71317	1708	84(65)	28(26)	3.42	53%	P02768_uniprot
	Peptide	Unique	Matches	Modification	Observed	Mr(expt)	Mr(calc)	ppm	Miss	Score	Expect	Rank	Query
	K.LVTDLTK.V	U	2		395.2412	788.4679	788.4644	4.51	0	41	0.00084	1	280
	K.YLYEIAR.R	U	7		464.2553	926.4961	926.4861	10.7	0	20	0.13	1	1201
	K.LCTVATLR.E	U	3		467.2665	932.5185	932.5113	7.71	0	46	0.00037	1	1256
	K.DDNPNLPR.L	U	1		470.7315	939.4485	939.4410	7.96	0	39	0.0011	1	1298
	K.FQNALLVR.Y	U	5		480.7898	959.5650	959.5552	10.2	0	52	6e-005	1	1454
	K.TYETTLEK.C	U	1		492.7503	983.4861	983.4811	5.09	0	59	1.4e-005	1	1666
	K.QTALVELVK.H	U	6		500.8112	999.6078	999.5964	11.4	0	44	0.00044	1	1862
	K.LVAASQAALGL.-	U	4		507.3080	1012.6015	1012.5917	9.73	0	32	0.0073	1	1993
	K.SLHTLFGDK.L	U	1		509.2782	1016.5419	1016.5291	12.6	0	13	1.1	1	2052
	K.LVNEVTEFAK.T	U	4		575.3178	1148.6209	1148.6077	11.5	0	76	3.9e-007	1	3540
	R.HPDYSVVLLLR.L	U	1		656.3809	1310.7472	1310.7347	9.54	0	43	0.00036	1	5644
	R.HPDYSVVLLLR.L	U	2		437.9232	1310.7478	1310.7347	10.0	0	(26)	0.023	1	5645
	K.AVMDDFAAFVEK.C	U	2		671.8279	1341.6413	1341.6275	10.3	0	(48)	0.00018	1	6045
	K.AV->M<-DDFAAFVEK.C	U	1	Oxidation (M)	679.8242	1357.6339	1357.6224	8.46	0	50	7.8e-005	1	6202
	K.AAFTECCQAADK.A	U	1		686.2907	1370.5669	1370.5595	5.39	0	84	6e-009	1	6313
	R.ETYGEMADCCAK.Q	U	1		717.7753	1433.5360	1433.5261	6.88	0	47	2.2e-005	1	7128
	K.YICENQDSISSK.L	U	2		722.3289	1442.6433	1442.6347	5.93	0	73	3.3e-007	1	7266
	R.RHPDYSVVLLLR.L	U	1		734.4292	1466.8438	1466.8358	5.51	1	(45)	0.00017	1	7568
	R.RHPDYSVVLLLR.L	U	1		489.9556	1466.8449	1466.8358	6.21	1	56	1.4e-005	1	7569
	K.ADDKETCFAEEGK.K	U	1		750.3255	1498.6364	1498.6246	7.92	1	49	3.7e-005	1	7949
	K.ADDKETCFAEEGK.K	U	1		500.5529	1498.6368	1498.6246	8.19	1	(8)	0.5	1	7950
	K.VPQVSTPTLVEVSR.N	U	6		756.4316	1510.8486	1510.8355	8.66	0	72	6.7e-007	1	8103
	K.DVFLGMFLYEYAR.R	U	6		812.4067	1622.7989	1622.7803	11.5	0	76	4e-007	1	9337
	K.DVFLG->M<-FLYEYAR.R	U	1	Oxidation (M)	820.4034	1638.7923	1638.7752	10.4	0	(54)	5.9e-005	1	9528
	K.KVPQVSTPTLVEVSR.N	U	3		820.4796	1638.9445	1638.9305	8.58	1	71	4.7e-007	1	9534
	K.KVPQVSTPTLVEVSR.N	U	2		547.3224	1638.9453	1638.9305	9.07	1	(40)	0.00046	1	9535
	K->.<-QNCELFEQLGEYK.F	U	1	Gln->pyro-Glu (N-term Q)	820.8719	1639.7293	1639.7188	6.43	0	(10)	0.59	1	9539
	K.QNCELFEQLGEYK.F	U	3		829.3857	1656.7569	1656.7453	6.99	0	91	7.9e-009	1	9710
	R.HPYFYAPELLFFAK.R	U	1		871.9560	1741.8974	1741.8868	6.10	0	55	5.6e-005	1	10441
	R.RPCFSALEVDETYVPK.E	U	3		955.9736	1909.9326	1909.9244	4.29	0	(45)	0.00043	1	11871
	R.RPCFSALEVDETYVPK.E	U	4		637.6552	1909.9436	1909.9244	10.1	0	54	5.9e-005	1	11878
	K.VFDEFKPLVEEPQNLIK.Q	U	1		1023.0590	2044.1034	2044.0881	7.48	0	49	0.00014	1	12999
	K.VFDEFKPLVEEPQNLIK.Q	U	1		682.3756	2044.1050	2044.0881	8.28	0	(42)	0.00063	1	13000
	K.VHTECCHGDLLECADDR.A	U	1		696.2902	2085.8488	2085.8303	8.90	0	53	6.4e-006	1	13237
	K.EFNAETFTFHADICTLSEK.E	U	1		1130.5200	2259.0255	2259.0154	4.47	0	73	3.5e-007	1	14315
	K.ALVLIAFAQYLQQCPFEDHVK.L	U	1		830.7736	2489.2989	2489.2777	8.50	0	41	0.001	1	15675
	R.MPCAEDYLSVVLNQLCVLHEK.T	U	1		840.0851	2517.2334	2517.2066	10.7	0	59	2.1e-005	1	15788
P00352	ALDH1A1	Retinal dehydrogenase 1 OS=Homo sapiens OX=9606 GN=ALDH1A1 PE=1 SV=2	55454	1652	68(53)	20(16)	2.55	51%	P00352_uniprot
	Peptide	Unique	Matches	Modification	Observed	Mr(expt)	Mr(calc)	ppm	Miss	Score	Expect	Rank	Query
	K.SLDDVIK.R	U	1		395.2242	788.4337	788.4280	7.32	0	25	0.061	1	278
	K.LIKEAAGK.S	U	1		415.2580	828.5014	828.5069	-6.54	1	10	2.1	10	509
	R.YCAGWADK.I	U	1		485.7111	969.4077	969.4014	6.44	0	8	0.3	1	1533
	K.ILDLIESGK.K	U	5		494.2954	986.5763	986.5648	11.6	0	67	3.5e-006	1	1706
	K.ILDLIESGKK.E	U	1		372.5643	1114.6710	1114.6597	10.1	1	(37)	0.0014	1	3187
	K.ILDLIESGKK.E	U	3		558.3428	1114.6710	1114.6597	10.1	1	57	1.3e-005	1	3188
	R->.<-QAFQIGSPWR.T	U	1	Gln->pyro-Glu (N-term Q)	586.8021	1171.5897	1171.5775	10.4	0	(15)	0.43	1	3865
	R.QAFQIGSPWR.T	U	5		595.3129	1188.6112	1188.6040	6.06	0	49	0.00022	1	4087
	R.LLLATMES->M<-NGGK.L	U	1	Oxidation (M)	690.8533	1379.6921	1379.6788	9.61	0	53	7.8e-005	1	6413
	R.LLLAT->M<-ES->M<-NGGK.L	U	1	2 Oxidation (M)	698.8453	1395.6761	1395.6738	1.69	0	(44)	0.00063	1	6646
	K.EEIFGPVQQIMK.F	U	3		709.8776	1417.7407	1417.7275	9.29	0	(40)	0.0019	1	6923
	K.EEIFGPVQQI->M<-K.F	U	4	Oxidation (M)	717.8754	1433.7363	1433.7224	9.67	0	54	8e-005	1	7139
	R.TIPIDGNFFTYTR.H	U	4		772.8978	1543.7811	1543.7671	9.07	0	61	1.5e-005	1	8505
	R.ANNTFYGLSAGVFTK.D	U	3		795.4077	1588.8009	1588.7886	7.75	0	90	1.6e-008	1	8999
	K.IFINNEWHDSVSGK.K	U	4		823.4100	1644.8055	1644.7896	9.66	0	63	8.6e-006	1	9592
	K.IFINNEWHDSVSGK.K	U	2		549.2759	1644.8060	1644.7896	9.96	0	(47)	0.00032	1	9593
	R.IFVEESIYDEFVR.R	U	3		823.4143	1644.8141	1644.8035	6.41	0	98	2.7e-009	1	9595
	R.ELGEYGFHEYTEVK.T	U	1		567.6034	1699.7883	1699.7729	9.06	0	(13)	0.49	1	10074
	R.ELGEYGFHEYTEVK.T	U	4		850.9021	1699.7896	1699.7729	9.82	0	52	7.2e-005	1	10075
	K.LYSNAYLNDLAGCIK.T	U	1		857.9349	1713.8553	1713.8396	9.20	0	85	5.9e-008	1	10219
	K.GYFVQPTVFSNVTDEMR.I	U	1		995.4810	1988.9475	1988.9302	8.67	0	(65)	3.7e-006	1	12526
	K.GYFVQPTVFSNVTDE->M<-R.I	U	3	Oxidation (M)	1003.4798	2004.9450	2004.9252	9.92	0	84	4.4e-008	1	12682
	K.YILGNPLTPGVTQGPQIDK.E	U	5		1006.0557	2010.0969	2010.0786	9.11	0	85	3.4e-008	1	12719
	K.YILGNPLTPGVTQGPQIDKEQYDK.I	U	3		892.1342	2673.3807	2673.3650	5.86	1	32	0.008	1	16714
	K.YILGNPLTPGVTQGPQIDKEQYDK.I	U	1		1337.7022	2673.3897	2673.3650	9.26	1	(18)	0.23	1	16717
	K.KYILGNPLTPGVTQGPQIDKEQYDK.I	U	1		701.3807	2801.4939	2801.4599	12.1	2	4	3.3	1	17716
	K.EAGFPPGVVNIVPGYGPTAGAAISSH->M<-DIDK.V	U	3	Oxidation (M)	1028.5205	3082.5397	3082.5070	10.6	0	48	0.00024	1	19138
	K.IGPALSCGNTVVVKPAEQTPLTALHVASLIK.E	U	1		796.9527	3183.7817	3183.7690	4.00	0	19	0.03	1	19537
	K.IGPALSCGNTVVVKPAEQTPLTALHVASLIK.E	U	1		1062.2754	3183.8043	3183.7690	11.1	0	(15)	0.048	1	19538
P13647	KRT5	Keratin, type II cytoskeletal 5 OS=Homo sapiens OX=9606 GN=KRT5 PE=1 SV=3	62568	1628	73(64)	21(16)	2.25	37%	P13647_uniprot
	Peptide	Unique	Matches	Modification	Observed	Mr(expt)	Mr(calc)	ppm	Miss	Score	Expect	Rank	Query
	K.FASFIDK.V		7		414.2232	826.4319	826.4225	11.3	0	55	3.8e-005	1	496
	R->.<-QLDSIVGER.G		3	Gln->pyro-Glu (N-term Q)	500.2638	998.5131	998.5033	9.88	0	(39)	0.0015	1	1832
	R.QLDSIVGER.G		2		508.7741	1015.5336	1015.5298	3.73	0	43	0.00098	1	2042
	K.DVDAAYMNK.V		1		513.7351	1025.4555	1025.4488	6.60	0	41	0.00048	1	2167
	R.LRAEIDNVK.K	U	1		529.3067	1056.5988	1056.5927	5.79	1	16	0.35	1	2548
	K.AQYEEIANR.S	U	1		547.2725	1092.5304	1092.5199	9.54	0	20	0.15	1	2907
	R.ISISTSGGSFR.N	U	5		556.2976	1110.5805	1110.5669	12.3	0	70	1.3e-006	1	3150
	K.NKYEDEINK.R		1		576.7837	1151.5528	1151.5458	6.08	1	24	0.058	1	3583
	R.EYQELMNTK.L	U	1		578.2756	578.2756	1154.5367	7.77	0	7	1.8	2	3616
	K.YEELQQTAGR.H	U	1		597.7942	1193.5738	1193.5676	5.18	0	69	1.8e-006	1	4162
	K.WTLLQEQGTK.T		7		602.3281	1202.6417	1202.6295	10.1	0	55	6.5e-005	1	4286
	R.NMQDLVEDFK.N	U	2		619.7961	1237.5776	1237.5649	10.3	0	44	0.00044	1	4639
	R.TEAESWYQTK.Y	U	1		621.7899	1241.5652	1241.5564	7.05	0	28	0.012	1	4672
	R.N->M<-QDLVEDFK.N	U	2	Oxidation (M)	627.7936	1253.5727	1253.5598	10.3	0	(41)	0.0007	1	4844
	K.LALDVEIATYR.K		8		632.3563	1262.6980	1262.6870	8.66	0	75	4.2e-007	1	4958
	R.TTAENEFV->M<-LK.K	U	1	Oxidation (M)	649.8235	1297.6324	1297.6224	7.73	0	35	0.0043	1	5448
	K.NKYEDEINKR.T		1		436.8919	1307.6538	1307.6469	5.27	2	(43)	0.0008	1	5589
	K.NKYEDEINKR.T		2		654.8350	1307.6554	1307.6469	6.46	2	55	4.9e-005	1	5591
	R.NLDLDSIIAEVK.A		6		665.3708	1328.7270	1328.7187	6.25	0	67	2.9e-006	1	5902
	R.VSLAGACGVGGYGSR.S	U	3		705.8505	1409.6864	1409.6722	10.1	0	37	0.0024	1	6825
	K.VDALMDEINFMK.M	U	1		713.3470	1424.6795	1424.6680	8.14	0	81	1.1e-007	1	7012
	R.GLGVGFGSGGGSSSSVK.F	U	1		720.3672	1438.7198	1438.7053	10.1	0	14	0.53	1	7211
	K.VDAL->M<-DEINFMK.M	U	2	Oxidation (M)	721.3427	1440.6709	1440.6629	5.55	0	(51)	8.6e-005	1	7232
	K.VDALMDEINF->M<-K.M	U	1	Oxidation (M)	721.3428	1440.6710	1440.6629	5.63	0	(44)	0.00041	1	7233
	K.VDAL->M<-DEINF->M<-K.M	U	4	2 Oxidation (M)	729.3410	1456.6674	1456.6578	6.63	0	(45)	0.0003	1	7437
	K.QCANLQNAIADAEQR.G	U	1		851.4121	1700.8095	1700.7900	11.5	0	94	4.3e-009	1	10094
	R->.<-QNLEPLFEQYINNLR.R		3	Gln->pyro-Glu (N-term Q)	937.4855	1872.9565	1872.9370	10.4	0	(56)	4.6e-005	1	11626
	R.QNLEPLFEQYINNLR.R		2		631.0013	1889.9822	1889.9635	9.88	0	(45)	0.00059	1	11757
	R.QNLEPLFEQYINNLR.R		2		945.9997	1889.9848	1889.9635	11.3	0	76	4.8e-007	1	11759
P11142	HSPA8	Heat shock cognate 71 kDa protein OS=Homo sapiens OX=9606 GN=HSPA8 PE=1 SV=1	71082	1579	57(45)	20(17)	1.96	38%	P11142_uniprot
	Peptide	Unique	Matches	Modification	Observed	Mr(expt)	Mr(calc)	ppm	Miss	Score	Expect	Rank	Query
	K.EIAEAYLGK.T	U	1		497.2719	992.5293	992.5178	11.6	0	11	1.4	1	1794
	K.LLQDFFNGK.E		3		541.2926	1080.5706	1080.5604	9.49	0	51	0.00011	1	2790
	K.FELTGIPPAPR.G	U	2		599.3409	1196.6673	1196.6554	10.0	0	5	3.2	1	4204
	K.DAGTIAGLNVLR.I	U	2		600.3471	1198.6797	1198.6670	10.6	0	36	0.0033	1	4240
	K.VEIIANDQGNR.T		1		614.8221	1227.6296	1227.6207	7.22	0	74	6.8e-007	1	4527
	R.MVNHFIAEFK.R	U	2		412.5499	1234.6279	1234.6169	8.93	0	(15)	0.56	1	4599
	R.MVNHFIAEFK.R	U	1		618.3237	1234.6328	1234.6169	12.9	0	(24)	0.064	1	4603
	R.->M<-VNHFIAEFK.R	U	2	Oxidation (M)	626.3198	1250.6250	1250.6118	10.6	0	37	0.0031	1	4794
	R.FEELNADLFR.G	U	4		627.3162	1252.6178	1252.6088	7.18	0	82	1e-007	1	4815
	K.NSLESYAFN->M<-K.A	U	2	Oxidation (M)	660.3065	1318.5985	1318.5863	9.23	0	47	0.00016	1	5772
	R.RFDDAVVQSD->M<-K.H	U	1	Oxidation (M)	713.8391	1425.6635	1425.6558	5.41	1	68	1.7e-006	1	7032
	R.ARFEELNADLFR.G	U	1		740.8895	1479.7644	1479.7470	11.8	1	48	0.00028	1	7713
	K.SQIHDIVLVGGSTR.I	U	2		494.6125	1480.8156	1480.7998	10.7	0	(42)	0.00066	1	7734
	K.SQIHDIVLVGGSTR.I	U	3		741.4155	1480.8164	1480.7998	11.2	0	57	2.2e-005	1	7735
	R.TTPSYVAFTDTER.L		7		744.3607	1486.7069	1486.6940	8.67	0	98	1.8e-009	1	7800
	K.SFYPEEVSSMVLTK.M	U	1		808.9047	1615.7948	1615.7804	8.92	0	51	0.00012	1	9260
	K.SFYPEEVSS->M<-VLTK.M	U	3	Oxidation (M)	816.9023	1631.7900	1631.7753	9.03	0	(49)	0.00018	1	9431
	K.NQVAMNPTNTVFDAK.R	U	2		825.4127	1648.8108	1648.7879	13.9	0	(43)	0.00078	1	9635
	R.IINEPTAAAIAYGLDK.K		1		553.9748	1658.9027	1658.8879	8.94	0	(59)	1.7e-005	1	9750
	R.IINEPTAAAIAYGLDK.K		3		830.4593	1658.9041	1658.8879	9.80	0	94	6.2e-009	1	9751
	K.NQVA->M<-NPTNTVFDAK.R	U	3	Oxidation (M)	833.4046	1664.7946	1664.7828	7.10	0	71	1.1e-006	1	9815
	K.STAGDTHLGGEDFDNR.M	U	1		846.3707	1690.7269	1690.7183	5.08	0	58	5.5e-006	1	9997
	R.IINEPTAAAIAYGLDKK.V	U	2		596.6718	1786.9936	1786.9828	6.02	1	27	0.016	1	10851
	K.TVTNAVVTVPAYFNDSQR.Q	U	1		661.3422	1981.0047	1980.9905	7.13	0	72	1e-006	1	12421
	K.TVTNAVVTVPAYFNDSQR.Q	U	2		991.5106	1981.0067	1980.9905	8.16	0	(41)	0.0013	1	12422
	K.SINPDEAVAYGAAVQAAILSGDK.S	U	1		1130.5840	2259.1534	2259.1383	6.71	0	114	7.1e-011	1	14322
	K.SINPDEAVAYGAAVQAAILSGDK.S	U	2		754.0610	2259.1613	2259.1383	10.2	0	(96)	3.7e-009	1	14323
	K.QTQTFTTYSDNQPGVLIQVYEGER.A	U	1		1387.6776	2773.3407	2773.3195	7.63	0	22	0.07	1	17560
P10809	HSPD1	60 kDa heat shock protein, mitochondrial OS=Homo sapiens OX=9606 GN=HSPD1 PE=1 SV=2	61187	1415	47(37)	21(17)	2.51	53%	P10809_uniprot
	Peptide	Unique	Matches	Modification	Observed	Mr(expt)	Mr(calc)	ppm	Miss	Score	Expect	Rank	Query
	K.IGIEIIK.R	U	7		393.2643	784.5139	784.5058	10.4	0	40	0.00039	1	258
	K.VGEVIVTK.D	U	1		422.7624	843.5102	843.5066	4.33	0	42	0.00094	1	659
	K.GANPVEIR.R	U	1		428.2404	854.4662	854.4610	6.12	0	1	7.9	1	704
	K.VGLQVVAVK.A	U	3		456.8019	911.5893	911.5804	9.78	0	40	0.00048	1	1117
	K.EIGNIISDAMK.K	U	2		595.8122	1189.6098	1189.6012	7.22	0	14	0.72	1	4105
	K.NAGVEGSLIVEK.I	U	1		608.3393	1214.6640	1214.6507	11.0	0	46	0.00053	1	4447
	K.VGGTSDVEVNEK.K	U	1		617.3054	1232.5962	1232.5885	6.25	0	70	1.4e-006	1	4566
	K.KDRVTDALNATR.A	U	1		680.3638	680.3638	1358.7131	-9.94	2	1	18	2	6232
	R.GV->M<-LAVDAVIAELK.K	U	1	Oxidation (M)	722.9149	1443.8153	1443.8007	10.1	0	71	7e-007	1	7292
	K.TLNDELEIIEGMK.F	U	1		752.8880	1503.7614	1503.7490	8.26	0	86	4.8e-008	1	8021
	K.TLNDELEIIEG->M<-K.F	U	3	Oxidation (M)	760.8839	1519.7531	1519.7439	6.06	0	(61)	1.4e-005	1	8186
	R.GVMLAVDAVIAELKK.Q	U	1		778.9674	1555.9203	1555.9007	12.6	1	89	4.4e-009	1	8663
	R.GVMLAVDAVIAELKK.Q	U	1		519.6475	1555.9206	1555.9007	12.7	1	(50)	3.1e-005	1	8664
	R.GV->M<-LAVDAVIAELKK.Q	U	1	Oxidation (M)	786.9608	1571.9071	1571.8956	7.28	1	(73)	2.9e-007	1	8819
	K.CEFQDAYVLLSEK.K	U	1		801.3859	1600.7572	1600.7443	8.04	0	18	0.17	1	9095
	R.AAVEEGIVLGGGCALLR.C	U	2		842.9624	1683.9102	1683.8978	7.40	0	49	0.00017	1	9970
	R.CIPALDSLTPANEDQK.I	U	2		886.4409	1770.8672	1770.8458	12.1	0	42	0.00094	1	10709
	K.ISSIQSIVPALEIANAHR.K	U	2		960.0482	1918.0819	1918.0636	9.55	0	(66)	1.3e-006	1	11921
	K.ISSIQSIVPALEIANAHR.K	U	1		640.3682	1918.0829	1918.0636	10.1	0	78	8.3e-008	1	11922
	R.IQEIIEQLDVTTSEYEK.E	U	3		1019.5280	2037.0413	2037.0153	12.8	0	103	6.8e-010	1	12933
	R.AL->M<-LQGVDLLADAVAVTMGPK.G	U	1	Oxidation (M)	710.3896	2128.1469	2128.1272	9.28	0	(70)	1.2e-006	1	13481
	R.ALMLQGVDLLADAVAVT->M<-GPK.G	U	1	Oxidation (M)	710.3908	2128.1506	2128.1272	11.0	0	78	1.8e-007	1	13482
	R.KPLVIIAEDVDGEALSTLVLNR.L	U	1		789.1215	2364.3426	2364.3264	6.83	0	69	4.2e-007	1	14983
	K.QSKPVTTPEEIAQVATISANGDK.E	U	1		795.4236	2383.2491	2383.2231	10.9	0	43	0.00068	1	15068
	K.QSKPVTTPEEIAQVATISANGDK.E	U	1		1192.6344	2383.2542	2383.2231	13.1	0	(38)	0.0021	1	15069
	R.TALLDAAGVASLLTTAEVVVTEIPK.E	U	1		828.1411	2481.4015	2481.3942	2.96	0	105	1.1e-010	1	15653
	R.TALLDAAGVASLLTTAEVVVTEIPK.E	U	1		1241.7103	2481.4061	2481.3942	4.81	0	(103)	1.5e-010	1	15654
	K.LVQDVANNTNEEAGDGTTTATVLAR.S	U	1		1280.6377	2559.2608	2559.2413	7.66	0	(57)	2.7e-005	1	16012
	K.LVQDVANNTNEEAGDGTTTATVLAR.S	U	3		854.0955	2559.2647	2559.2413	9.17	0	65	4.5e-006	1	16013
P05783	KRT18	Keratin, type I cytoskeletal 18 OS=Homo sapiens OX=9606 GN=KRT18 PE=1 SV=2	48029	1402	62(44)	21(16)	3.03	54%	P05783_uniprot
	Peptide	Unique	Matches	Modification	Observed	Mr(expt)	Mr(calc)	ppm	Miss	Score	Expect	Rank	Query
	R.LAADDFR.V		14		404.2066	806.3986	806.3923	7.92	0	54	5.8e-005	1	376
	R.LASYLDR.V	U	1		419.2288	836.4431	836.4392	4.66	0	45	0.00041	1	560
	R.AQYDELAR.K	U	1		483.2400	964.4654	964.4614	4.20	0	18	0.2	1	1499
	R.STFSTNYR.S	U	1		488.2353	974.4560	974.4458	10.5	0	20	0.11	1	1581
	R.DWSHYFK.I	U	7		491.7295	981.4445	981.4345	10.2	0	19	0.08	1	1646
	K.YETELA->M<-R.Q	U	1	Oxidation (M)	514.7432	1027.4718	1027.4644	7.15	0	44	0.00032	1	2183
	R.IVLQIDNAR.L		4		521.3116	1040.6087	1040.5978	10.5	0	64	4e-006	1	2340
	K.LEAEIATYR.R	U	1		533.2859	1064.5573	1064.5502	6.73	0	40	0.0015	1	2642
	R.KVIDDTNITR.L	U	1		587.8276	1173.6406	1173.6353	4.48	1	5	6.7	1	3901
	R->.<-QSVENDIHGLR.K	U	1	Gln->pyro-Glu (N-term Q)	625.8126	1249.6107	1249.6051	4.46	0	(9)	1.5	1	4784
	R.VKYETELA->M<-R.Q	U	1	Oxidation (M)	628.3263	1254.6380	1254.6278	8.16	1	34	0.0055	1	4862
	R.QSVENDIHGLR.K	U	1		634.3270	1266.6395	1266.6317	6.20	0	49	0.00021	1	5018
	R.LQLETEIEALK.E	U	2		643.8711	1285.7276	1285.7129	11.5	0	37	0.0026	1	5307
	R.AQIFANTVDNAR.I	U	3		660.3452	1318.6759	1318.6629	9.80	0	89	2.7e-008	1	5775
	R.QSVENDIHGLRK.V	U	1		698.3744	1394.7342	1394.7266	5.46	1	6	3.1	1	6639
	R.QSVENDIHGLRK.V	U	1		465.9189	1394.7349	1394.7266	5.95	1	(5)	4.2	1	6640
	R->.<-QAQEYEALLNIK.V	U	2	Gln->pyro-Glu (N-term Q)	701.8690	1401.7235	1401.7140	6.80	0	(37)	0.0033	1	6734
	R.QAQEYEALLNIK.V	U	1		710.3841	1418.7536	1418.7405	9.26	0	61	1.5e-005	1	6931
	R.TVQSLEIDLDSMR.N	U	1		753.8850	1505.7555	1505.7395	10.6	0	84	7.2e-008	1	8045
	R.TVQSLEIDLDS->M<-R.N	U	4	Oxidation (M)	761.8831	1521.7516	1521.7345	11.2	0	(70)	1.4e-006	1	8218
	K.GLQAQIASSGLTVEVDAPK.S	U	3		942.5152	1883.0158	1883.0000	8.42	0	94	5.1e-009	1	11716
	R.LQLETEIEALKEELLFMK.K	U	1		726.4057	2176.1953	2176.1700	11.6	1	(53)	3.9e-005	1	13719
	R.LQLETEIEALKEELLFMK.K	U	1		1089.1052	2176.1959	2176.1700	11.9	1	91	6.8e-009	1	13720
	R.LQLETEIEALKEELLF->M<-K.K	U	1	Oxidation (M)	731.7333	2192.1782	2192.1650	6.03	1	(44)	0.00035	1	13806
	R.GG->M<-GSGGLATGIAGGLAGMGGIQNEK.E	U	1	Oxidation (M)	1139.0658	2276.1170	2276.0889	12.4	0	64	5.8e-006	1	14446
	R.GG->M<-GSGGLATGIAGGLAG->M<-GGIQNEK.E	U	2	2 Oxidation (M)	1147.0590	2292.1034	2292.0838	8.52	0	(63)	7e-006	1	14578
	R.GG->M<-GSGGLATGIAGGLAG->M<-GGIQNEK.E	U	2	2 Oxidation (M)	765.0444	2292.1115	2292.0838	12.0	0	(16)	0.39	1	14581
	R.YALQMEQLNGILLHLESELAQTR.A	U	1		890.8124	2669.4153	2669.3846	11.5	0	48	0.00014	1	16703
	R.LLEDGEDFNLGDALDSSNS->M<-QTIQK.T	U	1	Oxidation (M)	1378.6400	2755.2655	2755.2494	5.82	0	58	1.4e-005	1	17415
P63261	ACTG1	Actin, cytoplasmic 2 OS=Homo sapiens OX=9606 GN=ACTG1 PE=1 SV=1	42108	1381	77(55)	15(14)	3.54	50%	P63261_uniprot
	Peptide	Unique	Matches	Modification	Observed	Mr(expt)	Mr(calc)	ppm	Miss	Score	Expect	Rank	Query
	K.IIAPPER.K		2		398.2419	794.4692	794.4650	5.28	0	40	0.00071	1	300
	K.RGILTLK.Y		1		400.7741	799.5336	799.5280	7.07	1	29	0.004	1	337
	K.AGFAGDDAPR.A		1		488.7301	975.4457	975.4410	4.82	0	59	9.4e-006	1	1597
	R.DLTDYLMK.I		5		499.7511	997.4876	997.4790	8.65	0	(28)	0.016	1	1825
	R.DLTDYL->M<-K.I		9	Oxidation (M)	507.7502	1013.4859	1013.4739	11.8	0	35	0.0033	1	2009
	R.GYSFTTTAER.E	U	9		566.7716	1131.5287	1131.5197	7.97	0	31	0.0077	1	3380
	K.EITALAPSTMK.I		1		581.3193	1160.6241	1160.6111	11.2	0	(34)	0.0085	1	3709
	K.EITALAPST->M<-K.I		8	Oxidation (M)	589.3148	1176.6151	1176.6060	7.72	0	34	0.0071	1	3933
	K.DSYVGDEAQSK.R		1		599.7676	1197.5207	1197.5150	4.82	0	40	0.00045	1	4219
	R.AVFPSIVGRPR.H		2		400.2437	1197.7092	1197.6982	9.17	0	32	0.0059	1	4228
	K.IWHHTFYNELR.V		2		379.6946	1514.7492	1514.7419	4.85	0	(14)	0.55	1	8137
	K.IWHHTFYNELR.V		5		505.9251	1514.7533	1514.7419	7.56	0	49	0.00017	1	8139
	K.IWHHTFYNELR.V		3		758.3851	1514.7557	1514.7419	9.14	0	(27)	0.032	1	8142
	K.SYELPDGQVITIGNER.F		8		895.9576	1789.9006	1789.8846	8.93	0	121	1.5e-011	1	10870
	K.SYELPDGQVITIGNER.F		1		597.6414	1789.9023	1789.8846	9.85	0	(40)	0.0018	1	10871
	M.EEEIAALVIDNGSG->M<-CK.A	U	1	Oxidation (M)	926.4131	1850.8117	1850.8390	-14.72	0	6	1.1	1	11442
	R.VAPEEHPVLLTEAPLNPK.A	U	4		652.0324	1953.0754	1953.0571	9.37	0	(36)	0.0022	1	12178
	R.VAPEEHPVLLTEAPLNPK.A	U	6		977.5464	1953.0782	1953.0571	10.8	0	86	1.9e-008	1	12182
	K.DLYANTVLSGGTTMYPGIADR.M	U	3		1108.0457	2214.0767	2214.0627	6.35	0	113	6.3e-011	1	13974
	K.DLYANTVLSGGTT->M<-YPGIADR.M	U	2	Oxidation (M)	744.3652	2230.0739	2230.0576	7.29	0	(76)	3.6e-007	1	14085
	R.KDLYANTVLSGGTT->M<-YPGIADR.M	U	1	Oxidation (M)	1180.0981	2358.1817	2358.1526	12.4	1	61	1.5e-005	1	14959
	R.TTGIVMDSGDGVTHTVPIYEGYALPHAILR.L	U	1		1061.8870	3182.6391	3182.6071	10.1	0	(19)	0.15	1	19535
	R.TTGIVMDSGDGVTHTVPIYEGYALPHAILR.L	U	1		796.6671	3182.6393	3182.6071	10.1	0	48	0.00018	1	19536
P68104	EEF1A1	Elongation factor 1-alpha 1 OS=Homo sapiens OX=9606 GN=EEF1A1 PE=1 SV=1	50451	1367	52(45)	10(9)	1.93	33%	P68104_uniprot
Q5VTE0	EEF1A1P5	Putative elongation factor 1-alpha-like 3 OS=Homo sapiens OX=9606 GN=EEF1A1P5 PE=5 SV=1	50495	1367	52(45)	10(9)		33%	Q5VTE0_uniprot
	Peptide	Unique	Matches	Modification	Observed	Mr(expt)	Mr(calc)	ppm	Miss	Score	Expect	Rank	Query
	R.LPLQDVYK.I		9		488.2837	974.5529	974.5437	9.46	0	51	0.00013	1	1585
	K.IGGIGTVPVGR.V		9		513.3144	1024.6143	1024.6030	11.1	0	63	2.9e-006	1	2164
	K.LEDGPKFLK.S	U	1		523.8013	1045.5881	1045.5808	7.01	1	1	12	4	2425
	K.STTTGHLIYK.C		1		560.8065	1119.5985	1119.5924	5.42	0	39	0.0026	1	3238
	R.EHALLAYTLGVK.Q		3		438.9237	1313.7494	1313.7343	11.5	0	60	1.2e-005	1	5677
	R.EHALLAYTLGVK.Q		4		657.8824	1313.7503	1313.7343	12.2	0	(60)	1e-005	1	5679
	K.YYVTIIDAPGHR.D	U	6		702.8735	1403.7325	1403.7197	9.11	0	80	1.9e-007	1	6759
	K.YYVTIIDAPGHR.D	U	2		468.9184	1403.7335	1403.7197	9.77	0	(54)	7.9e-005	1	6760
	K.THINIVVIGHVDSGK.S		1		397.9794	1587.8886	1587.8733	9.64	0	(42)	0.00078	1	8990
	K.THINIVVIGHVDSGK.S		3		794.9524	1587.8902	1587.8733	10.7	0	69	1.6e-006	1	8994
	K.THINIVVIGHVDSGK.S		1		530.3041	1587.8906	1587.8733	10.9	0	(46)	0.00031	1	8995
	R.VETGVLKPGMVVTFAPVNVTTEVK.S	U	1		1258.2050	2514.3954	2514.3768	7.39	0	(64)	1.7e-006	1	15778
	R.VETGVLKPGMVVTFAPVNVTTEVK.S	U	1		839.1400	2514.3980	2514.3768	8.45	0	(59)	4.6e-006	1	15779
	R.VETGVLKPG->M<-VVTFAPVNVTTEVK.S	U	3	Oxidation (M)	844.4734	2530.3983	2530.3717	10.5	0	(63)	2.6e-006	1	15852
	R.VETGVLKPG->M<-VVTFAPVNVTTEVK.S	U	2	Oxidation (M)	1266.2067	2530.3988	2530.3717	10.7	0	75	1.6e-007	1	15853
	K.DGNASGTTLLEALDCILPPTRPTDKPLR.L	U	1		756.1526	3020.5815	3020.5601	7.09	0	(23)	0.052	1	18955
	K.DGNASGTTLLEALDCILPPTRPTDKPLR.L	U	1		1007.8682	3020.5829	3020.5601	7.54	0	40	0.00087	1	18956
	K.SGDAAIVD->M<-VPGKP->M<-CVESFSDYPPLGR.F	U	3	2 Oxidation (M)	1009.8133	3026.4180	3026.3824	11.8	0	43	0.00052	1	18962
P07437	TUBB	Tubulin beta chain OS=Homo sapiens OX=9606 GN=TUBB PE=1 SV=2	50095	1313	43(37)	14(13)	2.82	40%	P07437_uniprot
	Peptide	Unique	Matches	Modification	Observed	Mr(expt)	Mr(calc)	ppm	Miss	Score	Expect	Rank	Query
	R.YLTVAAVFR.G		3		520.3048	1038.5949	1038.5862	8.41	0	53	4.3e-005	1	2327
	R.FPGQLNADLR.K		3		565.8076	1129.6006	1129.5880	11.1	0	59	3e-005	1	3362
	K.LAVNMVPFPR.L		2		572.3248	1142.6351	1142.6270	7.07	0	(55)	5.4e-005	1	3496
	K.LAVN->M<-VPFPR.L		4	Oxidation (M)	580.3238	1158.6331	1158.6219	9.67	0	74	7.2e-007	1	3687
	R.ISEQFTAMFR.R		1		615.3056	1228.5966	1228.5910	4.57	0	62	7.3e-006	1	4530
	R.ISEQFTA->M<-FR.R		1	Oxidation (M)	623.3036	1244.5926	1244.5860	5.36	0	(43)	0.00062	1	4715
	R.KLAVN->M<-VPFPR.L		1	Oxidation (M)	644.3719	1286.7293	1286.7169	9.67	1	19	0.16	1	5313
	R.ISVYYNEATGGK.Y	U	3		651.3261	1300.6377	1300.6299	5.96	0	55	4.1e-005	1	5500
	R.IMNTFSVVPSPK.V		1		660.3616	1318.7086	1318.6955	9.92	0	94	7.5e-009	1	5779
	R.I->M<-NTFSVVPSPK.V		4	Oxidation (M)	668.3590	1334.7033	1334.6904	9.68	0	(71)	1.1e-006	1	5952
	K.EVDEQ->M<-LNVQNK.N		1	Oxidation (M)	731.8510	1461.6873	1461.6769	7.12	0	61	9.7e-006	1	7505
	R.AILVDLEPGTMDSVR.S		2		808.4293	1614.8441	1614.8287	9.53	0	52	0.0001	1	9253
	R.LHFFMPGFAPLTSR.G		1		540.9538	1619.8396	1619.8283	6.98	0	(50)	0.00019	1	9294
	R.LHFFMPGFAPLTSR.G		1		810.9297	1619.8448	1619.8283	10.2	0	(42)	0.0011	1	9297
	R.AILVDLEPGT->M<-DSVR.S		3	Oxidation (M)	816.4266	1630.8386	1630.8236	9.18	0	(34)	0.0071	1	9414
	R.LHFF->M<-PGFAPLTSR.G		1	Oxidation (M)	818.9280	1635.8415	1635.8232	11.2	0	(37)	0.0034	1	9491
	R.LHFF->M<-PGFAPLTSR.G		2	Oxidation (M)	546.2883	1635.8430	1635.8232	12.1	0	63	7.9e-006	1	9492
	R.ALTVPELTQQVFDAK.N	U	2		830.4567	1658.8988	1658.8879	6.54	0	77	3.1e-007	1	9747
	K.->M<-AVTFIGNSTAIQELFK.R	U	1	Oxidation (M)	943.4979	1884.9812	1884.9655	8.30	0	106	3.6e-010	1	11727
	K.GHYTEGAELVDSVLDVVR.K		2		653.6696	1957.9870	1957.9745	6.38	0	(86)	4.3e-008	1	12234
	K.GHYTEGAELVDSVLDVVR.K		2		980.0027	1957.9908	1957.9745	8.32	0	111	1.2e-010	1	12236
	R.SGPFGQIFRPDNFVFGQSGAGNNWAK.G		2		933.4614	2797.3623	2797.3361	9.34	0	61	1.2e-005	1	17696
P11021	HSPA5	Endoplasmic reticulum chaperone BiP OS=Homo sapiens OX=9606 GN=HSPA5 PE=1 SV=2	72402	1269	44(38)	22(20)	1.77	38%	P11021_uniprot
	Peptide	Unique	Matches	Modification	Observed	Mr(expt)	Mr(calc)	ppm	Miss	Score	Expect	Rank	Query
	K.ETAEAYLGK.K	U	1		491.2526	980.4906	980.4814	9.30	0	7	2.9	2	1638
	R.LTPEEIER.M	U	1		493.7644	985.5142	985.5080	6.34	0	30	0.015	1	1687
	K.ITITNDQNR.L	U	1		537.7806	1073.5466	1073.5465	0.08	0	3	12	1	2693
	K.VYEGERPLTK.D	U	1		596.3259	1190.6373	1190.6295	6.54	0	42	0.0011	1	4132
	K.VYEGERPLTK.D	U	1		397.8867	1190.6382	1190.6295	7.33	0	(3)	9.3	1	4134
	R.VEIIANDQGNR.I		1		614.8221	1227.6296	1227.6207	7.22	0	74	6.8e-007	1	4527
	K.DAGTIAGLNV->M<-R.I	U	2	Oxidation (M)	617.3245	1232.6344	1232.6183	13.0	0	29	0.027	1	4570
	K.->M<-KETAEAYLGK.K	U	1	Oxidation (M)	628.8161	1255.6176	1255.6118	4.66	1	57	2.3e-005	1	4883
	K.FEELNMDLFR.S	U	1		657.3181	1312.6217	1312.6122	7.26	0	87	2.3e-008	1	5655
	R.NELESYAYSLK.N	U	1		658.8279	1315.6413	1315.6295	8.95	0	36	0.0036	1	5738
	K.ELEEIVQPIISK.L	U	3		699.4023	1396.7901	1396.7813	6.31	0	43	0.00049	1	6668
	R.TWNDPSVQQDIK.F	U	2		715.8519	1429.6892	1429.6838	3.80	0	26	0.035	1	7088
	K.SDIDEIVLVGGSTR.I	U	2		730.8900	1459.7653	1459.7518	9.25	0	77	3.6e-007	1	7487
	K.TFAPEEISAMVLTK.M	U	1		768.9094	1535.8043	1535.7905	8.97	0	73	7.8e-007	1	8401
	K.TFAPEEISA->M<-VLTK.M	U	2	Oxidation (M)	776.9074	1551.8003	1551.7854	9.56	0	(67)	3.2e-006	1	8595
	R.ITPSYVAFTPEGER.L	U	2		783.9031	1565.7917	1565.7726	12.2	0	46	0.00038	1	8742
	K.KSDIDEIVLVGGSTR.I	U	1		794.9388	1587.8631	1587.8468	10.3	1	96	4.4e-009	1	8989
	R.IINEPTAAAIAYGLDK.R		1		553.9748	1658.9027	1658.8879	8.94	0	(59)	1.7e-005	1	9750
	R.IINEPTAAAIAYGLDK.R		3		830.4593	1658.9041	1658.8879	9.80	0	94	6.2e-009	1	9751
	K.NQLTSNPENTVFDAK.R	U	4		839.4140	1676.8134	1676.8006	7.68	0	81	1.2e-007	1	9925
	R.IINEPTAAAIAYGLDKR.E	U	1		606.0087	1815.0042	1814.9890	8.37	1	54	3.6e-005	1	11179
	K.SQIFSTASDNQPTVTIK.V	U	3		918.9816	1835.9486	1835.9265	12.0	0	73	8.7e-007	1	11333
	K.VTHAVVTVPAYFNDAQR.Q	U	2		630.0013	1886.9822	1886.9639	9.69	0	41	0.0012	1	11735
	K.DNHLLGTFDLTGIPPAPR.G	U	2		645.3457	1933.0153	1933.0058	4.92	0	(43)	0.00076	1	12043
	K.DNHLLGTFDLTGIPPAPR.G	U	3		967.5182	1933.0218	1933.0058	8.31	0	74	5.6e-007	1	12044
	K.IEWLESHQDADIEDFK.A	U	1		987.9542	1973.8938	1973.9007	-3.49	0	51	5.5e-005	1	12375
P21333	FLNA	Filamin-A OS=Homo sapiens OX=9606 GN=FLNA PE=1 SV=4	283301	1251	65(55)	46(42)	0.65	26%	P21333_uniprot
	Peptide	Unique	Matches	Modification	Observed	Mr(expt)	Mr(calc)	ppm	Miss	Score	Expect	Rank	Query
	R.YTILIK.Y	U	2		375.7458	749.4771	749.4687	11.2	0	24	0.0071	1	128
	R.LLGWIQNK.L		3		486.2920	970.5694	970.5600	9.67	0	35	0.0056	1	1550
	R.LYSVSYLLK.D	U	2		543.3207	1084.6268	1084.6168	9.21	0	36	0.0039	1	2844
	K.VAQPTITDNK.D	U	1		543.7952	1085.5759	1085.5717	3.89	0	50	0.00018	1	2853
	K.GTVEPQLEAR.G	U	1		550.2934	1098.5722	1098.5669	4.85	0	37	0.0024	1	2996
	R.ENGVYLIDVK.F	U	1		575.3183	1148.6220	1148.6077	12.5	0	28	0.025	1	3541
	R.DAPQDFHPDR.V	U	1		599.2714	1196.5283	1196.5211	6.04	0	47	0.00013	1	4196
	R.AWGPGLEGGVVGK.S	U	1		613.8355	1225.6563	1225.6455	8.82	0	30	0.013	1	4501
	R.LIALLEVLSQK.K		2		613.8951	1225.7756	1225.7645	9.03	0	50	2e-005	1	4511
	R.LTVSSLQESGLK.V	U	1		631.3604	1260.7063	1260.6925	10.9	0	74	4.7e-007	1	4947
	K.VTVLFAGQHIAK.S	U	2		642.3842	1282.7538	1282.7398	10.9	0	38	0.0014	1	5255
	K.LPQLPITNFSR.D	U	2		643.3735	1284.7325	1284.7190	10.5	0	46	0.00033	1	5286
	K.YGGQPVPNFPSK.L	U	1		645.8369	1289.6593	1289.6404	14.6	0	22	0.12	1	5332
	K.FNGTHIPGSPFK.I	U	2		651.3436	1300.6726	1300.6564	12.4	0	41	0.0013	1	5510
	K.VDVGKDQEFTVK.S	U	1		682.8611	1363.7077	1363.6984	6.88	1	41	0.0013	1	6266
	K.WGDEHIPGSPYR.V	U	1		707.3347	1412.6549	1412.6473	5.37	0	18	0.17	1	6862
	R.IANLQTDLSDGLR.L	U	1		708.3859	1414.7572	1414.7416	11.0	0	92	9.2e-009	1	6896
	R.EAGAGGLAIAVEGPSK.A	U	1		713.8879	1425.7613	1425.7463	10.5	0	60	1.3e-005	1	7033
	R.ANLPQSFQVDTSK.A	U	2		717.8711	1433.7277	1433.7151	8.85	0	41	0.0015	1	7132
	R.AGQSAAGAAPGGGVDTR.D	U	1		721.8563	1441.6980	1441.6910	4.85	0	43	0.00071	1	7255
	K.->M<-DCQECPEGYR.V	U	1	Oxidation (M)	730.7686	1459.5227	1459.5166	4.15	0	18	0.017	1	7481
	K.FADQHVPGSPFSVK.V	U	1		505.9302	1514.7688	1514.7518	11.2	0	15	0.61	1	8149
	K.SPFSVAVSPSLDLSK.I	U	1		767.4202	1532.8258	1532.8086	11.2	0	42	0.001	1	8360
	R.DAGYGGLSLSIEGPSK.V	U	1		775.8947	1549.7749	1549.7624	8.05	0	66	5.1e-006	1	8576
	R.GAGTGGLGLAVEGPSEAK.M	U	2		785.9158	1569.8171	1569.7999	11.0	0	58	2.7e-005	1	8805
	K.TGVAVNKPAEFTVDAK.H	U	1		823.9497	1645.8847	1645.8675	10.5	0	61	1.2e-005	1	9617
	K.TGVAVNKPAEFTVDAK.H	U	1		549.6356	1645.8849	1645.8675	10.5	0	(34)	0.0061	1	9618
	R.APSVANVGSHCDLSLK.I	U	1		827.9215	1653.8285	1653.8145	8.47	0	35	0.0047	1	9691
	R.VTYTPMAPGSYLISIK.Y	U	1		870.9726	1739.9306	1739.9168	7.97	0	(15)	0.52	1	10416
	R.TFSVWYVPEVTGTHK.V	U	1		875.9499	1749.8853	1749.8727	7.26	0	36	0.0041	1	10517
	R.VTYTP->M<-APGSYLISIK.Y	U	2	Oxidation (M)	878.9736	1755.9326	1755.9117	11.9	0	37	0.0028	1	10565
	R.DVDIIDHHDNTYTVK.Y	U	1		892.9324	1783.8502	1783.8377	7.00	0	11	1.1	1	10821
	R.VQVQDNEGCPVEALVK.D	U	1		892.9564	1783.8983	1783.8775	11.7	0	46	0.00036	1	10825
	R.VTYCPTEPGNYIINIK.F	U	1		941.4840	1880.9535	1880.9342	10.2	0	33	0.0078	1	11689
	R.Q->M<-QLENVSVALEFLDR.E		1	Oxidation (M)	954.4905	1906.9665	1906.9458	10.8	0	70	1.7e-006	1	11850
	R.EGPYSISVLYGDEEVPR.S	U	3		955.4734	1908.9322	1908.9105	11.4	0	78	2.4e-007	1	11868
	K.DAGEGLLAVQITDPEGKPK.K	U	1		969.5246	1937.0346	1937.0106	12.4	0	69	1.7e-006	1	12057
	K.HTA->M<-VSWGGVSIPNSPFR.V	U	1	Oxidation (M)	653.6618	1957.9636	1957.9469	8.52	0	38	0.0026	1	12233
	K.IPEISIQD->M<-TAQVTSPSGK.T	U	1	Oxidation (M)	1009.5214	2017.0283	2017.0038	12.2	0	42	0.0011	1	12789
	R.LVSNHSLHETSSVFVDSLTK.A	U	1		734.0522	2199.1349	2199.1172	8.07	0	59	2e-005	1	13861
	K.YTPVQQGPVGVNVTYGGDPIPK.S	U	1		1143.6023	2285.1900	2285.1692	9.10	0	59	1.7e-005	1	14517
	K.GQHVPGSPFQFTVGPLGEGGAHK.V		1		768.7274	2303.1603	2303.1448	6.73	0	44	0.00065	1	14646
	R.SAGQGEVLVYVEDPAGHQEEAK.V	U	1		1157.0647	2312.1148	2312.0921	9.86	0	30	0.012	1	14709
	K.ASGPGLNTTGVPASLPVEFTIDAK.D	U	2		1171.6243	2341.2340	2341.2166	7.45	0	58	1.9e-005	1	14883
	R.VSGQGLHEGHTFEPAEFIIDTR.D	U	2		814.0748	2439.2025	2439.1819	8.44	0	69	1.7e-006	1	15391
	K.THIQDNHDGTYTVAYVPDVTGR.Y	U	1		820.4004	2458.1793	2458.1514	11.4	0	26	0.031	1	15517
	K.FNEEHIPDSPFVVPVASPSGDAR.R	U	1		1234.1086	2466.2027	2466.1816	8.58	0	47	0.0003	1	15555
	K.FNEEHIPDSPFVVPVASPSGDAR.R	U	2		823.0759	2466.2058	2466.1816	9.82	0	(39)	0.0019	1	15557
	R.ALGALVDSCAPGLCPDWDSWDASKPVTNAR.E	U	1		1077.1788	3228.5147	3228.4968	5.52	0	40	0.0009	1	19679
P68371	TUBB4B	Tubulin beta-4B chain OS=Homo sapiens OX=9606 GN=TUBB4B PE=1 SV=1	50255	1191	38(35)	12(11)	2.34	34%	P68371_uniprot
	Peptide	Unique	Matches	Modification	Observed	Mr(expt)	Mr(calc)	ppm	Miss	Score	Expect	Rank	Query
	R.YLTVAAVFR.G		3		520.3048	1038.5949	1038.5862	8.41	0	53	4.3e-005	1	2327
	R.FPGQLNADLR.K		3		565.8076	1129.6006	1129.5880	11.1	0	59	3e-005	1	3362
	K.LAVNMVPFPR.L		2		572.3248	1142.6351	1142.6270	7.07	0	(55)	5.4e-005	1	3496
	K.LAVN->M<-VPFPR.L		4	Oxidation (M)	580.3238	1158.6331	1158.6219	9.67	0	74	7.2e-007	1	3687
	R.ISEQFTAMFR.R		1		615.3056	1228.5966	1228.5910	4.57	0	62	7.3e-006	1	4530
	R.ISEQFTA->M<-FR.R		1	Oxidation (M)	623.3036	1244.5926	1244.5860	5.36	0	(43)	0.00062	1	4715
	R.KLAVN->M<-VPFPR.L		1	Oxidation (M)	644.3719	1286.7293	1286.7169	9.67	1	19	0.16	1	5313
	R.IMNTFSVVPSPK.V		1		660.3616	1318.7086	1318.6955	9.92	0	94	7.5e-009	1	5779
	R.I->M<-NTFSVVPSPK.V		4	Oxidation (M)	668.3590	1334.7033	1334.6904	9.68	0	(71)	1.1e-006	1	5952
	K.EVDEQ->M<-LNVQNK.N		1	Oxidation (M)	731.8510	1461.6873	1461.6769	7.12	0	61	9.7e-006	1	7505
	R.AVLVDLEPGT->M<-DSVR.S		2	Oxidation (M)	809.4210	1616.8275	1616.8080	12.1	0	63	9.9e-006	1	9266
	R.LHFFMPGFAPLTSR.G		1		540.9538	1619.8396	1619.8283	6.98	0	(50)	0.00019	1	9294
	R.LHFFMPGFAPLTSR.G		1		810.9297	1619.8448	1619.8283	10.2	0	(42)	0.0011	1	9297
	R.LHFF->M<-PGFAPLTSR.G		1	Oxidation (M)	818.9280	1635.8415	1635.8232	11.2	0	(37)	0.0034	1	9491
	R.LHFF->M<-PGFAPLTSR.G		2	Oxidation (M)	546.2883	1635.8430	1635.8232	12.1	0	63	7.9e-006	1	9492
	K.MSATFIGNSTAIQELFK.R		1		929.4838	1856.9530	1856.9342	10.1	0	59	1.9e-005	2	11496
	K.->M<-SATFIGNSTAIQELFK.R		3	Oxidation (M)	937.4765	1872.9384	1872.9291	4.97	0	(51)	0.00013	1	11622
	K.GHYTEGAELVDSVLDVVR.K		2		653.6696	1957.9870	1957.9745	6.38	0	(86)	4.3e-008	1	12234
	K.GHYTEGAELVDSVLDVVR.K		2		980.0027	1957.9908	1957.9745	8.32	0	111	1.2e-010	1	12236
	R.SGPFGQIFRPDNFVFGQSGAGNNWAK.G		2		933.4614	2797.3623	2797.3361	9.34	0	61	1.2e-005	1	17696
P68363	TUBA1B	Tubulin alpha-1B chain OS=Homo sapiens OX=9606 GN=TUBA1B PE=1 SV=1	50804	1183	42(36)	12(11)	1.57	37%	P68363_uniprot
	Peptide	Unique	Matches	Modification	Observed	Mr(expt)	Mr(calc)	ppm	Miss	Score	Expect	Rank	Query
	R.LSVDYGK.K		1		391.2111	780.4076	780.4018	7.44	0	48	0.00014	1	232
	K.DVNAAIATIK.T		4		508.2986	1014.5827	1014.5709	11.6	0	40	0.0022	1	2031
	K.EIIDLVLDR.I		4		543.3196	1084.6246	1084.6128	10.9	0	56	3.8e-005	1	2842
	R->.<-QLFHPEQLITGK.E		3	Gln->pyro-Glu (N-term Q)	697.3834	1392.7523	1392.7402	8.71	0	(38)	0.0021	1	6618
	R.QLFHPEQLITGK.E		1		705.8984	1409.7823	1409.7667	11.1	0	54	3.7e-005	1	6828
	R.QLFHPEQLITGK.E		3		470.9349	1409.7829	1409.7667	11.5	0	(36)	0.0024	1	6829
	R.LISQIVSSITASLR.F		1		744.4476	1486.8807	1486.8719	5.94	0	69	7.1e-007	1	7813
	R.SIQFVDWCPTGFK.V		2		792.8868	1583.7591	1583.7443	9.38	0	35	0.0038	1	8948
	R.AVFVDLEPTVIDEVR.T		4		851.4621	1700.9096	1700.8985	6.55	0	95	5e-009	1	10100
	R.AVFVDLEPTVIDEVR.T		1		567.9773	1700.9100	1700.8985	6.78	0	(61)	1.2e-005	1	10101
	R.NLDIERPTYTNLNR.L		1		859.9543	1717.8941	1717.8747	11.3	0	55	5.5e-005	1	10267
	R.NLDIERPTYTNLNR.L		1		573.6388	1717.8945	1717.8747	11.5	0	(15)	0.6	1	10268
	R.IHFPLATYAPVISAEK.A		5		878.9922	1755.9698	1755.9559	7.91	0	74	3.9e-007	1	10569
	R.IHFPLATYAPVISAEK.A		4		586.3314	1755.9724	1755.9559	9.40	0	(50)	9.3e-005	1	10572
	K.VGINYQPPTVVPGGDLAK.V		3		913.0041	1823.9937	1823.9782	8.54	0	33	0.0054	1	11242
	K.TIGGGDDSFNTFFSETGAGK.H		3		1004.4592	2006.9039	2006.8858	9.02	0	122	4.4e-012	1	12691
	R.AFVHWYVGEG->M<-EEGEFSEAR.E		1	Oxidation (M)	1173.5175	2345.0204	2345.0059	6.17	0	15	0.15	1	14895
P08729	KRT7	Keratin, type II cytoskeletal 7 OS=Homo sapiens OX=9606 GN=KRT7 PE=1 SV=5	51411	1179	40(34)	11(9)	0.75	25%	P08729_uniprot
	Peptide	Unique	Matches	Modification	Observed	Mr(expt)	Mr(calc)	ppm	Miss	Score	Expect	Rank	Query
	K.FASFIDK.V		7		414.2232	826.4319	826.4225	11.3	0	55	3.8e-005	1	496
	K.DVDAAYMSK.V	U	1		500.2294	500.2294	998.4442	6.38	0	3	2.5	2	1829
	K.FETLQAQAGK.H	U	1		546.7919	1091.5693	1091.5611	7.51	0	27	0.032	1	2904
	R.S->M<-QDVVEDFK.N	U	1	Oxidation (M)	607.2786	1212.5426	1212.5333	7.67	0	13	0.27	1	4428
	R.GQLEALQVDGGR.L	U	1		621.8284	1241.6422	1241.6364	4.65	0	71	1.2e-006	1	4674
	R.SLDLDGIIAEVK.A	U	4		636.8607	1271.7068	1271.6973	7.47	0	59	1.8e-005	1	5096
	K.LALDIEIATYR.K		17		639.3644	1276.7142	1276.7027	9.04	0	65	3.8e-006	1	5164
	R.AKQEELEAALQR.G	U	1		693.3782	1384.7418	1384.7310	7.80	1	53	9e-005	1	6496
	K.VDALNDEINFLR.T	U	1		709.8749	1417.7353	1417.7201	10.7	0	87	3.6e-008	1	6920
	R.LPDIFEAQIAGLR.G	U	3		721.9088	1441.8031	1441.7929	7.06	0	75	4.5e-007	1	7262
	R.EVTINQSLLAPLR.L	U	3		727.4278	1452.8410	1452.8300	7.60	0	90	6.4e-009	1	7402
Q71U36	TUBA1A	Tubulin alpha-1A chain OS=Homo sapiens OX=9606 GN=TUBA1A PE=1 SV=1	50788	1170	40(34)	11(10)	1.41	34%	Q71U36_uniprot
	Peptide	Unique	Matches	Modification	Observed	Mr(expt)	Mr(calc)	ppm	Miss	Score	Expect	Rank	Query
	R.LSVDYGK.K		1		391.2111	780.4076	780.4018	7.44	0	48	0.00014	1	232
	K.DVNAAIATIK.T		4		508.2986	1014.5827	1014.5709	11.6	0	40	0.0022	1	2031
	K.EIIDLVLDR.I		4		543.3196	1084.6246	1084.6128	10.9	0	56	3.8e-005	1	2842
	R->.<-QLFHPEQLITGK.E		3	Gln->pyro-Glu (N-term Q)	697.3834	1392.7523	1392.7402	8.71	0	(38)	0.0021	1	6618
	R.QLFHPEQLITGK.E		1		705.8984	1409.7823	1409.7667	11.1	0	54	3.7e-005	1	6828
	R.QLFHPEQLITGK.E		3		470.9349	1409.7829	1409.7667	11.5	0	(36)	0.0024	1	6829
	R.LIGQIVSSITASLR.F	U	1		729.4451	1456.8757	1456.8613	9.88	0	78	6.6e-008	1	7452
	R.AVFVDLEPTVIDEVR.T		4		851.4621	1700.9096	1700.8985	6.55	0	95	5e-009	1	10100
	R.AVFVDLEPTVIDEVR.T		1		567.9773	1700.9100	1700.8985	6.78	0	(61)	1.2e-005	1	10101
	R.NLDIERPTYTNLNR.L		1		859.9543	1717.8941	1717.8747	11.3	0	55	5.5e-005	1	10267
	R.NLDIERPTYTNLNR.L		1		573.6388	1717.8945	1717.8747	11.5	0	(15)	0.6	1	10268
	R.IHFPLATYAPVISAEK.A		5		878.9922	1755.9698	1755.9559	7.91	0	74	3.9e-007	1	10569
	R.IHFPLATYAPVISAEK.A		4		586.3314	1755.9724	1755.9559	9.40	0	(50)	9.3e-005	1	10572
	K.VGINYQPPTVVPGGDLAK.V		3		913.0041	1823.9937	1823.9782	8.54	0	33	0.0054	1	11242
	K.TIGGGDDSFNTFFSETGAGK.H		3		1004.4592	2006.9039	2006.8858	9.02	0	122	4.4e-012	1	12691
	R.AFVHWYVGEG->M<-EEGEFSEAR.E		1	Oxidation (M)	1173.5175	2345.0204	2345.0059	6.17	0	15	0.15	1	14895
P07355	ANXA2	Annexin A2 OS=Homo sapiens OX=9606 GN=ANXA2 PE=1 SV=2	38808	1125	53(37)	21(17)	5.04	61%	P07355_uniprot
	Peptide	Unique	Matches	Modification	Observed	Mr(expt)	Mr(calc)	ppm	Miss	Score	Expect	Rank	Query
	K.LMVALAK.G	U	1		373.2378	744.4610	744.4568	5.74	0	21	0.06	1	111
	R.DLYDAGVK.R	U	1		440.7274	879.4402	879.4338	7.32	0	30	0.015	1	916
	K.WISIMTER.S	U	4		518.2742	1034.5339	1034.5219	11.6	0	(22)	0.095	2	2269
	R.DLYDAGVKR.K	U	1		518.7781	1035.5417	1035.5349	6.54	1	6	4.3	1	2287
	K.WISI->M<-TER.S	U	2	Oxidation (M)	526.2722	1050.5299	1050.5168	12.5	0	34	0.0057	1	2463
	R.DALNIETAIK.T	U	4		544.3098	1086.6049	1086.5921	11.9	0	47	0.00042	1	2865
	R.QDIAFAYQR.R	U	5		556.2864	1110.5583	1110.5458	11.3	0	50	0.00014	1	3148
	K.TPAQYDASELK.A	U	1		611.8051	1221.5957	1221.5877	6.52	0	75	4.6e-007	1	4470
	K.DIISDTSGDFR.K	U	4		613.2946	1224.5746	1224.5623	10.1	0	30	0.011	1	4489
	R.TNQELQEINR.V	U	1		622.8184	1243.6222	1243.6156	5.24	0	58	3e-005	1	4706
	K.DIISDTSGDFRK.L	U	4		677.3433	1352.6720	1352.6572	10.9	1	66	3.5e-006	1	6148
	K.SLYYYIQQDTK.G	U	1		711.3575	1420.7004	1420.6874	9.14	0	45	0.00055	1	6953
	K.SYSPYDMLESIR.K	U	1		730.8460	1459.6775	1459.6653	8.34	0	(62)	7.3e-006	1	7482
	K.SYSPYD->M<-LESIR.K	U	3	Oxidation (M)	738.8456	1475.6766	1475.6602	11.1	0	63	5.9e-006	1	7675
	K.GVDEVTIVNILTNR.S	U	2		771.9346	1541.8546	1541.8413	8.60	0	85	3.9e-008	1	8480
	K.SYSPYD->M<-LESIRK.E	U	1	Oxidation (M)	802.8922	1603.7699	1603.7552	9.16	1	22	0.1	1	9127
	K.SALSGHLETVILGLLK.T	U	1		825.9981	1649.9815	1649.9716	6.04	0	89	2.2e-009	1	9648
	K.SALSGHLETVILGLLK.T	U	1		551.0012	1649.9818	1649.9716	6.21	0	(63)	9.1e-007	1	9649
	K.TKGVDEVTIVNILTNR.S	U	1		886.5073	1771.0001	1770.9840	9.11	1	24	0.027	1	10714
	K.GLGTDEDSLIEIICSR.T	U	1		593.2991	1776.8756	1776.8564	10.8	0	27	0.031	1	10749
	K.LSLEGDHSTPPSAYGSVK.A	U	1		922.9630	1843.9115	1843.8952	8.82	0	41	0.0015	1	11397
	K.LSLEGDHSTPPSAYGSVK.A	U	2		615.6450	1843.9132	1843.8952	9.78	0	(25)	0.061	1	11399
	R.AEDGSVIDYELIDQDAR.D	U	4		954.9515	1907.8884	1907.8748	7.11	0	99	1.3e-009	1	11855
	R.RAEDGSVIDYELIDQDAR.D	U	1		689.0071	2063.9996	2063.9760	11.5	1	(56)	3.5e-005	1	13106
	R.RAEDGSVIDYELIDQDAR.D	U	4		1033.0077	2064.0008	2063.9760	12.1	1	91	1.2e-008	1	13107
	K.GDLENAFLNLVQCIQNKPLYFADR.L	U	1		946.8229	2837.4468	2837.4170	10.5	0	19	0.19	1	17956
P07900	HSP90AA1	Heat shock protein HSP 90-alpha OS=Homo sapiens OX=9606 GN=HSP90AA1 PE=1 SV=5	85006	1024	45(36)	20(16)	0.98	27%	P07900_uniprot
	Peptide	Unique	Matches	Modification	Observed	Mr(expt)	Mr(calc)	ppm	Miss	Score	Expect	Rank	Query
	K.VILHLK.E		1		361.7519	721.4892	721.4850	5.73	0	21	0.0076	1	44
	K.LSELLR.Y		1		365.7276	729.4406	729.4385	3.00	0	45	0.00067	1	68
	R.ALLFVPR.R	U	3		408.2650	814.5155	814.5065	11.0	0	47	0.00012	1	434
	R.APFDLFENR.K	U	2		554.7781	1107.5417	1107.5349	6.17	0	48	0.0002	1	3103
	K.YIDQEELNK.T		1		576.2864	1150.5583	1150.5506	6.73	0	35	0.0048	1	3578
	K.FENLCKIMK.D	U	2		591.8105	1181.6064	1181.5937	10.8	1	4	4.9	2	4007
	K.ELHINLIPNK.Q	U	2		595.8543	1189.6941	1189.6819	10.3	0	26	0.015	1	4120
	K.ELHINLIPNK.Q	U	2		397.5720	1189.6941	1189.6819	10.3	0	(22)	0.044	1	4121
	K.HIYYITGETK.D	U	1		612.8215	1223.6284	1223.6186	7.98	0	37	0.003	1	4483
	K.DQVANSAFVER.L	U	1		618.3083	1234.6020	1234.5942	6.33	0	67	3.3e-006	1	4598
	K.ADLINNLGTIAK.S		5		621.8623	1241.7100	1241.6979	9.77	0	79	1.9e-007	1	4681
	R.RAPFDLFENR.K	U	4		632.8290	1263.6434	1263.6360	5.86	1	42	0.00098	1	4973
	K.HFSVEGQLEFR.A		1		674.8438	1347.6731	1347.6572	11.8	0	42	0.0011	1	6116
	R.TLTIVDTGIG->M<-TK.A		3	Oxidation (M)	683.3753	1364.7361	1364.7221	10.2	0	61	1.2e-005	1	6272
	K.EGLELPEDEEEK.K		1		708.8309	1415.6473	1415.6303	12.0	0	11	0.57	1	6899
	R.GVVDSEDLPLNISR.E		2		757.4037	1512.7929	1512.7784	9.63	0	85	5.1e-008	1	8123
	K.SLTNDWEDHLAVK.H		2		764.3843	1526.7540	1526.7365	11.5	0	55	4.7e-005	1	8286
	K.HSQFIGYPITLFVEK.E	U	4		889.9834	1777.9522	1777.9403	6.72	0	84	5e-008	1	10765
	K.HSQFIGYPITLFVEK.E	U	3		593.6586	1777.9541	1777.9403	7.74	0	(36)	0.0033	1	10766
	K.HLEINPDHSIIETLR.Q	U	1		893.9849	1785.9552	1785.9373	10.00	0	12	0.86	1	10836
	R.NPDDITNEEYGEFYK.S	U	2		917.4026	1832.7906	1832.7741	9.04	0	86	8.4e-009	1	11306
	K.KHLEINPDHSIIETLR.Q	U	1		479.5206	1914.0534	1914.0323	11.0	1	21	0.068	1	11906
P04083	ANXA1	Annexin A1 OS=Homo sapiens OX=9606 GN=ANXA1 PE=1 SV=2	38918	1014	31(23)	13(11)	1.66	50%	P04083_uniprot
	Peptide	Unique	Matches	Modification	Observed	Mr(expt)	Mr(calc)	ppm	Miss	Score	Expect	Rank	Query
	R.SYPQLR.R	U	1		382.2110	762.4074	762.4024	6.52	0	27	0.038	1	186
	K.VLDLELK.G	U	4		415.2588	828.5030	828.4957	8.90	0	33	0.0089	1	512
	R.NALLSLAK.G	U	2		415.2648	828.5151	828.5069	9.95	0	41	0.00097	1	516
	K.DITSDTSGDFR.N	U	5		607.2732	1212.5318	1212.5259	4.91	0	19	0.064	1	4423
	K.TPAQFDADELR.A	U	1		631.8109	1261.6073	1261.5939	10.6	0	74	5.3e-007	1	4953
	K.GVDEATIIDILTK.R	U	4		694.3931	1386.7717	1386.7606	8.01	0	76	3.2e-007	1	6521
	K.GTDVNVFNTILTTR.S	U	3		775.9180	1549.8214	1549.8100	7.32	0	88	2.6e-008	1	8578
	K.ALTGHLEEVVLALLK.T	U	1		803.4859	1604.9572	1604.9501	4.44	0	74	7.6e-008	1	9150
	K.GLGTDEDTLIEILASR.T	U	1		851.9547	1701.8949	1701.8785	9.63	0	145	5.3e-014	1	10112
	R.SEDFGVNEDLADSDAR.A	U	2		870.3755	1738.7365	1738.7282	4.80	0	120	2.6e-012	1	10398
	K.AAYLQETGKPLDETLKK.A	U	1		953.0293	1904.0440	1904.0255	9.77	1	21	0.077	1	11839
	K.AAYLQETGKPLDETLKK.A	U	1		635.6898	1904.0475	1904.0255	11.6	1	(18)	0.13	1	11840
	K.QAWFIENEEQEYVQTVK.S	U	3		1071.0239	2140.0333	2140.0113	10.3	0	76	3.6e-007	1	13524
	K.GGPGSAVSPYPTFNPSSDVAALHK.A	U	1		1178.5898	2355.1651	2355.1495	6.62	0	(52)	0.00011	1	14944
	K.GGPGSAVSPYPTFNPSSDVAALHK.A	U	1		786.0642	2355.1708	2355.1495	9.03	0	63	8.3e-006	1	14945
O60218	AKR1B10	Aldo-keto reductase family 1 member B10 OS=Homo sapiens OX=9606 GN=AKR1B10 PE=1 SV=2	36225	980	31(25)	10(9)	2.12	30%	O60218_uniprot
	Peptide	Unique	Matches	Modification	Observed	Mr(expt)	Mr(calc)	ppm	Miss	Score	Expect	Rank	Query
	R.NVIVIPK.S	U	4		391.7643	781.5140	781.5062	10.0	0	11	0.11	1	242
	K.VAIDAGYR.H	U	1		432.7352	863.4558	863.4501	6.65	0	48	0.00028	1	763
	K.LLNKPGLK.Y		1		441.7942	881.5739	881.5698	4.70	0	32	0.001	1	930
	R.EDLFIVSK.L		3		475.7686	949.5227	949.5120	11.2	0	50	0.00013	1	1376
	K.MPIVGLGTWK.S	U	1		551.3139	1100.6132	1100.6052	7.28	0	(63)	8.4e-006	1	3021
	K.REDLFIVSK.L	U	1		553.8197	1105.6248	1105.6131	10.6	1	41	0.00094	1	3073
	K.->M<-PIVGLGTWK.S	U	3	Oxidation (M)	559.3144	1116.6142	1116.6002	12.6	0	77	3.7e-007	1	3208
	R.IVENIQVFDFK.L	U	4		676.3741	1350.7336	1350.7184	11.3	0	93	8.5e-009	1	6136
	K.ALGVSNFSHFQIEK.L	U	4		788.9141	1575.8136	1575.8045	5.73	0	75	6.1e-007	1	8871
	K.ALGVSNFSHFQIEK.L	U	1		526.2806	1575.8199	1575.8045	9.76	0	(24)	0.066	1	8874
	K.LSDEEMATILSFNR.N		2		813.4044	1624.7943	1624.7766	10.9	0	(80)	1.5e-007	1	9361
	K.LSDEE->M<-ATILSFNR.N		4	Oxidation (M)	821.4010	1640.7874	1640.7716	9.68	0	91	1.1e-008	1	9549
	K.LSYLDVYLIHWPQGFK.S		1		660.3594	1978.0563	1978.0353	10.6	0	47	0.00025	1	12411
	K.LSYLDVYLIHWPQGFK.S		1		990.0385	1978.0623	1978.0353	13.7	0	(42)	0.00075	1	12412
P29401	TKT	Transketolase OS=Homo sapiens OX=9606 GN=TKT PE=1 SV=3	68519	971	38(28)	17(13)	1.44	30%	P29401_uniprot
	Peptide	Unique	Matches	Modification	Observed	Mr(expt)	Mr(calc)	ppm	Miss	Score	Expect	Rank	Query
	K.MFGIDR.D	U	2		369.6871	737.3597	737.3530	9.04	0	31	0.0064	1	90
	K.GICFIR.T	U	1		383.2119	764.4092	764.4003	11.6	0	27	0.03	1	188
	K.LILDSAR.A	U	1		394.2399	786.4652	786.4599	6.76	0	37	0.0051	1	267
	R.DAIAQAVR.G	U	1		422.2403	842.4660	842.4610	5.90	0	35	0.0046	1	654
	R.KLILDSAR.A	U	1		458.2880	914.5614	914.5549	7.09	1	30	0.012	1	1147
	R.MPSLPSYK.V	U	1		461.7433	921.4720	921.4630	9.77	0	25	0.044	1	1181
	R.->M<-PSLPSYK.V	U	1	Oxidation (M)	469.7404	937.4663	937.4579	8.96	0	(25)	0.039	1	1293
	K.NSTFSEIFK.K	U	1		536.7746	1071.5346	1071.5237	10.2	0	16	0.37	1	2683
	K.ESWHGKPLPK.N	U	1		393.5517	1177.6332	1177.6244	7.48	0	(11)	1.2	1	3945
	K.ESWHGKPLPK.N	U	1		589.8240	1177.6335	1177.6244	7.77	0	18	0.23	1	3946
	K.NSTFSEIFKK.E	U	1		400.8835	1199.6288	1199.6186	8.48	1	7	3.1	1	4243
	K.ISSDLDGHPVPK.Q	U	1		422.2239	1263.6500	1263.6459	3.22	0	(30)	0.018	1	4976
	K.ISSDLDGHPVPK.Q	U	1		632.8341	1263.6537	1263.6459	6.13	0	67	3.4e-006	1	4977
	K.LDNLVAILDINR.L	U	1		684.9006	1367.7866	1367.7772	6.84	0	93	3.9e-009	1	6301
	R.VLDPFTIKPLDR.K	U	4		707.4137	1412.8128	1412.8028	7.15	0	66	2.2e-006	1	6868
	R.VLDPFTIKPLDR.K	U	3		471.9450	1412.8133	1412.8028	7.46	0	(53)	4.1e-005	1	6869
	K.ILATPPQEDAPSVDIANIR.M	U	1		674.0336	2019.0791	2019.0636	7.64	0	(73)	6.6e-007	1	12806
	K.ILATPPQEDAPSVDIANIR.M	U	5		1010.5489	2019.0832	2019.0636	9.70	0	95	4.1e-009	1	12808
	K.NMAEQIIQEIYSQIQSK.K	U	1		675.0160	2022.0261	2022.0091	8.41	0	(36)	0.0042	1	12834
	K.NMAEQIIQEIYSQIQSK.K	U	4		1012.0223	2022.0301	2022.0091	10.4	0	54	6.2e-005	1	12837
	K.SKDDQVTVIGAGVTLHEALAAAELLK.K	U	1		883.8265	2648.4576	2648.4385	7.23	1	113	2.1e-011	1	16537
	K.SKDDQVTVIGAGVTLHEALAAAELLKK.E	U	1		695.1448	2776.5503	2776.5334	6.06	2	11	0.2	1	17574
	R.ILTVEDHYYEGGIGEAVSSAVVGEPGITVTHLAVNR.V	U	1		1251.6483	3751.9231	3751.9057	4.64	0	62	5.6e-006	1	21204
	R.ILTVEDHYYEGGIGEAVSSAVVGEPGITVTHLAVNR.V	U	2		938.9926	3751.9413	3751.9057	9.49	0	(33)	0.004	1	21206
Q13509	TUBB3	Tubulin beta-3 chain OS=Homo sapiens OX=9606 GN=TUBB3 PE=1 SV=2	50856	948	35(28)	10(9)	1.57	26%	Q13509_uniprot
	Peptide	Unique	Matches	Modification	Observed	Mr(expt)	Mr(calc)	ppm	Miss	Score	Expect	Rank	Query
	R.FPGQLNADLR.K		3		565.8076	1129.6006	1129.5880	11.1	0	59	3e-005	1	3362
	K.LAVNMVPFPR.L		2		572.3248	1142.6351	1142.6270	7.07	0	(55)	5.4e-005	1	3496
	K.LAVN->M<-VPFPR.L		4	Oxidation (M)	580.3238	1158.6331	1158.6219	9.67	0	74	7.2e-007	1	3687
	R.ISEQFTAMFR.R		1		615.3056	1228.5966	1228.5910	4.57	0	62	7.3e-006	1	4530
	R.ISEQFTA->M<-FR.R		1	Oxidation (M)	623.3036	1244.5926	1244.5860	5.36	0	(43)	0.00062	1	4715
	R.KLAVN->M<-VPFPR.L		1	Oxidation (M)	644.3719	1286.7293	1286.7169	9.67	1	19	0.16	1	5313
	R.IMNTFSVVPSPK.V		1		660.3616	1318.7086	1318.6955	9.92	0	94	7.5e-009	1	5779
	R.I->M<-NTFSVVPSPK.V		4	Oxidation (M)	668.3590	1334.7033	1334.6904	9.68	0	(71)	1.1e-006	1	5952
	R.ISVYYNEASSHK.Y	U	1		466.5642	1396.6708	1396.6623	6.11	0	(8)	1.8	1	6659
	R.ISVYYNEASSHK.Y	U	1		699.3461	1396.6777	1396.6623	11.1	0	46	0.00038	1	6660
	R.AILVDLEPGTMDSVR.S		2		808.4293	1614.8441	1614.8287	9.53	0	52	0.0001	1	9253
	R.LHFF->M<-PGFAPLTAR.G	U	2	Oxidation (M)	810.9290	1619.8434	1619.8283	9.33	0	(18)	0.27	1	9295
	R.LHFF->M<-PGFAPLTAR.G	U	1	Oxidation (M)	540.9551	1619.8436	1619.8283	9.46	0	42	0.0011	1	9296
	R.AILVDLEPGT->M<-DSVR.S		3	Oxidation (M)	816.4266	1630.8386	1630.8236	9.18	0	(34)	0.0071	1	9414
	K.MSSTFIGNSTAIQELFK.R	U	3		937.4765	937.4765	1872.9384	4.97	0	(47)	0.00035	2	11622
	K.->M<-SSTFIGNSTAIQELFK.R	U	1	Oxidation (M)	945.4824	1888.9502	1888.9241	13.8	0	50	0.00016	1	11752
	K.GHYTEGAELVDSVLDVVR.K		2		653.6696	1957.9870	1957.9745	6.38	0	(86)	4.3e-008	1	12234
	K.GHYTEGAELVDSVLDVVR.K		2		980.0027	1957.9908	1957.9745	8.32	0	111	1.2e-010	1	12236
O43707	ACTN4	Alpha-actinin-4 OS=Homo sapiens OX=9606 GN=ACTN4 PE=1 SV=2	105245	924	42(30)	22(17)	0.90	31%	O43707_uniprot
	Peptide	Unique	Matches	Modification	Observed	Mr(expt)	Mr(calc)	ppm	Miss	Score	Expect	Rank	Query
	K.YLDIPK.M		2		374.7190	747.4234	747.4167	9.04	0	13	0.75	1	117
	R.TIPWLEDR.V	U	2		515.2756	1028.5366	1028.5291	7.30	0	26	0.042	1	2193
	K.EGLLLWCQR.K		1		587.8101	1173.6056	1173.5965	7.77	0	2	11	2	3899
	R.DLLLDPAWEK.Q		3		600.3257	1198.6368	1198.6234	11.2	0	34	0.0061	1	4237
	K.LASDLLEWIR.R		2		608.3444	1214.6743	1214.6659	6.91	0	84	7.3e-008	1	4448
	K.DGLAFNALIHR.H	U	3		613.8404	1225.6662	1225.6567	7.74	0	49	0.00016	1	4502
	R.DYETATLSDIK.A	U	1		628.3126	1254.6107	1254.5979	10.2	0	22	0.082	1	4860
	R.HRPELIEYDK.L	U	1		433.8970	1298.6691	1298.6619	5.56	0	20	0.16	1	5460
	R.HRPELIEYDK.L	U	1		650.3437	1298.6728	1298.6619	8.44	0	(10)	1.6	1	5461
	R.VGWEQLLTTIAR.T		2		693.8976	1385.7806	1385.7667	10.0	0	63	5.8e-006	1	6512
	R.TINEVENQILTR.D		4		715.3937	1428.7729	1428.7572	11.0	0	70	1.6e-006	1	7080
	R.LSNRPAF->M<-PSEGK.M	U	1	Oxidation (M)	725.3631	1448.7116	1448.7082	2.40	0	50	0.00016	1	7354
	R.LSNRPAF->M<-PSEGK.M	U	1	Oxidation (M)	483.9129	1448.7169	1448.7082	6.00	0	(29)	0.024	1	7355
	K.AGTQIENIDEDFR.D	U	1		754.3637	1506.7129	1506.6950	11.8	0	66	2.6e-006	1	8049
	K.LVSIGAEEIVDGNAK.M	U	1		757.9142	1513.8138	1513.7988	9.94	0	34	0.0061	1	8132
	R.FAIQDISVEETSAK.E		1		769.4011	1536.7877	1536.7671	13.4	0	36	0.0036	1	8430
	R.ETTDTDTADQVIASFK.V	U	1		871.4183	1740.8221	1740.8054	9.59	0	83	6.5e-008	1	10424
	R.KHEAFESDLAAHQDR.V		1		585.2826	1752.8259	1752.8179	4.57	1	(28)	0.017	1	10535
	R.KHEAFESDLAAHQDR.V		1		439.2139	1752.8265	1752.8179	4.89	1	38	0.0018	1	10536
	R.MAPYQGPDAVPGALDYK.S	U	1		896.9415	1791.8684	1791.8502	10.2	0	(49)	0.0002	1	10923
	R.->M<-APYQGPDAVPGALDYK.S	U	2	Oxidation (M)	904.9394	1807.8643	1807.8451	10.7	0	57	2.8e-005	1	11122
	K.->M<-LDAEDIVNTARPDEK.A	U	2	Oxidation (M)	916.9452	1831.8758	1831.8622	7.46	0	74	5.7e-007	1	11295
	R.KDDPVTNLNNAFEVAEK.Y	U	1		952.4839	1902.9532	1902.9323	11.0	1	90	1.5e-008	1	11828
	R.KDDPVTNLNNAFEVAEK.Y	U	2		635.3259	1902.9558	1902.9323	12.3	1	(54)	6.3e-005	1	11829
	K.LSGSNPYTTVTPQIINSK.W	U	1		960.5159	1919.0173	1919.0000	9.02	0	52	8.4e-005	1	11929
	R.ISIE->M<-NGTLEDQLSHLK.Q	U	2	Oxidation (M)	648.6700	1942.9881	1942.9670	10.9	0	109	2.3e-010	1	12127
	K.AI->M<-TYVSSFYHAFSGAQK.A		1	Oxidation (M)	675.3305	2022.9697	2022.9509	9.27	0	18	0.22	1	12844
P08238	HSP90AB1	Heat shock protein HSP 90-beta OS=Homo sapiens OX=9606 GN=HSP90AB1 PE=1 SV=4	83554	923	42(36)	20(17)	1.08	29%	P08238_uniprot
	Peptide	Unique	Matches	Modification	Observed	Mr(expt)	Mr(calc)	ppm	Miss	Score	Expect	Rank	Query
	K.VILHLK.E		1		361.7519	721.4892	721.4850	5.73	0	21	0.0076	1	44
	R.LSELLR.Y		1		365.7276	729.4406	729.4385	3.00	0	45	0.00067	1	68
	R.ALLFIPR.R	U	4		415.2717	828.5288	828.5221	8.02	0	41	0.00052	1	518
	K.LMKEILDK.K	U	1		495.2865	988.5585	988.5627	-4.21	1	2	9	2	1719
	R.APFDLFENK.K	U	1		540.7752	1079.5357	1079.5287	6.48	0	31	0.013	1	2780
	K.YIDQEELNK.T		1		576.2864	1150.5583	1150.5506	6.73	0	35	0.0048	1	3578
	K.FENLCKLMK.E	U	2		591.8105	591.8105	1181.6064	10.8	1	4	4.9	2	4007
	K.IDIIPNPQER.T	U	3		597.8337	1193.6529	1193.6404	10.5	0	38	0.0016	1	4165
	R.RAPFDLFENK.K	U	3		618.8271	1235.6396	1235.6299	7.91	1	39	0.002	1	4624
	K.ADLINNLGTIAK.S		5		621.8623	1241.7100	1241.6979	9.77	0	79	1.9e-007	1	4681
	R.ELISNASDALDK.I		2		638.3323	1274.6500	1274.6354	11.5	0	80	1.7e-007	1	5130
	K.HFSVEGQLEFR.A		1		674.8438	1347.6731	1347.6572	11.8	0	42	0.0011	1	6116
	R.TLTLVDTGIG->M<-TK.A	U	3	Oxidation (M)	683.3753	1364.7361	1364.7221	10.2	0	61	1.2e-005	1	6272
	K.EGLELPEDEEEK.K		1		708.8309	1415.6473	1415.6303	12.0	0	11	0.57	1	6899
	R.GVVDSEDLPLNISR.E		2		757.4037	1512.7929	1512.7784	9.63	0	85	5.1e-008	1	8123
	K.SLTNDWEDHLAVK.H		2		764.3843	1526.7540	1526.7365	11.5	0	55	4.7e-005	1	8286
	K.HLEINPDHPIVETLR.Q	U	1		891.9884	1781.9622	1781.9424	11.1	0	64	5.1e-006	1	10808
	K.HLEINPDHPIVETLR.Q	U	1		594.9950	1781.9632	1781.9424	11.6	0	(55)	3.8e-005	1	10809
	K.HSQFIGYPITLYLEK.E	U	1		603.6612	1807.9617	1807.9509	6.02	0	(28)	0.022	1	11125
	K.HSQFIGYPITLYLEK.E	U	1		904.9897	1807.9648	1807.9509	7.73	0	31	0.0099	1	11126
	R.NPDDITQEEYGEFYK.S	U	4		924.4042	1846.7938	1846.7897	2.20	0	70	3.7e-007	1	11423
	R.YHTSQSGDEMTSLSEYVSR.M	U	1		726.3272	2175.9598	2175.9379	10.1	0	22	0.033	1	13716
Q04828	AKR1C1	Aldo-keto reductase family 1 member C1 OS=Homo sapiens OX=9606 GN=AKR1C1 PE=1 SV=1	37221	880	48(34)	13(11)	3.27	47%	Q04828_uniprot
	Peptide	Unique	Matches	Modification	Observed	Mr(expt)	Mr(calc)	ppm	Miss	Score	Expect	Rank	Query
	K.LLDFCK.S		1		398.2107	794.4068	794.3997	9.03	0	36	0.0032	1	297
	R.TPALIALR.Y		7		427.7807	853.5468	853.5385	9.77	0	42	0.00017	1	698
	K.LAIEAGFR.H		7		438.7551	875.4956	875.4865	10.5	0	57	2.7e-005	1	898
	K.SIGVSNFNR.R		3		497.2593	497.2593	992.5041	0.13	0	5	5.5	2	1792
	R.EDIFYTSK.L		2		501.7469	1001.4792	1001.4706	8.65	0	28	0.015	1	1883
	R.KLLDFCKSK.D		3		569.8226	1137.6307	1137.6216	8.01	2	13	0.49	2	3441
	K.REDIFYTSK.L		1		579.7963	1157.5780	1157.5717	5.44	1	59	2.1e-005	1	3658
	R.QLEMILNKPGLK.Y		3		692.4122	1382.8098	1382.7955	10.3	0	60	8.4e-006	1	6473
	R.QLE->M<-ILNKPGLK.Y		1	Oxidation (M)	700.4101	1398.8056	1398.7904	10.9	0	(33)	0.0044	1	6712
	R.QLE->M<-ILNKPGLK.Y		1	Oxidation (M)	467.2764	1398.8075	1398.7904	12.2	0	(10)	0.74	1	6713
	K.DIVLVAYSALGSHR.E		1		500.9474	1499.8204	1499.8096	7.21	0	(77)	2.5e-007	1	7963
	K.DIVLVAYSALGSHR.E		2		750.9185	1499.8224	1499.8096	8.50	0	80	1.4e-007	1	7964
	R.QNVQVFEFQLTSEEMK.A		1		978.9809	1955.9472	1955.9299	8.88	0	57	2.9e-005	1	12222
	R.QNVQVFEFQLTSEE->M<-K.A		1	Oxidation (M)	986.9792	1971.9439	1971.9248	9.72	0	(47)	0.00029	1	12364
	R.HIDSAHLYNNEEQVGLAIR.S		3		727.0418	2178.1036	2178.0817	10.0	0	81	1.2e-007	1	13726
	R.HIDSAHLYNNEEQVGLAIR.S		2		1090.0633	2178.1121	2178.0817	14.0	0	(76)	3.8e-007	1	13729
	K.LNDGHFMPVLGFGTYAPAEVPK.S		1		1180.6029	2359.1913	2359.1671	10.2	0	71	1.3e-006	1	14966
	K.LNDGHF->M<-PVLGFGTYAPAEVPK.S		3	Oxidation (M)	792.7351	2375.1835	2375.1620	9.05	0	(46)	0.00037	1	15039
	K.LNDGHF->M<-PVLGFGTYAPAEVPK.S		2	Oxidation (M)	1188.6021	2375.1895	2375.1620	11.6	0	(39)	0.0017	1	15042
	K.NLQLDYVDLYLIHFPVSVKPGEEVIPK.D		1		1563.3566	3124.6986	3124.6849	4.39	0	(15)	0.14	1	19301
	K.NLQLDYVDLYLIHFPVSVKPGEEVIPK.D		1		782.1832	3124.7036	3124.6849	5.99	0	(18)	0.075	1	19302
	K.NLQLDYVDLYLIHFPVSVKPGEEVIPK.D		1		1042.5754	3124.7045	3124.6849	6.28	0	29	0.0053	1	19303
Q05639	EEF1A2	Elongation factor 1-alpha 2 OS=Homo sapiens OX=9606 GN=EEF1A2 PE=1 SV=1	50780	862	33(29)	7(6)	0.76	23%	Q05639_uniprot
	Peptide	Unique	Matches	Modification	Observed	Mr(expt)	Mr(calc)	ppm	Miss	Score	Expect	Rank	Query
	R.LPLQDVYK.I		9		488.2837	974.5529	974.5437	9.46	0	51	0.00013	1	1585
	K.IGGIGTVPVGR.V		9		513.3144	1024.6143	1024.6030	11.1	0	63	2.9e-006	1	2164
	K.STTTGHLIYK.C		1		560.8065	1119.5985	1119.5924	5.42	0	39	0.0026	1	3238
	R.EHALLAYTLGVK.Q		3		438.9237	1313.7494	1313.7343	11.5	0	60	1.2e-005	1	5677
	R.EHALLAYTLGVK.Q		4		657.8824	1313.7503	1313.7343	12.2	0	(60)	1e-005	1	5679
	K.THINIVVIGHVDSGK.S		1		397.9794	1587.8886	1587.8733	9.64	0	(42)	0.00078	1	8990
	K.THINIVVIGHVDSGK.S		3		794.9524	1587.8902	1587.8733	10.7	0	69	1.6e-006	1	8994
	K.THINIVVIGHVDSGK.S		1		530.3041	1587.8906	1587.8733	10.9	0	(46)	0.00031	1	8995
	R.VETGILRPG->M<-VVTFAPVNITTEVK.S	U	1	Oxidation (M)	863.1526	2586.4361	2586.4091	10.4	0	55	1.1e-005	1	16210
	K.EGNASGVSLLEALDTILPPTRPTDKPLR.L	U	1		987.5451	2959.6135	2959.5978	5.29	0	20	0.056	1	18703
P04350	TUBB4A	Tubulin beta-4A chain OS=Homo sapiens OX=9606 GN=TUBB4A PE=1 SV=2	50010	855	30(27)	10(9)	1.60	27%	P04350_uniprot
	Peptide	Unique	Matches	Modification	Observed	Mr(expt)	Mr(calc)	ppm	Miss	Score	Expect	Rank	Query
	R.YLTVAAVFR.G		3		520.3048	1038.5949	1038.5862	8.41	0	53	4.3e-005	1	2327
	R.FPGQLNADLR.K		3		565.8076	1129.6006	1129.5880	11.1	0	59	3e-005	1	3362
	K.LAVNMVPFPR.L		2		572.3248	1142.6351	1142.6270	7.07	0	(55)	5.4e-005	1	3496
	K.LAVN->M<-VPFPR.L		4	Oxidation (M)	580.3238	1158.6331	1158.6219	9.67	0	74	7.2e-007	1	3687
	R.ISEQFTAMFR.R		1		615.3056	1228.5966	1228.5910	4.57	0	62	7.3e-006	1	4530
	R.ISEQFTA->M<-FR.R		1	Oxidation (M)	623.3036	1244.5926	1244.5860	5.36	0	(43)	0.00062	1	4715
	R.KLAVN->M<-VPFPR.L		1	Oxidation (M)	644.3719	1286.7293	1286.7169	9.67	1	19	0.16	1	5313
	R.IMNTFSVVPSPK.V		1		660.3616	1318.7086	1318.6955	9.92	0	94	7.5e-009	1	5779
	R.I->M<-NTFSVVPSPK.V		4	Oxidation (M)	668.3590	1334.7033	1334.6904	9.68	0	(71)	1.1e-006	1	5952
	R.AVLVDLEPGT->M<-DSVR.S		2	Oxidation (M)	809.4210	1616.8275	1616.8080	12.1	0	63	9.9e-006	1	9266
	R.LHFFMPGFAPLTSR.G		1		540.9538	1619.8396	1619.8283	6.98	0	(50)	0.00019	1	9294
	R.LHFFMPGFAPLTSR.G		1		810.9297	1619.8448	1619.8283	10.2	0	(42)	0.0011	1	9297
	R.LHFF->M<-PGFAPLTSR.G		1	Oxidation (M)	818.9280	1635.8415	1635.8232	11.2	0	(37)	0.0034	1	9491
	R.LHFF->M<-PGFAPLTSR.G		2	Oxidation (M)	546.2883	1635.8430	1635.8232	12.1	0	63	7.9e-006	1	9492
	K.->M<-AATFIGNSTAIQELFK.R	U	1	Oxidation (M)	929.4838	1856.9530	1856.9342	10.1	0	62	9.3e-006	1	11496
	R.SGPFGQIFRPDNFVFGQSGAGNNWAK.G		2		933.4614	2797.3623	2797.3361	9.34	0	61	1.2e-005	1	17696
P42330	AKR1C3	Aldo-keto reductase family 1 member C3 OS=Homo sapiens OX=9606 GN=AKR1C3 PE=1 SV=4	37229	803	37(29)	12(11)	2.30	38%	P42330_uniprot
	Peptide	Unique	Matches	Modification	Observed	Mr(expt)	Mr(calc)	ppm	Miss	Score	Expect	Rank	Query
	K.LLDFCK.S		1		398.2107	794.4068	794.3997	9.03	0	36	0.0032	1	297
	R.TPALIALR.Y		7		427.7807	853.5468	853.5385	9.77	0	42	0.00017	1	698
	K.LAIEAGFR.H		7		438.7551	875.4956	875.4865	10.5	0	57	2.7e-005	1	898
	K.SIGVSNFNR.R		3		497.2593	497.2593	992.5041	0.13	0	5	5.5	2	1792
	R.EDIFYTSK.L		2		501.7469	1001.4792	1001.4706	8.65	0	28	0.015	1	1883
	K.REDIFYTSK.L		1		579.7963	1157.5780	1157.5717	5.44	1	59	2.1e-005	1	3658
	R.QLEMILNKPGLK.Y		3		692.4122	1382.8098	1382.7955	10.3	0	60	8.4e-006	1	6473
	R.QLE->M<-ILNKPGLK.Y		1	Oxidation (M)	700.4101	1398.8056	1398.7904	10.9	0	(33)	0.0044	1	6712
	R.QLE->M<-ILNKPGLK.Y		1	Oxidation (M)	467.2764	1398.8075	1398.7904	12.2	0	(10)	0.74	1	6713
	K.DIVLVAYSALGSQR.D	U	2		746.4188	1490.8230	1490.8093	9.18	0	84	4.6e-008	1	7859
	K.SKDIVLVAYSALGSQR.D	U	1		569.6587	1705.9542	1705.9363	10.5	1	31	0.0063	1	10141
	R.QNVQVFEFQLTAEDMK.A	U	1		963.9761	1925.9377	1925.9193	9.56	0	50	0.00013	1	11981
	R.HIDSAHLYNNEEQVGLAIR.S		3		727.0418	2178.1036	2178.0817	10.0	0	81	1.2e-007	1	13726
	R.HIDSAHLYNNEEQVGLAIR.S		2		1090.0633	2178.1121	2178.0817	14.0	0	(76)	3.8e-007	1	13729
	K.LNDGHFMPVLGFGTYAPPEVPR.S	U	1		805.4086	2413.2041	2413.1889	6.28	0	(55)	5e-005	1	15212
	K.LNDGHF->M<-PVLGFGTYAPPEVPR.S	U	1	Oxidation (M)	1215.6156	2429.2166	2429.1838	13.5	0	96	4.1e-009	1	15324
P00558	PGK1	Phosphoglycerate kinase 1 OS=Homo sapiens OX=9606 GN=PGK1 PE=1 SV=3	44985	798	33(28)	12(11)	2.11	37%	P00558_uniprot
	Peptide	Unique	Matches	Modification	Observed	Mr(expt)	Mr(calc)	ppm	Miss	Score	Expect	Rank	Query
	R.VDFNVP->M<-K.N		4	Oxidation (M)	483.2448	964.4749	964.4688	6.36	0	37	0.0031	1	1502
	K.VLPGVDALSNI.-	U	1		549.3190	1096.6235	1096.6128	9.74	0	2	5.6	2	2979
	K.IQLINNMLDK.V	U	2		601.3409	1200.6672	1200.6536	11.3	0	40	0.0018	1	4269
	K.IQLINN->M<-LDK.V	U	1	Oxidation (M)	609.3391	1216.6635	1216.6485	12.3	0	(38)	0.003	1	4453
	K.YSLEPVAVELK.S	U	4		624.3534	1246.6923	1246.6809	9.20	0	49	0.00018	1	4747
	K.ITLPVDFVTADK.F	U	2		659.8721	1317.7297	1317.7180	8.86	0	67	2.3e-006	1	5769
	R.AHSS->M<-VGVNLPQK.A	U	1	Oxidation (M)	692.3587	1382.7028	1382.6976	3.77	0	44	0.00066	1	6463
	R.AHSS->M<-VGVNLPQK.A	U	1	Oxidation (M)	461.9088	1382.7046	1382.6976	5.04	0	(26)	0.04	1	6464
	K.LGDVYVNDAFGTAHR.A		3		545.6079	1633.8019	1633.7849	10.4	0	86	3.8e-008	1	9445
	K.LGDVYVNDAFGTAHR.A		4		817.9083	1633.8021	1633.7849	10.5	0	(66)	4.2e-006	1	9446
	K.VSHVSTGGGASLELLEGK.V		1		870.9724	1739.9303	1739.9054	14.3	0	37	0.0034	1	10415
	K.VNE->M<-IIGGGMAFTFLK.V	U	1	Oxidation (M)	872.4491	1742.8836	1742.8736	5.79	0	35	0.006	1	10451
	K.ALESPERPFLAILGGAK.V	U	2		590.3411	1768.0014	1767.9883	7.39	0	(32)	0.0041	1	10687
	K.ALESPERPFLAILGGAK.V	U	1		885.0096	1768.0046	1767.9883	9.23	0	75	1.9e-007	1	10689
	K.ITLPVDFVTADKFDENAK.T	U	2		1012.0324	2022.0503	2022.0310	9.54	1	73	7.2e-007	1	12840
	K.ITLPVDFVTADKFDENAK.T	U	2		675.0240	2022.0503	2022.0310	9.57	1	(61)	1.1e-005	1	12841
	K.QIVWNGPVGVFEWEAFAR.G	U	1		1053.0460	2104.0775	2104.0531	11.6	0	49	0.00024	1	13361
P68032	ACTC1	Actin, alpha cardiac muscle 1 OS=Homo sapiens OX=9606 GN=ACTC1 PE=1 SV=1	42334	773	61(37)	10(10)	2.33	28%	P68032_uniprot
P68133	ACTA1	Actin, alpha skeletal muscle OS=Homo sapiens OX=9606 GN=ACTA1 PE=1 SV=1	42366	773	61(37)	10(10)		28%	P68133_uniprot
	Peptide	Unique	Matches	Modification	Observed	Mr(expt)	Mr(calc)	ppm	Miss	Score	Expect	Rank	Query
	K.IIAPPER.K		2		398.2419	794.4692	794.4650	5.28	0	40	0.00071	1	300
	K.RGILTLK.Y		1		400.7741	799.5336	799.5280	7.07	1	29	0.004	1	337
	K.AGFAGDDAPR.A		1		488.7301	975.4457	975.4410	4.82	0	59	9.4e-006	1	1597
	R.DLTDYLMK.I		5		499.7511	997.4876	997.4790	8.65	0	(28)	0.016	1	1825
	R.DLTDYL->M<-K.I		9	Oxidation (M)	507.7502	1013.4859	1013.4739	11.8	0	35	0.0033	1	2009
	K.EITALAPSTMK.I		1		581.3193	1160.6241	1160.6111	11.2	0	(34)	0.0085	1	3709
	K.EITALAPST->M<-K.I		8	Oxidation (M)	589.3148	1176.6151	1176.6060	7.72	0	34	0.0071	1	3933
	K.DSYVGDEAQSK.R		1		599.7676	1197.5207	1197.5150	4.82	0	40	0.00045	1	4219
	R.AVFPSIVGRPR.H		2		400.2437	1197.7092	1197.6982	9.17	0	32	0.0059	1	4228
	K.IWHHTFYNELR.V		2		379.6946	1514.7492	1514.7419	4.85	0	(14)	0.55	1	8137
	K.IWHHTFYNELR.V		5		505.9251	1514.7533	1514.7419	7.56	0	49	0.00017	1	8139
	K.IWHHTFYNELR.V		3		758.3851	1514.7557	1514.7419	9.14	0	(27)	0.032	1	8142
	K.SYELPDGQVITIGNER.F		8		895.9576	1789.9006	1789.8846	8.93	0	121	1.5e-011	1	10870
	K.SYELPDGQVITIGNER.F		1		597.6414	1789.9023	1789.8846	9.85	0	(40)	0.0018	1	10871
	K.YPIEHGIITNWDDMEK.I	U	2		980.9667	1959.9189	1959.9036	7.80	0	(25)	0.035	1	12248
	K.YPIEHGIITNWDDMEK.I	U	4		654.3148	1959.9226	1959.9036	9.69	0	(24)	0.049	1	12251
	K.YPIEHGIITNWDD->M<-EK.I	U	3	Oxidation (M)	988.9667	1975.9189	1975.8986	10.3	0	34	0.0046	1	12390
	K.YPIEHGIITNWDD->M<-EK.I	U	3	Oxidation (M)	659.6472	1975.9197	1975.8986	10.7	0	(19)	0.14	1	12391
Q04695	KRT17	Keratin, type I cytoskeletal 17 OS=Homo sapiens OX=9606 GN=KRT17 PE=1 SV=2	48361	758	43(37)	14(11)	1.36	19%	Q04695_uniprot
	Peptide	Unique	Matches	Modification	Observed	Mr(expt)	Mr(calc)	ppm	Miss	Score	Expect	Rank	Query
	K.ILLDVK.T		6		350.7366	699.4586	699.4531	7.90	0	43	0.0008	1	8
	R.ILNEMR.D		1		388.2135	774.4124	774.4058	8.54	0	18	0.48	1	216
	R.LAADDFR.T		14		404.2066	806.3986	806.3923	7.92	0	54	5.8e-005	1	376
	R.LASYLDK.V		1		405.2266	808.4386	808.4330	6.91	0	54	4.4e-005	1	381
	K.SEISELR.R		1		417.2240	832.4334	832.4290	5.25	0	37	0.0042	1	552
	K.FETEQALR.L		1		497.2572	497.2572	992.4998	7.15	0	1	11	6	1791
	R.VLDELTLAR.A		6		515.3057	1028.5968	1028.5866	9.89	0	49	0.00018	1	2196
	R.LASYLDKVR.A		1		532.8125	1063.6104	1063.6026	7.41	1	59	9.5e-006	1	2635
	R.LASYLDKVR.A		1		355.5441	1063.6105	1063.6026	7.43	1	(37)	0.0017	1	2636
	R.LEQEIATYR.R		1		561.7978	1121.5810	1121.5717	8.36	0	56	4.9e-005	1	3275
	K.DAEDWFFSK.T	U	2		572.7567	1143.4987	1143.4873	10.0	0	38	0.00074	1	3499
	R.LSVEADINGLR.R	U	1		593.8303	1185.6461	1185.6353	9.07	0	41	0.0014	1	4062
	R.TKFETEQALR.L		1		408.2220	1221.6442	1221.6353	7.29	1	(14)	0.65	1	4476
	R.TKFETEQALR.L		1		611.8303	1221.6460	1221.6353	8.71	1	30	0.016	1	4477
	R.LSVEADINGLRR.V	U	1		671.8826	1341.7507	1341.7364	10.6	1	6	3	1	6050
	K.TRLEQEIATYR.R		1		460.5850	1378.7332	1378.7204	9.28	1	(34)	0.006	1	6407
	K.TRLEQEIATYR.R		3		690.3748	1378.7351	1378.7204	10.6	1	58	2.3e-005	1	6409
P0DMV8	HSPA1A	Heat shock 70 kDa protein 1A OS=Homo sapiens OX=9606 GN=HSPA1A PE=1 SV=1	70294	725	20(18)	10(10)	0.58	22%	P0DMV8_uniprot
P0DMV9	HSPA1B	Heat shock 70 kDa protein 1B OS=Homo sapiens OX=9606 GN=HSPA1B PE=1 SV=1	70294	725	20(18)	10(10)		22%	P0DMV9_uniprot
	Peptide	Unique	Matches	Modification	Observed	Mr(expt)	Mr(calc)	ppm	Miss	Score	Expect	Rank	Query
	K.LLQDFFNGR.D	U	1		555.2946	1108.5746	1108.5665	7.24	0	58	2.3e-005	1	3123
	K.DAGVIAGLNVLR.I		2		599.3582	1196.7019	1196.6877	11.8	0	55	2.1e-005	1	4209
	K.VEIIANDQGNR.T		1		614.8221	1227.6296	1227.6207	7.22	0	74	6.8e-007	1	4527
	K.AQIHDLVLVGGSTR.I	U	1		733.4171	1464.8197	1464.8049	10.1	0	60	1.1e-005	1	7550
	R.TTPSYVAFTDTER.L		7		744.3607	1486.7069	1486.6940	8.67	0	98	1.8e-009	1	7800
	K.NQVALNPQNTVFDAK.R	U	3		829.9376	1657.8606	1657.8424	11.0	0	80	1.5e-007	1	9734
	K.ATAGDTHLGGEDFDNR.L		1		838.3729	1674.7312	1674.7234	4.64	0	45	0.00014	1	9907
	K.HWPFQVINDGDKPK.V	U	2		560.9614	1679.8625	1679.8420	12.2	0	29	0.021	1	9947
	R.IINEPTAAAIAYGLDR.T		1		844.4584	1686.9022	1686.8940	4.83	0	92	1.1e-008	1	9980
	K.SINPDEAVAYGAAVQAAIL->M<-GDK.S		1	Oxidation (M)	1160.5900	2319.1654	2319.1416	10.2	0	71	1.3e-006	1	14753
O75369	FLNB	Filamin-B OS=Homo sapiens OX=9606 GN=FLNB PE=1 SV=2	280157	659	32(22)	27(20)	0.26	14%	O75369_uniprot
	Peptide	Unique	Matches	Modification	Observed	Mr(expt)	Mr(calc)	ppm	Miss	Score	Expect	Rank	Query
	K.AGLAPLEVR.V	U	1		463.2816	924.5486	924.5392	10.1	0	16	0.15	1	1188
	R.LLGWIQNK.I		3		486.2920	970.5694	970.5600	9.67	0	35	0.0056	1	1550
	K.IAGPGLGSGVR.A	U	1		492.2890	982.5634	982.5560	7.54	0	57	1.5e-005	1	1659
	K.YADEEIPR.S	U	1		496.7418	991.4690	991.4610	7.99	0	58	2.3e-005	1	1769
	K.TYSVEYLPK.V	U	1		550.2908	1098.5671	1098.5597	6.74	0	7	2.9	1	2995
	K.LDVTILSPSR.K	U	1		550.8244	1099.6342	1099.6237	9.58	0	77	3.4e-007	1	3013
	K.VNQPASFAIR.L	U	1		551.8108	1101.6071	1101.5931	12.8	0	30	0.019	1	3029
	K.IFFAGDTIPK.S	U	2		554.8115	1107.6085	1107.5965	10.9	0	26	0.038	1	3108
	K.NTVELLVEDK.G	U	1		580.3103	1158.6060	1158.6132	-6.18	0	8	2.8	1	3682
	R.VKVEPAVDTSR.I	U	1		600.8350	1199.6555	1199.6510	3.74	1	17	0.39	1	4246
	R.LIALLEVLSQK.R		2		613.8951	1225.7756	1225.7645	9.03	0	50	2e-005	1	4511
	K.VTVLFAGQHISK.S	U	1		650.3812	1298.7479	1298.7347	10.2	0	23	0.054	1	5467
	R.IGNLQTDLSDGLR.L	U	1		701.3790	1400.7434	1400.7260	12.4	0	72	1.2e-006	1	6731
	R.EAGAGGLSIAVEGPSK.A		1		721.8876	1441.7606	1441.7413	13.4	0	60	1.5e-005	1	7257
	R.LPNNHIGISFIPR.E	U	1		493.2845	1476.8317	1476.8201	7.87	0	46	0.00023	1	7696
	K.SPFTVGVAAPLDLSK.I	U	1		751.4249	1500.8353	1500.8188	11.0	0	30	0.014	1	7975
	K.FADEHVPGSPFTVK.I	U	1		765.8893	1529.7641	1529.7515	8.28	0	1	13	1	8310
	K.SPFEVQVGPEAG->M<-QK.V	U	1	Oxidation (M)	810.3974	1618.7802	1618.7661	8.73	0	37	0.0032	1	9283
	R.GAGIGGLGITVEGPSESK.I	U	1		814.9349	1627.8552	1627.8417	8.29	0	41	0.0013	1	9390
	K.VSYFPTVPGVYIVSTK.F	U	1		878.9851	1755.9557	1755.9447	6.22	0	63	7.2e-006	1	10567
	K.APLNVQFNSPLPGDAVK.D	U	1		883.9832	1765.9519	1765.9363	8.84	0	77	2.4e-007	1	10675
	R.Q->M<-QLENVSVALEFLDR.E		1	Oxidation (M)	954.4905	1906.9665	1906.9458	10.8	0	70	1.7e-006	1	11850
	R.DAGEGLLAVQITDQEGKPK.R	U	2		985.0289	1968.0432	1968.0164	13.6	0	62	8.9e-006	1	12319
	R.LVSPGSANETSSILVESVTR.S	U	1		1023.5499	2045.0853	2045.0641	10.4	0	128	2.2e-012	1	13003
	K.AHGPGLEGGLVGKPAEFTIDTK.G	U	1		732.0615	2193.1627	2193.1430	9.00	0	21	0.1	1	13814
	R.EATTDFTVDSRPLTQVGGDHIK.A	U	1		796.4095	2386.2068	2386.1765	12.7	0	20	0.17	1	15080
	K.FNDEHIPESPYLVPVIAPSDDAR.R	U	1		861.0953	2580.2640	2580.2496	5.58	0	26	0.033	1	16153
P52895	AKR1C2	Aldo-keto reductase family 1 member C2 OS=Homo sapiens OX=9606 GN=AKR1C2 PE=1 SV=3	37111	654	35(27)	11(10)	3.28	39%	P52895_uniprot
	Peptide	Unique	Matches	Modification	Observed	Mr(expt)	Mr(calc)	ppm	Miss	Score	Expect	Rank	Query
	K.LLDFCK.S		1		398.2107	794.4068	794.3997	9.03	0	36	0.0032	1	297
	R.TPALIALR.Y		7		427.7807	853.5468	853.5385	9.77	0	42	0.00017	1	698
	R.EDIFYTSK.L		2		501.7469	1001.4792	1001.4706	8.65	0	28	0.015	1	1883
	K.SIGVSNFNHR.L	U	1		377.5304	1129.5695	1129.5629	5.85	0	(27)	0.028	1	3359
	K.SIGVSNFNHR.L	U	1		565.7927	1129.5708	1129.5629	7.01	0	49	0.00017	1	3360
	R.KLLDFCKSK.D		3		569.8226	569.8226	1137.6307	8.01	2	13	0.49	2	3441
	K.REDIFYTSK.L		1		579.7963	1157.5780	1157.5717	5.44	1	59	2.1e-005	1	3658
	R.LLEMILNKPGLK.Y	U	3		456.9513	1367.8320	1367.8210	8.01	0	(48)	5.9e-005	1	6302
	R.LLE->M<-ILNKPGLK.Y	U	1	Oxidation (M)	692.9193	1383.8239	1383.8159	5.80	0	51	4.2e-005	1	6489
	R.LLE->M<-ILNKPGLK.Y	U	1	Oxidation (M)	462.2836	1383.8290	1383.8159	9.43	0	(26)	0.014	1	6490
	K.DIVLVAYSALGSHR.E		1		500.9474	1499.8204	1499.8096	7.21	0	(77)	2.5e-007	1	7963
	K.DIVLVAYSALGSHR.E		2		750.9185	1499.8224	1499.8096	8.50	0	80	1.4e-007	1	7964
	R.QNVQVFEFQLTSEEMK.A		1		978.9809	1955.9472	1955.9299	8.88	0	57	2.9e-005	1	12222
	R.QNVQVFEFQLTSEE->M<-K.A		1	Oxidation (M)	986.9792	1971.9439	1971.9248	9.72	0	(47)	0.00029	1	12364
	K.LNDGHFMPVLGFGTYAPAEVPK.S		1		1180.6029	2359.1913	2359.1671	10.2	0	71	1.3e-006	1	14966
	K.LNDGHF->M<-PVLGFGTYAPAEVPK.S		3	Oxidation (M)	792.7351	2375.1835	2375.1620	9.05	0	(46)	0.00037	1	15039
	K.LNDGHF->M<-PVLGFGTYAPAEVPK.S		2	Oxidation (M)	1188.6021	2375.1895	2375.1620	11.6	0	(39)	0.0017	1	15042
	K.NLQLDYVDLYLIHFPVSVKPGEEVIPK.D		1		1563.3566	3124.6986	3124.6849	4.39	0	(15)	0.14	1	19301
	K.NLQLDYVDLYLIHFPVSVKPGEEVIPK.D		1		782.1832	3124.7036	3124.6849	5.99	0	(18)	0.075	1	19302
	K.NLQLDYVDLYLIHFPVSVKPGEEVIPK.D		1		1042.5754	3124.7045	3124.6849	6.28	0	29	0.0053	1	19303
P11413	G6PD	Glucose-6-phosphate 1-dehydrogenase OS=Homo sapiens OX=9606 GN=G6PD PE=1 SV=4	59675	616	44(35)	18(17)	1.77	36%	P11413_uniprot
	Peptide	Unique	Matches	Modification	Observed	Mr(expt)	Mr(calc)	ppm	Miss	Score	Expect	Rank	Query
	R.LTVADIR.K	U	6		394.2413	786.4680	786.4599	10.2	0	37	0.0053	1	270
	K.LPDAYER.L	U	1		432.2183	862.4220	862.4185	4.14	0	49	0.00019	1	753
	K.LEDFFAR.N	U	4		449.2314	896.4483	896.4392	10.1	0	30	0.01	1	1011
	R.IFGPIWNR.D	U	6		501.7841	1001.5536	1001.5447	8.94	0	46	0.00064	1	1892
	R.IIVEKPFGR.D	U	1		529.8257	1057.6368	1057.6284	7.95	0	24	0.038	1	2565
	R.WDGVPFILR.C	U	1		551.8095	1101.6045	1101.5971	6.67	0	40	0.0022	1	3028
	R.GPTEADEL->M<-K.R	U	1	Oxidation (M)	553.7586	1105.5027	1105.4961	5.92	0	61	8.5e-006	1	3066
	K.GYLDDPTVPR.G	U	3		566.7895	1131.5645	1131.5560	7.51	0	34	0.0065	1	3384
	K.LKLEDFFAR.N	U	3		569.8226	1137.6307	1137.6182	11.0	1	49	0.00012	1	3441
	K.LKLEDFFAR.N	U	1		380.2176	1137.6310	1137.6182	11.3	1	(33)	0.0052	1	3442
	R.VQPNEAVYTK.M	U	1		574.8040	1147.5935	1147.5873	5.37	0	36	0.0046	1	3529
	R.LSNHISSLFR.E	U	1		391.8872	1172.6399	1172.6302	8.28	0	28	0.039	1	3885
	R.LSNHISSLFR.E	U	3		587.3290	1172.6434	1172.6302	11.3	0	(26)	0.061	1	3886
	R.VGFQYEGTYK.W	U	2		596.2935	1190.5725	1190.5608	9.82	0	25	0.05	1	4125
	K.E->M<-VQNLMVLR.F	U	1	Oxidation (M)	624.8247	1247.6349	1247.6366	-1.39	0	8	2.9	1	4765
	R.GGYFDEFGIIR.D	U	3		637.3206	1272.6266	1272.6139	9.96	0	64	5.3e-006	1	5109
	R.DGLLPENTFIVGYAR.S	U	2		832.9396	1663.8646	1663.8570	4.59	0	78	2.6e-007	1	9803
	R.LNSH->M<-NALHLGSQANR.L	U	1	Oxidation (M)	445.4759	1777.8745	1777.8642	5.79	0	28	0.025	1	10762
	R.LFYLALPPTVYEAVTK.N	U	1		913.0173	1824.0201	1824.0073	7.02	0	39	0.00075	1	11245
	K.KPG->M<-FFNPEESELDLTYGNR.Y	U	1	Oxidation (M)	787.3731	2359.0975	2359.0790	7.83	0	(85)	3.1e-008	1	14964
	K.KPG->M<-FFNPEESELDLTYGNR.Y	U	1	Oxidation (M)	1180.5617	2359.1087	2359.0790	12.6	0	86	2.5e-008	1	14965
P68366	TUBA4A	Tubulin alpha-4A chain OS=Homo sapiens OX=9606 GN=TUBA4A PE=1 SV=1	50634	600	27(22)	9(8)	1.00	28%	P68366_uniprot
	Peptide	Unique	Matches	Modification	Observed	Mr(expt)	Mr(calc)	ppm	Miss	Score	Expect	Rank	Query
	R.LSVDYGK.K		1		391.2111	780.4076	780.4018	7.44	0	48	0.00014	1	232
	R->.<-QLFHPEQLITGK.E		3	Gln->pyro-Glu (N-term Q)	697.3834	1392.7523	1392.7402	8.71	0	(38)	0.0021	1	6618
	R.QLFHPEQLITGK.E		1		705.8984	1409.7823	1409.7667	11.1	0	54	3.7e-005	1	6828
	R.QLFHPEQLITGK.E		3		470.9349	1409.7829	1409.7667	11.5	0	(36)	0.0024	1	6829
	R.LISQIVSSITASLR.F		1		744.4476	1486.8807	1486.8719	5.94	0	69	7.1e-007	1	7813
	R.SIQFVDWCPTGFK.V		2		792.8868	1583.7591	1583.7443	9.38	0	35	0.0038	1	8948
	R.AVFVDLEPTVIDEIR.N	U	1		858.4731	1714.9317	1714.9142	10.2	0	90	1.4e-008	1	10234
	R.NLDIERPTYTNLNR.L		1		859.9543	1717.8941	1717.8747	11.3	0	55	5.5e-005	1	10267
	R.NLDIERPTYTNLNR.L		1		573.6388	1717.8945	1717.8747	11.5	0	(15)	0.6	1	10268
	R.IHFPLATYAPVISAEK.A		5		878.9922	1755.9698	1755.9559	7.91	0	74	3.9e-007	1	10569
	R.IHFPLATYAPVISAEK.A		4		586.3314	1755.9724	1755.9559	9.40	0	(50)	9.3e-005	1	10572
	K.VGINYQPPTVVPGGDLAK.V		3		913.0041	1823.9937	1823.9782	8.54	0	33	0.0054	1	11242
	R.AFVHWYVGEG->M<-EEGEFSEAR.E		1	Oxidation (M)	1173.5175	2345.0204	2345.0059	6.17	0	15	0.15	1	14895
P09104	ENO2	Gamma-enolase OS=Homo sapiens OX=9606 GN=ENO2 PE=1 SV=3	47581	592	19(11)	6(4)	0.40	19%	P09104_uniprot
	Peptide	Unique	Matches	Modification	Observed	Mr(expt)	Mr(calc)	ppm	Miss	Score	Expect	Rank	Query
	K.YDLDFK.S		4		400.6993	799.3839	799.3752	10.9	0	34	0.0029	1	336
	R.IERAVEEK.A	U	5		487.2742	487.2742	972.5338	10.2	1	(10)	2.2	7	1568
	R.GNPTVEVDLYTAK.G	U	1		703.8710	1405.7275	1405.7089	13.2	0	23	0.088	1	6787
	R.AAVPSGASTGIYEALELR.D		2		602.3256	1803.9550	1803.9366	10.2	0	(104)	6.3e-010	1	11082
	R.AAVPSGASTGIYEALELR.D		5		902.9862	1803.9579	1803.9366	11.8	0	106	3.5e-010	1	11084
	R.YITGDQLGALYQDFVR.D	U	1		929.9754	1857.9362	1857.9261	5.45	0	82	1.1e-007	1	11506
	R.SGETEDTFIADLVVGLCTGQIK.T		1		1177.0897	2352.1649	2352.1519	5.51	0	50	0.00014	1	14921
P06748	NPM1	Nucleophosmin OS=Homo sapiens OX=9606 GN=NPM1 PE=1 SV=2	32726	592	15(11)	7(6)	1.63	29%	P06748_uniprot
	Peptide	Unique	Matches	Modification	Observed	Mr(expt)	Mr(calc)	ppm	Miss	Score	Expect	Rank	Query
	K.LLSISGK.R	U	2		359.2312	716.4478	716.4432	6.46	0	43	0.00053	1	38
	K.VTLATLK.M	U	1		373.2466	744.4785	744.4745	5.39	0	36	0.00055	1	112
	K.FINYVK.N	U	1		392.2264	782.4383	782.4327	7.16	0	11	0.63	1	246
	K.VDNDENEHQLSLR.T	U	1		784.8735	1567.7325	1567.7226	6.31	0	116	2.3e-011	1	8768
	R.MTDQEAIQDLWQWR.K	U	1		910.4334	1818.8523	1818.8359	9.00	0	(5)	4.3	1	11210
	R.->M<-TDQEAIQDLWQWR.K	U	1	Oxidation (M)	918.4247	1834.8348	1834.8308	2.17	0	106	4.6e-010	1	11323
	K.DELHIVEAEAMNYEGSPIK.V	U	1		1073.0212	2144.0279	2144.0095	8.58	0	(77)	2.6e-007	1	13551
	K.DELHIVEAEA->M<-NYEGSPIK.V	U	2	Oxidation (M)	721.0170	2160.0293	2160.0045	11.5	0	(63)	7e-006	1	13634
	K.DELHIVEAEA->M<-NYEGSPIK.V	U	1	Oxidation (M)	1081.0253	2160.0360	2160.0045	14.6	0	89	1.9e-008	1	13635
	K.MSVQPTVSLGGFEITPPVVLR.L	U	1		743.0816	2226.2230	2226.2083	6.61	0	(69)	1e-006	1	14059
	K.->M<-SVQPTVSLGGFEITPPVVLR.L	U	1	Oxidation (M)	748.4144	2242.2213	2242.2032	8.08	0	(30)	0.0096	1	14194
	K.->M<-SVQPTVSLGGFEITPPVVLR.L	U	2	Oxidation (M)	1122.1189	2242.2232	2242.2032	8.95	0	100	9.1e-010	1	14195
Q7Z794	KRT77	Keratin, type II cytoskeletal 1b OS=Homo sapiens OX=9606 GN=KRT77 PE=1 SV=3	62149	576	21(19)	4(3)	0.17	7%	Q7Z794_uniprot
	Peptide	Unique	Matches	Modification	Observed	Mr(expt)	Mr(calc)	ppm	Miss	Score	Expect	Rank	Query
	K.FASFIDK.V		7		414.2232	826.4319	826.4225	11.3	0	55	3.8e-005	1	496
	K.LSLDVEIATYR.Q		1		640.3523	1278.6900	1278.6819	6.32	0	19	0.17	1	5212
	R.SLDLDSIIDAVR.T	U	2		658.8621	1315.7096	1315.6983	8.54	0	68	2.9e-006	1	5743
	R.FLEQQNQVLQTK.W		11		738.4039	1474.7933	1474.7780	10.4	0	70	1.7e-006	1	7657
O60701	UGDH	UDP-glucose 6-dehydrogenase OS=Homo sapiens OX=9606 GN=UGDH PE=1 SV=1	55674	564	18(14)	14(11)	0.99	39%	O60701_uniprot
	Peptide	Unique	Matches	Modification	Observed	Mr(expt)	Mr(calc)	ppm	Miss	Score	Expect	Rank	Query
	R.IGNKFLK.A	U	2		410.2608	818.5070	818.5014	6.82	1	10	0.42	5	454
	K.IAILGFAFK.K	U	2		490.3059	978.5973	978.5902	7.26	0	59	4.8e-006	1	1625
	R.VTVVDVNESR.I	U	1		559.3019	1116.5892	1116.5775	10.5	0	75	5.9e-007	1	3203
	R.IPYAPSGEIPK.F	U	1		586.3272	1170.6399	1170.6284	9.76	0	21	0.14	1	3849
	K.RIPYAPSGEIPK.F	U	1		664.3745	1326.7345	1326.7296	3.70	1	5	4.5	2	5875
	K.ILTTNTWSSELSK.L	U	2		740.3946	1478.7747	1478.7617	8.85	0	104	6e-010	1	7704
	R.IIDSLFNTVTDKK.I	U	1		747.4181	1492.8217	1492.8137	5.39	1	(26)	0.032	1	7886
	R.IIDSLFNTVTDKK.I	U	1		498.6173	1492.8302	1492.8137	11.0	1	61	1.1e-005	1	7887
	K.EADLVFISVNTPTK.T	U	1		767.4162	1532.8178	1532.8086	6.02	0	31	0.011	1	8359
	R.YWQQVID->M<-NDYQR.R	U	1	Oxidation (M)	887.9043	1773.7940	1773.7781	9.01	0	28	0.011	1	10732
	R.INAWNSPTLPIYEPGLK.E	U	1		957.0202	1912.0258	1912.0094	8.59	0	56	3e-005	1	11891
	K.DVLNLVYLCEALNLPEVAR.Y	U	1		1101.0955	2200.1764	2200.1562	9.19	0	24	0.044	1	13875
	R.EQIVVDLSHPGVSEDDQVSR.L	U	1		1105.0520	2208.0894	2208.0659	10.7	0	89	1.9e-008	1	13913
	R.VLDGLHNELQTIGFQIETIGK.K	U	1		1163.1423	2324.2701	2324.2376	14.0	0	74	2.7e-007	1	14774
	R.IFDANTKPNLNLQVLSNPEFLAEGTAIK.D	U	1		1019.8887	3056.6442	3056.6182	8.50	0	75	2e-007	1	19043
P53396	ACLY	ATP-citrate synthase OS=Homo sapiens OX=9606 GN=ACLY PE=1 SV=3	121674	537	16(15)	13(12)	0.37	15%	P53396_uniprot
	Peptide	Unique	Matches	Modification	Observed	Mr(expt)	Mr(calc)	ppm	Miss	Score	Expect	Rank	Query
	R.ELGLIR.K	U	1		350.7249	699.4351	699.4279	10.4	0	18	0.25	4	6
	K.LTLLNPK.G	U	1		399.7610	797.5075	797.5011	8.05	0	31	0.0034	1	312
	K.TILSLMTR.E	U	1		467.7761	933.5376	933.5317	6.26	0	34	0.0049	1	1275
	K.EILIPVFK.N	U	1		479.8072	957.5999	957.5899	10.4	0	28	0.012	1	1440
	R.GGPNYQEGLR.V	U	1		545.7711	1089.5277	1089.5203	6.77	0	48	0.00028	1	2884
	R.SGG->M<-SNELNNIISR.T	U	1	Oxidation (M)	754.3672	1506.7198	1506.7096	6.77	0	98	2.2e-009	1	8050
	K.IGNTGG->M<-LDNILASK.L	U	2	Oxidation (M)	760.3986	1518.7826	1518.7712	7.50	0	61	1.4e-005	1	8180
	R.TIAIIAEGIPEALTR.K	U	2		784.4621	1566.9096	1566.8981	7.39	0	89	6.1e-009	1	8763
	K.DLVSSLTSGLLTIGDR.F	U	1		823.9598	1645.9051	1645.8887	10.00	0	115	3.5e-011	1	9619
	R.EAYPEEAYIADLDAK.S	U	1		849.4073	1696.8001	1696.7831	10.0	0	43	0.00059	1	10057
	R.KHPEVDVLINFASLR.S	U	1		579.9981	1736.9723	1736.9573	8.63	1	47	0.00014	1	10392
	R.QHFPATPLLDYALEVEK.I	U	2		986.0221	1970.0296	1970.0149	7.47	0	28	0.021	1	12348
	R.LLQDHPWLLSQNLVVKPDQLIK.R	U	1		866.5090	2596.5051	2596.4741	11.9	0	57	2.7e-006	1	16291
P55072	VCP	Transitional endoplasmic reticulum ATPase OS=Homo sapiens OX=9606 GN=VCP PE=1 SV=4	89950	537	27(18)	17(12)	0.77	28%	P55072_uniprot
	Peptide	Unique	Matches	Modification	Observed	Mr(expt)	Mr(calc)	ppm	Miss	Score	Expect	Rank	Query
	K.GDIFLVR.G	U	2		410.2438	818.4730	818.4650	9.71	0	22	0.07	1	449
	K.E->M<-VELPLR.H	U	1	Oxidation (M)	501.7736	1001.5327	1001.5215	11.1	0	16	0.44	1	1886
	K.DVDLEFLAK.M	U	1		525.2825	1048.5505	1048.5441	6.14	0	29	0.02	1	2443
	K.LAGESESNLR.K	U	1		538.2767	1074.5388	1074.5305	7.70	0	41	0.0013	1	2697
	R.LEILQIHTK.N	U	1		365.5602	1093.6587	1093.6495	8.40	0	(25)	0.012	1	2932
	R.LEILQIHTK.N	U	1		547.8367	1093.6588	1093.6495	8.47	0	53	2.1e-005	1	2933
	R.GILLYGPPGTGK.T	U	1		586.8435	1171.6725	1171.6601	10.5	0	23	0.07	1	3871
	R.EVDIGIPDATGR.L	U	1		621.8261	1241.6375	1241.6252	9.96	0	44	0.00049	1	4673
	R.WALSQSNPSALR.E	U	3		665.3550	1328.6954	1328.6837	8.83	0	62	1.2e-005	1	5896
	K.ARGGNIGDGGGAADR.V	U	1		672.3326	1342.6507	1342.6338	12.6	1	6	3	1	6056
	R.IVSQLLTLMDGLK.Q	U	1		715.9258	1429.8371	1429.8214	11.0	0	90	5.1e-009	1	7095
	R.IVSQLLTL->M<-DGLK.Q	U	2	Oxidation (M)	723.9234	1445.8322	1445.8163	11.0	0	(42)	0.00034	1	7316
	R.LDQLIYIPLPDEK.S	U	2		778.9360	1555.8575	1555.8497	5.01	0	48	0.00021	1	8661
	K.AIANECQANFISIK.G	U	1		789.9087	1577.8028	1577.7871	9.94	0	48	0.00027	1	8883
	K.NAPAIIFIDELDAIAPK.R	U	2		906.0104	1810.0062	1809.9876	10.3	0	52	4.9e-005	1	11144
	R.ELQELVQYPVEHPDK.F	U	1		912.4734	1822.9322	1822.9101	12.1	0	39	0.002	1	11238
	R.LIVDEAINEDNSVVSLSQPK.M	U	1		1085.5781	2169.1417	2169.1165	11.6	0	123	7.9e-012	1	13674
	R.LIVDEAINEDNSVVSLSQPK.M	U	1		724.0552	2169.1439	2169.1165	12.6	0	(52)	7.5e-005	1	13675
	R.ETVVEVPQVTWEDIGGLEDVKR.E	U	1		833.4376	2497.2910	2497.2701	8.40	1	46	0.00036	1	15701
	K.NVFIIGATNRPDIIDPAILRPGR.L	U	1		630.3671	2517.4394	2517.4180	8.53	0	(4)	0.9	1	15791
	K.NVFIIGATNRPDIIDPAILRPGR.L	U	1		840.1547	2517.4422	2517.4180	9.61	0	14	0.08	1	15792
P04075	ALDOA	Fructose-bisphosphate aldolase A OS=Homo sapiens OX=9606 GN=ALDOA PE=1 SV=2	39851	536	18(13)	7(7)	1.40	26%	P04075_uniprot
	Peptide	Unique	Matches	Modification	Observed	Mr(expt)	Mr(calc)	ppm	Miss	Score	Expect	Rank	Query
	K.GILAADESTGSIAK.R	U	1		666.8605	1331.7065	1331.6932	9.97	0	80	1.8e-007	1	5935
	M.PYQYPALTPEQK.K	U	4		717.8731	1433.7317	1433.7191	8.80	0	44	0.00073	1	7135
	R.LQSIGTENTEENR.R	U	1		745.8624	1489.7103	1489.7008	6.36	0	68	2.2e-006	1	7835
	R.LQSIGTENTEENRR.F	U	2		823.9143	1645.8141	1645.8019	7.37	1	(32)	0.012	1	9609
	R.LQSIGTENTEENRR.F	U	1		549.6124	1645.8153	1645.8019	8.11	1	35	0.0054	1	9612
	K.FSHEEIAMATVTALR.R	U	1		559.2928	1674.8565	1674.8399	9.92	0	53	8.3e-005	1	9911
	K.FSHEEIA->M<-ATVTALR.R	U	2	Oxidation (M)	846.4353	1690.8560	1690.8348	12.5	0	(49)	0.00025	1	10007
	K.IGEHTPSALAIMENANVLAR.Y	U	1		1054.0626	2106.1107	2106.0891	10.2	0	(44)	0.00064	1	13374
	K.IGEHTPSALAIMENANVLAR.Y	U	1		703.0446	2106.1119	2106.0891	10.8	0	79	1.7e-007	1	13375
	K.IGEHTPSALAI->M<-ENANVLAR.Y	U	1	Oxidation (M)	1062.0570	2122.0995	2122.0840	7.27	0	(15)	0.48	1	13460
	K.IGEHTPSALAI->M<-ENANVLAR.Y	U	1	Oxidation (M)	708.3758	2122.1055	2122.0840	10.1	0	(66)	3.4e-006	1	13462
	K.GVVPLAGTNGETTTQGLDGLSER.C	U	2		1136.5866	2271.1585	2271.1343	10.7	0	110	1.6e-010	1	14416
P38646	HSPA9	Stress-70 protein, mitochondrial OS=Homo sapiens OX=9606 GN=HSPA9 PE=1 SV=2	73920	491	18(13)	11(8)	0.42	22%	P38646_uniprot
	Peptide	Unique	Matches	Modification	Observed	Mr(expt)	Mr(calc)	ppm	Miss	Score	Expect	Rank	Query
	R.QAASSLQQASLK.L	U	1		616.3390	1230.6634	1230.6568	5.40	0	56	4.3e-005	1	4553
	K.DAGQISGLNVLR.V	U	2		621.8515	1241.6884	1241.6728	12.6	0	57	3.4e-005	1	4676
	K.VQQTVQDLFGR.A	U	2		645.8499	1289.6853	1289.6728	9.65	0	34	0.0069	1	5333
	R.ASNGDAWVEAHGK.L	U	1		671.3177	1340.6208	1340.6109	7.39	0	50	0.0001	1	6030
	R.AQFEGIVTDLIR.R	U	1		681.3781	1360.7416	1360.7351	4.84	0	10	1.6	1	6254
	R.TTPSVVAFTADGER.L	U	2		725.8690	1449.7234	1449.7100	9.23	0	78	2.7e-007	1	7365
	R.EQQIVIQSSGGLSK.D	U	1		737.4041	1472.7937	1472.7835	6.93	0	43	0.00087	1	7625
	K.LLGQFTLIGIPPAPR.G	U	5		796.9864	1591.9582	1591.9450	8.31	0	63	6.4e-007	1	9023
	K.NAVITVPAYFNDSQR.Q	U	1		847.9373	1693.8600	1693.8424	10.4	0	13	0.67	1	10037
	R.VEAVN->M<-AEGIIHDTETK.M	U	1	Oxidation (M)	624.9774	1871.9104	1871.8935	9.06	0	23	0.063	1	11607
	K.STNGDTFLGGEDFDQALLR.H	U	1		1028.4910	2054.9674	2054.9545	6.26	0	101	8.9e-010	1	13064
P35579	MYH9	Myosin-9 OS=Homo sapiens OX=9606 GN=MYH9 PE=1 SV=4	227646	480	32(13)	19(11)	0.19	12%	P35579_uniprot
	Peptide	Unique	Matches	Modification	Observed	Mr(expt)	Mr(calc)	ppm	Miss	Score	Expect	Rank	Query
	R.GDLPFVVPR.R	U	1		500.2894	998.5642	998.5549	9.33	0	24	0.058	1	1837
	R.LEVNLQAMK.A	U	9		523.2914	1044.5683	1044.5637	4.40	0	9	2.5	5	2401
	R.DLGEELEALK.T		1		558.7967	1115.5788	1115.5710	7.03	0	47	0.00038	1	3198
	R.RGDLPFVVPR.R	U	1		578.3438	1154.6731	1154.6560	14.8	1	4	3.5	1	3624
	R.AGVLAHLEEER.D		1		612.3301	1222.6456	1222.6306	12.3	0	16	0.37	1	4481
	R.YEILTPNSIPK.G	U	1		637.8597	1273.7049	1273.6918	10.3	0	36	0.0031	1	5120
	K.EQADFAIEALAK.A	U	2		653.3436	1304.6727	1304.6612	8.83	0	15	0.5	1	5564
	R.QLEEAEEEAQR.A	U	1		666.3120	1330.6093	1330.6000	7.00	0	58	1.3e-005	1	5920
	R.DELADEIANSSGK.G	U	2		674.8215	1347.6285	1347.6154	9.75	0	4	4.9	1	6113
	K.VIQYLAYVASSHK.S	U	1		739.9128	1477.8111	1477.7929	12.3	0	22	0.064	1	7700
	R.VISGVLQLGNIVFK.K	U	1		743.9611	1485.9076	1485.8919	10.5	0	78	2.7e-008	1	7794
	K.IAQLEEQLDNETK.E	U	2		765.8942	1529.7738	1529.7573	10.8	0	69	1.8e-006	1	8313
	K.VSHLLGINVTDFTR.G	U	2		524.6285	1570.8638	1570.8468	10.8	0	47	0.0003	1	8814
	R.FLSNGHVTIPGQQDK.D	U	1		820.9291	1639.8437	1639.8318	7.25	0	7	3	1	9540
	R.QLLQANPILEAFGNAK.T		2		863.9818	1725.9489	1725.9413	4.41	0	87	2.4e-008	1	10310
	K.ANLQIDQINTDLNLER.S	U	1		935.4988	1868.9831	1868.9592	12.8	0	106	4e-010	1	11594
	R.LQQELDDLLVDLDHQR.Q	U	1		650.6739	1949.0000	1948.9854	7.50	0	40	0.0016	1	12158
	K.HSQAVEELAEQLEQTKR.V	U	1		666.0154	1995.0245	1995.0021	11.2	1	30	0.019	1	12590
	R.IIGLDQVAGMSETALPGAFK.T	U	1		1009.5406	2017.0666	2017.0554	5.56	0	22	0.093	1	12793
P14625	HSP90B1	Endoplasmin OS=Homo sapiens OX=9606 GN=HSP90B1 PE=1 SV=1	92696	463	19(16)	12(10)	0.52	17%	P14625_uniprot
	Peptide	Unique	Matches	Modification	Observed	Mr(expt)	Mr(calc)	ppm	Miss	Score	Expect	Rank	Query
	K.LIINSLYK.N	U	1		482.3023	962.5899	962.5800	10.3	0	34	0.0016	1	1486
	R.SGYLLPDTK.A	U	1		497.2732	992.5318	992.5179	14.0	0	19	0.18	1	1795
	R.GLFDEYGSK.K	U	2		508.2458	1014.4770	1014.4658	11.0	0	27	0.02	1	2019
	R.LSLNIDPDAK.V	U	3		543.3023	1084.5901	1084.5764	12.6	0	51	0.00011	1	2834
	K.EAESSPFVER.L	U	1		575.7764	1149.5382	1149.5302	6.95	0	59	1.4e-005	1	3552
	K.SILFVPTSAPR.G	U	1		594.3470	1186.6794	1186.6710	7.08	0	44	0.00055	1	4071
	R.ELISNASDALDK.I		2		638.3323	1274.6500	1274.6354	11.5	0	80	1.7e-007	1	5130
	K.EFEPLLNW->M<-K.D	U	1	Oxidation (M)	661.8318	1321.6490	1321.6376	8.62	0	26	0.039	1	5810
	K.GVVDSDDLPLNVSR.E	U	3		743.3890	1484.7634	1484.7471	11.0	0	80	1.8e-007	1	7783
	K.EEASDYLELDTIK.N	U	1		763.3693	1524.7241	1524.7195	3.01	0	26	0.029	1	8267
	K.NLLHVTDTGVG->M<-TR.E	U	1	Oxidation (M)	765.3993	1528.7840	1528.7668	11.3	0	20	0.18	1	8300
	R.FQSSHHPTDITSLDQYVER.M	U	1		1130.5433	2259.0721	2259.0556	7.29	0	(52)	8.5e-005	1	14316
	R.FQSSHHPTDITSLDQYVER.M	U	1		754.0333	2259.0782	2259.0556	9.97	0	77	2.6e-007	1	14317
P15121	AKR1B1	Aldose reductase OS=Homo sapiens OX=9606 GN=AKR1B1 PE=1 SV=3	36230	455	32(20)	12(10)	1.86	47%	P15121_uniprot
	Peptide	Unique	Matches	Modification	Observed	Mr(expt)	Mr(calc)	ppm	Miss	Score	Expect	Rank	Query
	R.NLVVIPK.S	U	6		391.7644	781.5142	781.5062	10.3	0	14	0.058	1	243
	K.VAIDVGYR.H	U	2		446.7508	891.4870	891.4814	6.23	0	44	0.00052	1	988
	K.TTAQVLIR.F		1		451.2806	900.5467	900.5393	8.29	0	67	2.3e-006	1	1045
	R.EELFIVSK.L	U	6		482.7767	963.5388	963.5277	11.6	0	51	9.9e-005	1	1493
	K.DYPFHEEF.-	U	1		542.2293	1082.4441	1082.4345	8.82	0	5	0.9	1	2800
	K.SPPGQVTEAVK.V	U	1		556.8033	1111.5921	1111.5873	4.31	0	54	4.5e-005	1	3159
	K.MPILGLGTWK.S	U	3		558.3224	1114.6302	1114.6209	8.39	0	(58)	2.2e-005	1	3180
	K.REELFIVSK.L	U	2		560.8280	1119.6414	1119.6288	11.3	1	27	0.018	1	3244
	K.->M<-PILGLGTWK.S	U	3	Oxidation (M)	566.3192	1130.6237	1130.6158	7.03	0	69	2.4e-006	1	3370
	K.YKPAVNQIECHPYLTQEK.L	U	1		740.0446	2217.1119	2217.0888	10.4	0	28	0.028	1	13995
	K.LDYLDLYLIHWPTGFKPGK.E	U	1		569.8144	2275.2285	2275.2041	10.7	0	(22)	0.068	1	14436
	K.LDYLDLYLIHWPTGFKPGK.E	U	1		1138.6223	2275.2301	2275.2041	11.4	0	61	7.6e-006	1	14437
	K.LDYLDLYLIHWPTGFKPGK.E	U	1		759.4183	2275.2330	2275.2041	12.7	0	(36)	0.0025	1	14438
	K.AIGISNFNHLQVEMILNKPGLK.Y	U	1		812.7929	2435.3569	2435.3358	8.65	0	(14)	0.2	1	15376
	K.AIGISNFNHLQVE->M<-ILNKPGLK.Y	U	1	Oxidation (M)	613.8429	2451.3425	2451.3308	4.79	0	49	8.6e-005	1	15462
	K.GIVVTAYSPLGSPDRPWAKPEDPSLLEDPR.I	U	1		1088.2411	3261.7014	3261.6670	10.6	0	5	2.3	1	19782
P07195	LDHB	L-lactate dehydrogenase B chain OS=Homo sapiens OX=9606 GN=LDHB PE=1 SV=2	36900	448	21(16)	11(9)	1.58	33%	P07195_uniprot
	Peptide	Unique	Matches	Modification	Observed	Mr(expt)	Mr(calc)	ppm	Miss	Score	Expect	Rank	Query
	R.LNLVQR.N		1		371.7341	741.4536	741.4497	5.23	0	48	0.00013	1	96
	K.IVVVTAGVR.Q	U	4		457.2998	912.5850	912.5757	10.2	0	8	1	4	1140
	K.FIIPQIVK.Y	U	4		479.3135	956.6125	956.6059	6.89	0	33	0.0021	1	1435
	K.LKDDEVAQLK.K	U	1		386.8853	1157.6341	1157.6292	4.25	1	48	0.00025	1	3668
	K.LKDDEVAQLK.K	U	1		579.8253	1157.6360	1157.6292	5.86	1	(38)	0.0033	1	3669
	K.SADTLWDIQK.D	U	1		588.8046	1175.5946	1175.5822	10.5	0	28	0.037	1	3917
	R.VIGSGCNLDSAR.F		1		624.8086	1247.6026	1247.5928	7.85	0	90	1.1e-008	1	4761
	K.->M<-VVESAYEVIK.L	U	1	Oxidation (M)	642.3392	1282.6638	1282.6479	12.4	0	36	0.0033	1	5246
	K.LKDDEVAQLKK.S	U	1		429.5845	1285.7316	1285.7241	5.79	2	5	4	1	5308
	K.IVADKDYSVTANSK.I	U	1		504.2654	1509.7743	1509.7675	4.53	1	(46)	0.00043	1	8092
	K.IVADKDYSVTANSK.I	U	1		755.8950	1509.7754	1509.7675	5.23	1	90	1.6e-008	1	8093
	K.SLADELALVDVLEDK.L	U	1		815.4382	1628.8619	1628.8509	6.78	0	91	1.2e-008	1	9399
	K.LIAPVAEEEATVPNNK.I	U	3		847.9605	1693.9063	1693.8886	10.5	0	69	1.7e-006	1	10039
P61978	HNRNPK	Heterogeneous nuclear ribonucleoprotein K OS=Homo sapiens OX=9606 GN=HNRNPK PE=1 SV=1	51230	447	12(9)	7(5)	0.45	21%	P61978_uniprot
	Peptide	Unique	Matches	Modification	Observed	Mr(expt)	Mr(calc)	ppm	Miss	Score	Expect	Rank	Query
	K.DLAGSIIGK.G	U	1		437.2584	872.5022	872.4967	6.25	0	3	11	3	872
	R.GGDL->M<-AYDR.R	U	1	Oxidation (M)	507.2251	1012.4356	1012.4284	7.11	0	38	0.00052	1	1987
	R.NLPLPPPPPPR.G	U	1		597.8597	1193.7048	1193.6921	10.7	0	15	0.13	1	4167
	K.IILDLISESPIK.G	U	4		670.9111	1339.8076	1339.7962	8.47	0	94	2.4e-009	1	6025
	R.ILSISADIETIGEILK.K	U	1		858.0040	1713.9934	1713.9764	9.92	0	49	6.2e-005	1	10224
	R.GSYGDLGGPIITTQVTIPK.D	U	2		959.0297	1916.0449	1916.0255	10.1	0	39	0.0011	1	11912
	R.IITITGTQDQIQNAQYLLQNSVK.Q	U	1		863.8081	2588.4025	2588.3810	8.32	0	78	9.6e-008	1	16218
	R.IITITGTQDQIQNAQYLLQNSVK.Q	U	1		1295.2125	2588.4105	2588.3810	11.4	0	(71)	5.1e-007	1	16219
P00338	LDHA	L-lactate dehydrogenase A chain OS=Homo sapiens OX=9606 GN=LDHA PE=1 SV=2	36950	443	31(23)	11(10)	1.57	35%	P00338_uniprot
	Peptide	Unique	Matches	Modification	Observed	Mr(expt)	Mr(calc)	ppm	Miss	Score	Expect	Rank	Query
	R.NVNIFK.F	U	1		367.7152	733.4158	733.4123	4.83	0	10	1.2	1	86
	R.LNLVQR.N		1		371.7341	741.4536	741.4497	5.23	0	48	0.00013	1	96
	K.LVIITAGAR.Q	U	4		457.2998	912.5850	912.5756	10.2	0	46	0.00015	1	1140
	K.FIIPNVVK.Y	U	4		465.2991	928.5836	928.5746	9.70	0	37	0.0015	1	1238
	K.SADTLWGIQK.E	U	5		559.8016	1117.5886	1117.5768	10.6	0	37	0.0035	1	3217
	K.DQLIYNLLK.E	U	4		560.3290	1118.6435	1118.6335	8.94	0	31	0.0077	1	3228
	K->.<-QVVESAYEVIK.L	U	2	Gln->pyro-Glu (N-term Q)	624.3364	1246.6582	1246.6445	11.0	0	46	0.00045	1	4746
	R.VIGSGCNLDSAR.F		1		624.8086	1247.6026	1247.5928	7.85	0	90	1.1e-008	1	4761
	K.QVVESAYEVIK.L	U	3		632.8491	1263.6836	1263.6711	9.91	0	(36)	0.0034	1	4980
	K.DLADELALVDVIEDK.L	U	1		829.4340	1656.8534	1656.8458	4.58	0	83	7.9e-008	1	9719
	K.GE->M<-->M<-DLQHGSLFLR.T	U	2	2 Oxidation (M)	833.3924	1664.7702	1664.7651	3.12	0	59	1.2e-005	1	9813
	K.LLIVSNPVDILTYVAWK.I	U	3		972.5723	1943.1300	1943.1132	8.65	0	48	3.9e-005	1	12130
P12814	ACTN1	Alpha-actinin-1 OS=Homo sapiens OX=9606 GN=ACTN1 PE=1 SV=2	103563	442	26(15)	16(10)	0.41	22%	P12814_uniprot
	Peptide	Unique	Matches	Modification	Observed	Mr(expt)	Mr(calc)	ppm	Miss	Score	Expect	Rank	Query
	K.YLDIPK.M		2		374.7190	747.4234	747.4167	9.04	0	13	0.75	1	117
	R.TIPWLENR.V		1		514.7865	1027.5584	1027.5451	13.0	0	22	0.078	1	2185
	K.EGLLLWCQR.K		1		587.8101	587.8101	1173.6056	7.77	0	2	11	2	3899
	R.DLLLDPAWEK.Q		3		600.3257	1198.6368	1198.6234	11.2	0	34	0.0061	1	4237
	K.LASDLLEWIR.R		2		608.3444	1214.6743	1214.6659	6.91	0	84	7.3e-008	1	4448
	K.DGLGFCALIHR.H	U	1		629.8248	1257.6351	1257.6288	4.99	0	34	0.006	1	4905
	R.LAILGIHNEVSK.I	U	1		647.3860	1292.7575	1292.7452	9.54	0	55	1.3e-005	1	5372
	R.LAILGIHNEVSK.I	U	1		431.9268	1292.7585	1292.7452	10.3	0	(16)	0.1	1	5373
	R.VGWEQLLTTIAR.T		2		693.8976	1385.7806	1385.7667	10.0	0	63	5.8e-006	1	6512
	R.TINEVENQILTR.D		4		715.3937	1428.7729	1428.7572	11.0	0	70	1.6e-006	1	7080
	R.LSNRPAF->M<-PSEGR.M	U	1	Oxidation (M)	739.3693	1476.7241	1476.7143	6.61	0	10	2	1	7691
	K.AGTQIENIEEDFR.D		1		761.3680	1520.7215	1520.7107	7.13	0	52	9.6e-005	1	8196
	R.FAIQDISVEETSAK.E		1		769.4011	1536.7877	1536.7671	13.4	0	36	0.0036	1	8430
	K.KHEAFESDLAAHQDR.V		1		585.2826	1752.8259	1752.8179	4.57	1	(28)	0.017	1	10535
	K.KHEAFESDLAAHQDR.V		1		439.2139	1752.8265	1752.8179	4.89	1	38	0.0018	1	10536
	K.->M<-LDAEDIVGTARPDEK.A	U	1	Oxidation (M)	888.4311	1774.8476	1774.8407	3.90	0	17	0.28	1	10737
	K.AI->M<-TYVSSFYHAFSGAQK.A		1	Oxidation (M)	675.3305	2022.9697	2022.9509	9.27	0	18	0.22	1	12844
	K.IDQLEGDHQLIQEALIFDNK.H	U	1		780.4070	2338.1991	2338.1805	7.97	0	72	8.7e-007	1	14838
P13639	EEF2	Elongation factor 2 OS=Homo sapiens OX=9606 GN=EEF2 PE=1 SV=4	96246	437	27(17)	20(13)	0.54	28%	P13639_uniprot
	Peptide	Unique	Matches	Modification	Observed	Mr(expt)	Mr(calc)	ppm	Miss	Score	Expect	Rank	Query
	R.FYAFGR.V	U	3		380.6953	759.3761	759.3704	7.45	0	20	0.098	1	176
	K.FSVSPVVR.V	U	1		445.7633	889.5121	889.5022	11.1	0	27	0.021	1	975
	R.YFDPANGK.F	U	1		456.2199	910.4252	910.4185	7.40	0	9	0.75	1	1104
	K.SDPVVSYR.E	U	1		461.7385	921.4625	921.4556	7.50	0	20	0.15	1	1180
	K.VFDAIMNFK.K	U	2		542.7828	1083.5510	1083.5423	8.04	0	68	2.2e-006	1	2812
	M.VNFTVDQIR.A	U	2		546.3002	1090.5859	1090.5771	8.06	0	64	6.5e-006	1	2891
	R.I->M<-GPNYTPGK.K	U	1	Oxidation (M)	547.2725	547.2725	1092.5304	2.74	0	3	6.4	3	2907
	K.YEWDVAEAR.K	U	1		569.7678	1137.5211	1137.5091	10.6	0	19	0.084	1	3436
	K.LDIKLDSEDK.D	U	1		588.3111	1174.6076	1174.6081	-0.39	1	4	7.3	1	3906
	K.EDLYLKPIQR.T	U	2		637.8652	1273.7159	1273.7030	10.1	0	21	0.082	1	5122
	K.EGIPALDNFLDK.L	U	1		666.3527	1330.6908	1330.6769	10.4	0	30	0.019	1	5921
	R.CLYASVLTAQPR.L	U	1		689.8665	1377.7184	1377.7075	7.92	0	41	0.0014	1	6399
	K.ARPFPDGLAEDIDK.G	U	1		772.3956	1542.7766	1542.7678	5.69	0	26	0.035	1	8493
	R.ETVSEESNVLCLSK.S	U	1		797.8922	1593.7697	1593.7556	8.89	0	46	0.00033	1	9041
	K.AYLPVNESFGFTADLR.S	U	2		900.4575	1798.9004	1798.8890	6.32	0	75	4.5e-007	1	11046
	R.GHVFEESQVAGTP->M<-FVVK.A	U	1	Oxidation (M)	660.0043	1976.9910	1976.9666	12.3	0	30	0.017	1	12398
	K.IWCFGPDGTGPNILTDITK.G	U	1		1053.0242	2104.0338	2104.0300	1.82	0	31	0.012	1	13360
	K.ARPFPDGLAEDIDKGEVSAR.Q	U	2		715.0395	2142.0968	2142.0705	12.3	1	60	1.6e-005	1	13536
	K.STAISLFYELSENDLNFIK.Q	U	1		1102.5719	2203.1292	2203.1048	11.1	0	49	0.00022	1	13898
	R.WLPAGDALLQ->M<-ITIHLPSPVTAQK.Y	U	1	Oxidation (M)	872.8171	2615.4296	2615.4145	5.76	0	60	6.2e-006	1	16386
P07237	P4HB	Protein disulfide-isomerase OS=Homo sapiens OX=9606 GN=P4HB PE=1 SV=3	57480	426	23(14)	11(7)	0.56	25%	P07237_uniprot
	Peptide	Unique	Matches	Modification	Observed	Mr(expt)	Mr(calc)	ppm	Miss	Score	Expect	Rank	Query
	R.ILEFFGLK.K	U	2		483.7904	965.5662	965.5586	7.86	0	47	0.00013	1	1521
	K.ENLLDFIK.H	U	2		496.2800	990.5454	990.5386	6.94	0	30	0.012	1	1742
	K.LKAEGSEIR.L	U	4		501.7842	1001.5539	1001.5505	3.34	1	6	6.2	5	1894
	R.ILEFFGLKK.E	U	1		547.8367	547.8367	1093.6588	4.79	1	0	3.8	2	2933
	K.SNFAEALAAHK.Y	U	1		579.7985	1157.5825	1157.5829	-0.34	0	3	7.9	1	3660
	R.EADDIVNWLK.K	U	3		601.8121	1201.6096	1201.5979	9.74	0	37	0.0036	1	4273
	K.NFEDVAFDEK.K	U	1		607.2774	1212.5402	1212.5299	8.55	0	6	1.5	1	4427
	K.->M<-DSTANEVEAVK.V	U	1	Oxidation (M)	655.3034	1308.5923	1308.5867	4.23	0	72	5.2e-007	1	5592
	K.VDATEESDLAQQYGVR.G	U	4		890.9286	1779.8427	1779.8275	8.56	0	92	7.7e-009	1	10794
	K.HNQLPLVIEFTEQTAPK.I	U	1		983.0353	1964.0561	1964.0367	9.89	0	(30)	0.01	1	12290
	K.HNQLPLVIEFTEQTAPK.I	U	2		655.6929	1964.0568	1964.0367	10.2	0	59	1.5e-005	1	12291
	R.TGPAATTLPDGAAAESLVESSEVAVIGFFK.D	U	1		979.1700	2934.4881	2934.4862	0.64	0	56	2.8e-005	1	18533
P07737	PFN1	Profilin-1 OS=Homo sapiens OX=9606 GN=PFN1 PE=1 SV=2	15216	395	17(14)	6(6)	3.10	55%	P07737_uniprot
	Peptide	Unique	Matches	Modification	Observed	Mr(expt)	Mr(calc)	ppm	Miss	Score	Expect	Rank	Query
	K.TLVLLMGK.E	U	3		437.7783	873.5420	873.5358	7.12	0	43	0.00019	1	884
	K.TLVLL->M<-GK.E	U	2	Oxidation (M)	445.7772	889.5398	889.5307	10.2	0	(18)	0.099	1	977
	K.DSPSVWAAVPGK.T	U	2		607.3196	1212.6246	1212.6139	8.84	0	56	2.9e-005	1	4433
	K.STGGAPTFNVTVTK.T	U	2		690.3701	1378.7256	1378.7093	11.8	0	58	2.5e-005	1	6404
	R.SSFYVNGLTLGGQK.C	U	2		735.8890	1469.7635	1469.7515	8.22	0	57	3.5e-005	1	7596
	R.DSLLQDGEFSMDLR.T	U	1		813.3836	1624.7527	1624.7403	7.62	0	(54)	4.2e-005	1	9357
	R.DSLLQDGEFS->M<-DLR.T	U	2	Oxidation (M)	821.3817	1640.7489	1640.7352	8.33	0	61	6.2e-006	1	9545
	K.TFVNITPAEVGVLVGK.D	U	3		822.4774	1642.9402	1642.9294	6.54	0	71	4.6e-007	1	9573
Q00610	CLTC	Clathrin heavy chain 1 OS=Homo sapiens OX=9606 GN=CLTC PE=1 SV=5	193260	381	18(14)	16(12)	0.22	12%	Q00610_uniprot
	Peptide	Unique	Matches	Modification	Observed	Mr(expt)	Mr(calc)	ppm	Miss	Score	Expect	Rank	Query
	R.AYEFAER.C	U	1		443.2123	884.4100	884.4028	8.15	0	4	2	1	950
	K.LDASESLR.K	U	1		445.7361	889.4577	889.4505	8.08	0	39	0.0028	1	972
	K.LDASESLRK.E	U	1		509.7853	1017.5560	1017.5454	10.4	1	5	6.5	4	2059
	K.LLLPWLEAR.I	U	2		555.8423	1109.6700	1109.6597	9.32	0	54	1.5e-005	1	3138
	K.QLPLVKPYLR.S	U	1		409.5963	1225.7669	1225.7547	10.0	0	23	0.018	1	4509
	R.NNLAGAEELFAR.K	U	2		652.8381	1303.6617	1303.6520	7.43	0	56	4.8e-005	1	5556
	R.NLQNLLILTAIK.A	U	1		677.4305	1352.8464	1352.8391	5.40	0	61	1.1e-006	1	6153
	R.ALEHFTDLYDIK.R	U	1		488.9214	1463.7424	1463.7296	8.75	0	28	0.026	1	7533
	K.WLLLTGISAQQNR.V	U	1		750.4265	1498.8385	1498.8256	8.59	0	47	0.00018	1	7958
	R.RPISADSAI->M<-NPASK.V	U	1	Oxidation (M)	787.4110	1572.8075	1572.7930	9.23	0	3	8.5	1	8825
	K.FNALFAQGNYSEAAK.V	U	1		815.9042	1629.7938	1629.7787	9.27	0	35	0.0049	1	9403
	K.AF->M<-TADLPNELIELLEK.I	U	1	Oxidation (M)	982.0204	1962.0262	1962.0019	12.4	0	16	0.37	1	12269
	R.LASTLVHLGEYQAAVDGAR.K	U	1		657.6868	1970.0385	1970.0221	8.30	0	40	0.0013	1	12350
	R.KDPELWGSVLLESNPYR.R	U	1		668.3522	2002.0349	2002.0160	9.44	1	38	0.0022	1	12653
	R.ISGETIFVTAPHEATAGIIGVNR.K	U	1		785.0928	2352.2565	2352.2438	5.41	0	38	0.0018	1	14923
	K.SVNESLNNLFITEEDYQALR.T	U	1		1178.0828	2354.1510	2354.1390	5.09	0	88	2e-008	1	14937
P06576	ATP5B	ATP synthase subunit beta, mitochondrial OS=Homo sapiens OX=9606 GN=ATP5B PE=1 SV=3	56525	373	12(12)	8(8)	0.66	21%	P06576_uniprot
	Peptide	Unique	Matches	Modification	Observed	Mr(expt)	Mr(calc)	ppm	Miss	Score	Expect	Rank	Query
	K.VLDSGAPIK.I	U	1		450.2669	898.5193	898.5124	7.67	0	26	0.023	1	1032
	K.IGLFGGAGVGK.T	U	2		488.2898	974.5650	974.5549	10.4	0	37	0.0022	1	1593
	R.FTQAGSEVSALLGR.I	U	2		718.3886	1434.7625	1434.7467	11.1	0	73	7.3e-007	1	7161
	R.VALTGLTVAEYFR.D	U	1		720.4053	1438.7960	1438.7820	9.71	0	75	3e-007	1	7217
	K.TVLIMELINNVAK.A	U	1		729.4266	1456.8387	1456.8323	4.41	0	65	2.8e-006	1	7451
	R.LVLEVAQHLGESTVR.T	U	2		825.9646	1649.9146	1649.9101	2.78	0	53	5e-005	1	9647
	R.AIAELGIYPAVDPLDSTSR.I	U	1		994.5325	1987.0505	1987.0262	12.2	0	56	3.4e-005	1	12514
	R.FLSQPFQVAEVFTGH->M<-GK.L	U	1	Oxidation (M)	1020.0127	2038.0108	2037.9983	6.18	0	(51)	0.00011	1	12936
	R.FLSQPFQVAEVFTGH->M<-GK.L	U	1	Oxidation (M)	680.3444	2038.0114	2037.9983	6.46	0	62	1e-005	1	12937
P06744	GPI	Glucose-6-phosphate isomerase OS=Homo sapiens OX=9606 GN=GPI PE=1 SV=4	63335	371	23(14)	11(8)	0.83	29%	P06744_uniprot
	Peptide	Unique	Matches	Modification	Observed	Mr(expt)	Mr(calc)	ppm	Miss	Score	Expect	Rank	Query
	R.MLVDLAK.S	U	1		395.2346	788.4546	788.4466	10.2	0	25	0.049	1	279
	K.EWFLQAAK.D	U	3		496.7702	991.5258	991.5127	13.3	0	25	0.054	1	1772
	R.SNTPILVDGK.D	U	1		522.2942	1042.5738	1042.5659	7.63	0	31	0.014	1	2348
	K.NLVTEDVMR.M	U	1		538.7800	1075.5454	1075.5332	11.3	0	9	2.6	1	2706
	K.NLVTEDV->M<-R.M	U	1	Oxidation (M)	546.7771	1091.5396	1091.5281	10.6	0	(1)	12	1	2901
	R.VWYVSNIDGTHIAK.T	U	1		534.9529	1601.8368	1601.8202	10.4	0	(32)	0.011	1	9106
	R.VWYVSNIDGTHIAK.T	U	2		801.9258	1601.8370	1601.8202	10.5	0	50	0.00018	1	9107
	K.ILLANFLAQTEALMR.G	U	2		852.4882	1702.9618	1702.9440	10.5	0	(63)	4.2e-006	1	10122
	K.VFEGNRPTNSIVFTK.L	U	1		570.3101	1707.9085	1707.8944	8.26	0	(8)	2.2	1	10166
	K.VFEGNRPTNSIVFTK.L	U	2		854.9625	1707.9104	1707.8944	9.34	0	49	0.00018	1	10167
	K.ILLANFLAQTEAL->M<-R.G	U	1	Oxidation (M)	573.9930	1718.9573	1718.9389	10.7	0	(40)	0.001	1	10272
	K.ILLANFLAQTEAL->M<-R.G	U	1	Oxidation (M)	860.4861	1718.9577	1718.9389	11.0	0	67	2.1e-006	1	10273
	K.TLAQLNPESSLFIIASK.T	U	2		916.5189	1831.0232	1831.0091	7.69	0	63	3.9e-006	1	11292
	K.LTPF->M<-LGALVA->M<-YEHK.I	U	1	2 Oxidation (M)	618.3197	1851.9373	1851.9263	5.92	0	41	0.0012	1	11459
	K.IEPELDGSAQVTSHDASTNGLINFIK.Q	U	1		919.4729	2755.3969	2755.3664	11.0	0	13	0.73	1	17417
	R.VDHQTGPIVWGEPGTNGQHAFYQLIHQGTK.M	U	1		1105.8928	3314.6566	3314.6221	10.4	0	69	1.6e-006	1	19916
	R.VDHQTGPIVWGEPGTNGQHAFYQLIHQGTK.M	U	1		663.9398	3314.6627	3314.6221	12.2	0	(32)	0.0086	1	19917
P40926	MDH2	Malate dehydrogenase, mitochondrial OS=Homo sapiens OX=9606 GN=MDH2 PE=1 SV=3	35937	344	8(6)	6(4)	0.55	25%	P40926_uniprot
	Peptide	Unique	Matches	Modification	Observed	Mr(expt)	Mr(calc)	ppm	Miss	Score	Expect	Rank	Query
	R.ANTFVAELK.G	U	1		496.7808	991.5471	991.5338	13.4	0	12	0.9	1	1773
	K.MISDAIPELK.A	U	1		558.8086	1115.6027	1115.5896	11.8	0	21	0.15	1	3199
	K.IFGVTTLDIVR.A	U	2		617.3697	1232.7249	1232.7129	9.78	0	68	7.2e-007	1	4575
	K.VDFPQDQLTALTGR.I	U	1		780.9157	1559.8169	1559.7944	14.4	0	55	5e-005	1	8693
	K.VAVLGASGGIGQPLSLLLK.N	U	1		897.0542	1792.0938	1792.0822	6.49	0	91	8.9e-010	1	10926
	R.LTLYDIAHTPGVAADLSHIETK.A	U	1		592.0711	2364.2553	2364.2325	9.65	0	(79)	1.1e-007	1	14981
	R.LTLYDIAHTPGVAADLSHIETK.A	U	1		789.0924	2364.2554	2364.2325	9.68	0	84	4.1e-008	1	14982
Q02878	RPL6	60S ribosomal protein L6 OS=Homo sapiens OX=9606 GN=RPL6 PE=1 SV=3	32765	338	10(7)	7(5)	0.97	29%	Q02878_uniprot
	Peptide	Unique	Matches	Modification	Observed	Mr(expt)	Mr(calc)	ppm	Miss	Score	Expect	Rank	Query
	K.HLTDAYFK.K	U	1		497.7582	993.5018	993.4920	9.90	0	5	5.3	3	1801
	R.YYPTEDVPR.K	U	1		570.2743	1138.5340	1138.5295	3.99	0	22	0.07	1	3444
	K.AIPQLQGYLR.S	U	2		579.8389	1157.6632	1157.6557	6.49	0	41	0.0011	1	3675
	K.VLATVTKPVGGDK.N	U	1		642.8835	1283.7524	1283.7449	5.83	0	66	2.3e-006	1	5279
	R.SVFALTNGIYPHK.L	U	1		723.8954	1445.7762	1445.7667	6.60	0	69	2.2e-006	1	7312
	R.SVFALTNGIYPHK.L	U	1		482.9336	1445.7790	1445.7667	8.53	0	(54)	6.9e-005	1	7313
	R.ASITPGTILIILTGR.H	U	1		763.4742	1524.9338	1524.9239	6.48	0	79	1.6e-008	1	8278
	K.QLASGLLLVTGPLVLNR.V	U	1		882.5498	1763.0850	1763.0669	10.3	0	85	3.2e-009	1	10618
	K.QLASGLLLVTGPLVLNR.V	U	1		588.7030	1763.0872	1763.0669	11.5	0	(56)	2.6e-006	1	10619
P08758	ANXA5	Annexin A5 OS=Homo sapiens OX=9606 GN=ANXA5 PE=1 SV=2	35971	334	16(14)	11(9)	1.21	37%	P08758_uniprot
	Peptide	Unique	Matches	Modification	Observed	Mr(expt)	Mr(calc)	ppm	Miss	Score	Expect	Rank	Query
	R.DLLDDLK.S	U	1		416.2311	830.4477	830.4385	11.0	0	9	2.7	1	528
	R.QEISAAFK.T	U	1		447.2439	892.4732	892.4654	8.78	0	29	0.018	1	991
	K.FITIFGTR.S	U	2		477.7776	953.5407	953.5335	7.64	0	47	0.00019	1	1397
	K.VLTEIIASR.T	U	3		501.3079	1000.6012	1000.5917	9.49	0	29	0.011	1	1879
	R.SEIDLFNIR.K	U	3		553.7998	1105.5850	1105.5768	7.50	0	49	0.00025	1	3070
	R.->M<-LVVLLQANR.D	U	1	Oxidation (M)	586.8488	1171.6831	1171.6747	7.16	0	41	0.00091	1	3874
	K.NFATSLYSMIK.G	U	1		637.8317	1273.6489	1273.6376	8.85	0	45	0.00068	1	5117
	R.GTVTDFPGFDER.A	U	1		670.8162	1339.6178	1339.6045	9.92	0	41	0.00079	1	6017
	R.ETSGNLEQLLLAVVK.S	U	1		807.4630	1612.9115	1612.9036	4.90	0	130	9.5e-013	1	9217
	K.GLGTDEESILTLLTSR.S	U	1		852.9606	1703.9066	1703.8941	7.31	0	19	0.21	1	10128
	R.SIPAYLAETLYYA->M<-K.G	U	1	Oxidation (M)	875.4490	1748.8834	1748.8695	7.96	0	46	0.00046	1	10505
P09525	ANXA4	Annexin A4 OS=Homo sapiens OX=9606 GN=ANXA4 PE=1 SV=4	36088	328	8(6)	6(4)	0.55	23%	P09525_uniprot
	Peptide	Unique	Matches	Modification	Observed	Mr(expt)	Mr(calc)	ppm	Miss	Score	Expect	Rank	Query
	R.DLIDDLK.S	U	1		416.2311	830.4477	830.4385	11.0	0	9	2.7	1	528
	K.GLGTDDNTLIR.V	U	1		587.8084	1173.6021	1173.5990	2.71	0	21	0.14	1	3898
	R.ISQTYQQQYGR.S	U	1		686.3397	1370.6649	1370.6579	5.12	0	62	6.5e-006	1	6315
	K.AASGFNAMEDAQTLR.K	U	1		791.3760	1580.7374	1580.7253	7.67	0	72	6.7e-007	1	8921
	K.AASGFNA->M<-EDAQTLR.K	U	1	Oxidation (M)	799.3758	1596.7370	1596.7202	10.5	0	(45)	0.00024	1	9055
	K.SETSGSFEDALLAIVK.C	U	1		833.9417	1665.8689	1665.8461	13.7	0	114	5.7e-011	1	9836
	K.GLGTDEDAIISVLAYR.N	U	2		846.9497	1691.8849	1691.8730	7.01	0	93	8.5e-009	1	10021
P27348	YWHAQ	14-3-3 protein theta OS=Homo sapiens OX=9606 GN=YWHAQ PE=1 SV=1	28032	324	10(10)	4(4)	0.75	22%	P27348_uniprot
	Peptide	Unique	Matches	Modification	Observed	Mr(expt)	Mr(calc)	ppm	Miss	Score	Expect	Rank	Query
	K.DSTLIMQLLR.D		4		595.3381	1188.6617	1188.6536	6.80	0	(46)	0.00029	1	4098
	K.DSTLI->M<-QLLR.D		3	Oxidation (M)	603.3371	1204.6596	1204.6485	9.22	0	60	1.5e-005	1	4325
	R.SICTTVLELLDK.Y	U	1		696.3829	1390.7513	1390.7378	9.74	0	78	2.2e-007	1	6591
	K.AVTEQGAELSNEER.N	U	1		766.8666	1531.7187	1531.7114	4.79	0	85	3.9e-008	1	8344
	K.QTIDNSQGAYQEAFDISK.K	U	1		1007.9816	2013.9487	2013.9279	10.3	0	60	1.2e-005	1	12759
P63104	YWHAZ	14-3-3 protein zeta/delta OS=Homo sapiens OX=9606 GN=YWHAZ PE=1 SV=1	27899	320	12(11)	6(5)	0.97	24%	P63104_uniprot
	Peptide	Unique	Matches	Modification	Observed	Mr(expt)	Mr(calc)	ppm	Miss	Score	Expect	Rank	Query
	R.YLAEVAAGDDK.K	U	1		576.2864	576.2864	1150.5583	6.72	0	3	7.9	2	3578
	K.DSTLIMQLLR.D		4		595.3381	1188.6617	1188.6536	6.80	0	(46)	0.00029	1	4098
	K.DSTLI->M<-QLLR.D		3	Oxidation (M)	603.3371	1204.6596	1204.6485	9.22	0	60	1.5e-005	1	4325
	R.YLAEVAAGDDKK.G	U	1		640.3328	1278.6510	1278.6456	4.23	1	88	2.8e-008	1	5208
	K.FLIPNASQAESK.V	U	1		652.8534	1303.6922	1303.6772	11.5	0	42	0.001	1	5559
	R.DICNDVLSLLEK.F	U	1		709.8695	1417.7243	1417.7123	8.52	0	37	0.004	1	6918
	K.SVTEQGAELSNEER.N	U	1		774.8653	1547.7160	1547.7063	6.29	0	80	8.5e-008	1	8549
P21980	TGM2	Protein-glutamine gamma-glutamyltransferase 2 OS=Homo sapiens OX=9606 GN=TGM2 PE=1 SV=2	78420	309	14(11)	9(8)	0.39	13%	P21980_uniprot
	Peptide	Unique	Matches	Modification	Observed	Mr(expt)	Mr(calc)	ppm	Miss	Score	Expect	Rank	Query
	R.SLIVGLK.I	U	2		365.2509	728.4873	728.4796	10.5	0	41	0.00072	1	66
	K.LVVNFESDK.L	U	1		525.7829	1049.5512	1049.5393	11.4	0	26	0.046	1	2450
	R.DLYLENPEIK.I	U	1		617.3301	1232.6456	1232.6288	13.6	0	32	0.011	1	4571
	K.LVVNFESDKLK.A	U	1		431.2508	1290.7305	1290.7183	9.39	1	(12)	0.66	1	5343
	K.LVVNFESDKLK.A	U	1		646.3755	1290.7365	1290.7183	14.1	1	30	0.0092	1	5347
	R.DEREDITHTYK.Y	U	1		469.5594	1405.6563	1405.6474	6.33	1	11	0.85	1	6780
	K.YLLNLNLEPFSEK.S	U	2		790.4307	1578.8468	1578.8293	11.1	0	71	1.1e-006	1	8892
	R.GQPFWLTLHFEGR.N	U	1		794.4144	1586.8142	1586.7994	9.31	0	65	5.9e-006	1	8983
	K.TVEIPDPVEAGEEVK.V	U	3		806.4174	1610.8203	1610.8039	10.2	0	84	5.9e-008	1	9193
	R.ALLVEPVINSYLLAER.D	U	1		900.5256	1799.0367	1799.0192	9.71	0	61	3.3e-006	1	11047
P26038	MSN	Moesin OS=Homo sapiens OX=9606 GN=MSN PE=1 SV=3	67892	308	18(13)	8(7)	0.46	12%	P26038_uniprot
	Peptide	Unique	Matches	Modification	Observed	Mr(expt)	Mr(calc)	ppm	Miss	Score	Expect	Rank	Query
	R.LFFLQVK.E		3		447.7801	893.5456	893.5375	9.06	0	23	0.03	1	994
	K.QLFDQVVK.T		1		488.7817	975.5487	975.5389	10.1	0	25	0.046	1	1598
	K.ALTSELANAR.D	U	2		523.2867	1044.5589	1044.5563	2.48	0	4	7.6	4	2390
	K.IGFPWSEIR.N		3		552.8008	1103.5870	1103.5764	9.64	0	53	0.00012	1	3047
	K.APDFVFYAPR.L		2		591.8066	1181.5986	1181.5869	9.87	0	46	0.00034	1	4004
	K.AQ->M<-VQEDLEK.T	U	1	Oxidation (M)	603.7907	1205.5667	1205.5598	5.78	0	34	0.0044	1	4330
	K.KAPDFVFYAPR.L		1		437.5717	1309.6932	1309.6819	8.66	1	(23)	0.067	1	5623
	K.KAPDFVFYAPR.L		2		655.8544	1309.6943	1309.6819	9.47	1	52	8.8e-005	1	5624
	K.TQEQLALEMAELTAR.I	U	2		852.4430	1702.8714	1702.8559	9.09	0	82	1.2e-007	1	10119
	K.TQEQLALE->M<-AELTAR.I	U	1	Oxidation (M)	860.4416	1718.8687	1718.8509	10.4	0	(32)	0.011	1	10270
P60174	TPI1	Triosephosphate isomerase OS=Homo sapiens OX=9606 GN=TPI1 PE=1 SV=3	31057	303	14(11)	10(9)	1.50	47%	P60174_uniprot
	Peptide	Unique	Matches	Modification	Observed	Mr(expt)	Mr(calc)	ppm	Miss	Score	Expect	Rank	Query
	K.FFVGGNWK.M	U	1		477.7491	953.4837	953.4760	8.09	0	35	0.0032	1	1395
	K.IAVAAQNCYK.V	U	1		569.2924	1136.5702	1136.5648	4.72	0	31	0.015	1	3426
	K.SNVSDAVAQSTR.I	U	1		617.8085	1233.6024	1233.5949	6.04	0	59	1.9e-005	1	4579
	K->.<-QSLGELIGTLNAAK.V	U	1	Gln->pyro-Glu (N-term Q)	699.3935	1396.7724	1396.7562	11.6	0	(21)	0.083	1	6667
	K.QSLGELIGTLNAAK.V	U	2		707.9057	1413.7968	1413.7827	10.00	0	83	5.8e-008	1	6882
	R.HVFGESDELIGQK.V	U	2		729.8716	1457.7286	1457.7151	9.30	0	23	0.09	1	7460
	R.KQSLGELIGTLNAAK.V	U	1		771.9523	1541.8901	1541.8777	8.07	1	36	0.0019	1	8481
	K.DCGATWVVLGHSER.R	U	1		793.8759	1585.7371	1585.7307	4.04	0	37	0.0018	1	8962
	K.VVLAYEPVWAIGTGK.T	U	2		801.9534	1601.8922	1601.8817	6.53	0	69	1.3e-006	1	9108
	K.VPADTEVVCAPPTAYIDFAR.Q	U	1		1096.5494	2191.0843	2191.0620	10.2	0	57	3.5e-005	1	13797
	K.ELASQPDVDGFLVGGASLKPEFVDIINAK.Q	U	1		1010.5399	3028.5977	3028.5757	7.27	0	29	0.0096	1	18970
Q15084	PDIA6	Protein disulfide-isomerase A6 OS=Homo sapiens OX=9606 GN=PDIA6 PE=1 SV=1	48490	301	8(6)	6(5)	0.39	17%	Q15084_uniprot
	Peptide	Unique	Matches	Modification	Observed	Mr(expt)	Mr(calc)	ppm	Miss	Score	Expect	Rank	Query
	R.NSYLEVLLK.L	U	2		539.8145	1077.6145	1077.6070	6.95	0	22	0.064	1	2741
	K.GESPVDYDGGR.T	U	1		576.2549	1150.4953	1150.4891	5.42	0	55	1.6e-005	1	3576
	R.TGEAIVDAALSALR.Q	U	2		693.8868	1385.7590	1385.7514	5.48	0	76	3.8e-007	1	6509
	K.KDVIELTDDSFDK.N	U	1		762.8841	1523.7536	1523.7355	11.9	1	33	0.0083	1	8254
	K.LAAVDATVNQVLASR.Y	U	1		764.4355	1526.8564	1526.8416	9.68	0	125	3.9e-012	1	8291
	R.GSTAPVGGGAFPTIVER.E	U	1		808.4363	1614.8581	1614.8366	13.3	0	59	2e-005	1	9255
P26641	EEF1G	Elongation factor 1-gamma OS=Homo sapiens OX=9606 GN=EEF1G PE=1 SV=3	50429	299	9(7)	5(5)	0.37	10%	P26641_uniprot
	Peptide	Unique	Matches	Modification	Observed	Mr(expt)	Mr(calc)	ppm	Miss	Score	Expect	Rank	Query
	K.STFVLDEFK.R	U	1		543.2838	1084.5529	1084.5441	8.17	0	31	0.01	1	2828
	R.ILGLLDAYLK.T	U	3		559.8488	1117.6829	1117.6747	7.41	0	77	5.9e-008	1	3224
	K.STFVLDEFKR.K	U	1		621.3357	1240.6569	1240.6452	9.48	1	39	0.0015	1	4662
	K.ALIAAQYSGAQVR.V	U	2		674.3816	1346.7486	1346.7306	13.4	0	50	0.00013	1	6107
	K.LDPGSEETQTLVR.E	U	2		722.8766	1443.7386	1443.7205	12.5	0	71	1.4e-006	1	7286
Q16881	TXNRD1	Thioredoxin reductase 1, cytoplasmic OS=Homo sapiens OX=9606 GN=TXNRD1 PE=1 SV=3	71832	294	14(10)	10(7)	0.43	23%	Q16881_uniprot
	Peptide	Unique	Matches	Modification	Observed	Mr(expt)	Mr(calc)	ppm	Miss	Score	Expect	Rank	Query
	R.QFVPIK.V	U	1		366.2283	730.4420	730.4378	5.87	0	2	13	10	76
	K.VEQIEAGTPGR.L	U	1		578.8033	1155.5921	1155.5884	3.23	0	53	6.3e-005	1	3627
	R.FLIATGERPR.Y	U	1		387.2259	1158.6558	1158.6509	4.17	0	(15)	0.44	1	3688
	R.FLIATGERPR.Y	U	1		580.3364	1158.6582	1158.6509	6.25	0	25	0.034	1	3690
	K.VELTPVAIQAGR.L	U	1		627.3709	1252.7273	1252.7139	10.6	0	4	2.8	1	4835
	K.VMVLDFVTPTPLGTR.W	U	1		823.4607	1644.9068	1644.8909	9.66	0	(52)	7.8e-005	1	9601
	K.V->M<-VLDFVTPTPLGTR.W	U	2	Oxidation (M)	831.4625	1660.9105	1660.8859	14.8	0	77	2.2e-007	1	9780
	K.VVYENAYGQFIGPHR.I	U	2		875.4448	1748.8750	1748.8634	6.59	0	55	5.6e-005	1	10504
	K.LMHQAALLGQALQDSR.N	U	1		584.6516	1750.9330	1750.9148	10.4	0	43	0.00068	1	10522
	K.SYDYDLIIIGGGSGGLAAAK.E	U	1		971.0133	1940.0121	1939.9891	11.8	0	20	0.17	1	12111
	R.VVGFHVLGPNAGEVTQGFAAALK.C	U	1		761.4207	2281.2401	2281.2219	7.98	0	43	0.00037	1	14466
	R.VVAQSTNSEEIIEGEYNTV->M<-LAIGR.D	U	1	Oxidation (M)	913.7939	2738.3598	2738.3432	6.05	0	59	1.8e-005	1	17253
P02545	LMNA	Prelamin-A/C OS=Homo sapiens OX=9606 GN=LMNA PE=1 SV=1	74380	284	21(12)	14(9)	0.68	23%	P02545_uniprot
	Peptide	Unique	Matches	Modification	Observed	Mr(expt)	Mr(calc)	ppm	Miss	Score	Expect	Rank	Query
	R.LQLELSK.V	U	1		415.7569	829.4993	829.4909	10.1	0	18	0.23	1	527
	R.LAVYIDR.V	U	1		425.2495	848.4845	848.4756	10.5	0	31	0.01	1	676
	K.DLEALLNSK.E	U	3		501.7829	1001.5512	1001.5393	11.9	0	21	0.2	1	1889
	R.LADALQELR.A	U	1		514.7956	1027.5766	1027.5662	10.2	0	70	1.6e-006	1	2188
	K.EGDLIAAQAR.L	U	1		522.2823	1042.5501	1042.5407	9.07	0	31	0.012	1	2347
	K.EAALSTALSEK.R	U	1		560.3021	1118.5897	1118.5819	6.98	0	22	0.12	1	3227
	R.TLEGELHDLR.G	U	2		394.8795	1181.6167	1181.6040	10.7	0	67	2.8e-006	1	4011
	R.TLEGELHDLR.G	U	1		591.8164	1181.6181	1181.6040	11.9	0	(35)	0.0043	1	4013
	R.LKDLEALLNSK.E	U	1		415.2492	1242.7257	1242.7183	5.96	1	(37)	0.0018	1	4698
	R.LKDLEALLNSK.E	U	1		622.3725	1242.7304	1242.7183	9.77	1	46	0.00021	1	4700
	R.QNGDDPLLTYR.F	U	2		646.3243	1290.6340	1290.6204	10.5	0	48	0.00028	1	5339
	K.LALD->M<-EIHAYR.K	U	1	Oxidation (M)	674.3456	1346.6767	1346.6652	8.53	0	47	0.00039	1	6097
	R.SGAQASSTPLSPTR.I	U	1		680.3504	1358.6862	1358.6790	5.33	0	51	0.00015	1	6228
	R.TALINSTGEEVAMR.K	U	1		746.3829	1490.7512	1490.7399	7.59	0	(9)	2.3	1	7846
	R.TALINSTGEEVA->M<-R.K	U	1	Oxidation (M)	754.3846	1506.7547	1506.7348	13.2	0	12	1.2	1	8055
	R.SVGGSGGGSFGDNLVTR.S	U	1		783.8860	1565.7574	1565.7434	8.93	0	15	0.41	1	8741
	K.AGQVVTIWAAGAGATHSPPTDLVWK.A	U	1		845.1162	2532.3268	2532.3125	5.64	0	49	0.00015	1	15865
P19338	NCL	Nucleolin OS=Homo sapiens OX=9606 GN=NCL PE=1 SV=3	76625	283	14(11)	10(10)	0.59	17%	P19338_uniprot
	Peptide	Unique	Matches	Modification	Observed	Mr(expt)	Mr(calc)	ppm	Miss	Score	Expect	Rank	Query
	R.LELQGPR.G	U	2		406.7371	811.4596	811.4552	5.40	0	35	0.0033	1	394
	K.TGISDVFAK.N	U	1		469.2563	936.4981	936.4917	6.87	0	24	0.05	1	1288
	K.GIAYIEFK.T	U	1		470.7661	939.5175	939.5065	11.7	0	29	0.011	1	1299
	R.SISLYYTGEK.G	U	2		580.8013	1159.5880	1159.5761	10.3	0	34	0.0068	1	3703
	K.EVFEDAAEIR.L	U	1		589.7937	1177.5728	1177.5615	9.64	0	24	0.061	1	3942
	K.GFGFVDFNSEEDAK.A	U	1		781.3498	1560.6851	1560.6733	7.61	0	62	2.3e-006	1	8700
	K.GYAFIEFASFEDAK.E	U	2		797.8636	1593.7126	1593.7351	-14.10	0	30	0.0053	1	9038
	K.FGYVDFESAEDLEK.A	U	1		824.8805	1647.7465	1647.7304	9.79	0	82	4.3e-008	1	9627
	K.GLSEDTTEETLKESFDGSVR.A	U	1		1100.5284	2199.0423	2199.0179	11.1	1	53	7.6e-005	1	13859
	K.VEGTEPTTAFNLFVGNLNFNK.S	U	1		1156.5864	2311.1583	2311.1485	4.26	0	102	9.6e-010	1	14698
	K.VEGTEPTTAFNLFVGNLNFNK.S	U	1		771.3954	2311.1643	2311.1485	6.87	0	(34)	0.0062	1	14699
Q16719	KYNU	Kynureninase OS=Homo sapiens OX=9606 GN=KYNU PE=1 SV=1	52831	278	8(7)	7(6)	0.53	20%	Q16719_uniprot
	Peptide	Unique	Matches	Modification	Observed	Mr(expt)	Mr(calc)	ppm	Miss	Score	Expect	Rank	Query
	K.IAAYGHEVGK.R	U	1		522.7802	1043.5457	1043.5400	5.53	0	59	2.3e-005	1	2365
	R.IEDILEVIEK.E	U	1		600.8444	1199.6743	1199.6649	7.84	0	56	4.2e-005	1	4250
	R.VALHLDEEDKLR.H	U	1		719.3959	1436.7772	1436.7623	10.4	1	12	0.72	1	7201
	K.FTNLLTSILDSAETK.N	U	1		826.9447	1651.8748	1651.8669	4.84	0	116	3.6e-011	1	9674
	K.RPWITGDESIVGLMK.D	U	1		567.9761	1700.9066	1700.8920	8.60	0	52	0.00011	1	10097
	K.RPWITGDESIVGL->M<-K.D	U	1	Oxidation (M)	859.4589	1716.9032	1716.8869	9.48	0	(26)	0.041	1	10263
	R.VAPVPLYNSFHDVYK.F	U	1		583.6450	1747.9131	1747.8934	11.3	0	57	3e-005	1	10488
	K.DENAIYFLGNSLGLQPK.M	U	1		939.9894	1877.9643	1877.9523	6.40	0	43	0.00074	1	11658
P15311	EZR	Ezrin OS=Homo sapiens OX=9606 GN=EZR PE=1 SV=4	69484	274	20(14)	11(9)	0.52	15%	P15311_uniprot
	Peptide	Unique	Matches	Modification	Observed	Mr(expt)	Mr(calc)	ppm	Miss	Score	Expect	Rank	Query
	K.VSAQEVR.K	U	1		394.7177	787.4209	787.4188	2.62	0	6	5.3	4	277
	K.GFPTWLK.L	U	1		424.7401	847.4657	847.4592	7.60	0	19	0.23	1	672
	K.LFFLQVK.E		3		447.7801	893.5456	893.5375	9.06	0	23	0.03	1	994
	K.IALLEEAR.R	U	2		457.7748	913.5350	913.5232	12.9	0	45	0.00045	1	1143
	K.QLFDQVVK.T		1		488.7817	975.5487	975.5389	10.1	0	25	0.046	1	1598
	R.ELSEQIQR.A	U	1		501.7667	1001.5189	1001.5141	4.74	0	34	0.0083	1	1885
	K.IGFPWSEIR.N		3		552.8008	1103.5870	1103.5764	9.64	0	53	0.00012	1	3047
	K.APDFVFYAPR.L		2		591.8066	1181.5986	1181.5869	9.87	0	46	0.00034	1	4004
	K.KAPDFVFYAPR.L		1		437.5717	1309.6932	1309.6819	8.66	1	(23)	0.067	1	5623
	K.KAPDFVFYAPR.L		2		655.8544	1309.6943	1309.6819	9.47	1	52	8.8e-005	1	5624
	R.QLLTLSSELSQAR.D	U	2		723.4081	1444.8017	1444.7885	9.14	0	39	0.0017	1	7302
	R.EVWYFGLHYVDNK.G	U	1		835.4127	1668.8108	1668.7936	10.3	0	46	0.0004	1	9867
P22314	UBA1	Ubiquitin-like modifier-activating enzyme 1 OS=Homo sapiens OX=9606 GN=UBA1 PE=1 SV=3	118858	271	8(7)	6(5)	0.18	8%	P22314_uniprot
	Peptide	Unique	Matches	Modification	Observed	Mr(expt)	Mr(calc)	ppm	Miss	Score	Expect	Rank	Query
	R.LQTSSVLVSGLR.G	U	2		630.3769	1258.7392	1258.7245	11.7	0	65	2.1e-006	1	4933
	R.QFLFRPWDVTK.L	U	1		479.5998	1435.7775	1435.7612	11.3	0	2	8.9	1	7183
	R.LAGTQPLEVLEAVQR.S	U	1		541.9778	1622.9117	1622.8992	7.73	0	(31)	0.0069	1	9341
	R.LAGTQPLEVLEAVQR.S	U	1		812.4633	1622.9121	1622.8992	7.97	0	47	0.00015	1	9342
	R.ALPAVQQNNLDEDLIR.K	U	1		904.9911	1807.9677	1807.9428	13.8	0	87	2.4e-008	1	11127
	K.SLVASLAEPDFVVTDFAK.F	U	1		955.0101	1908.0057	1907.9881	9.25	0	76	3.9e-007	1	11865
	R.AAVATFLQSVQVPEFTPK.S	U	1		967.0325	1932.0505	1932.0357	7.68	0	77	1.8e-007	1	12037
P46940	IQGAP1	Ras GTPase-activating-like protein IQGAP1 OS=Homo sapiens OX=9606 GN=IQGAP1 PE=1 SV=1	189761	270	10(6)	10(6)	0.11	7%	P46940_uniprot
	Peptide	Unique	Matches	Modification	Observed	Mr(expt)	Mr(calc)	ppm	Miss	Score	Expect	Rank	Query
	R.LIVDVIR.F	U	1		414.2747	826.5348	826.5276	8.63	0	29	0.0067	1	499
	R.ALQSPALGLR.G	U	1		513.3138	513.3138	1024.6130	9.86	0	20	0.058	2	2158
	K.KLTELGTVDPK.N	U	1		600.8366	1199.6587	1199.6761	-14.57	1	5	5.6	1	4247
	K.ITLQDVVSHSK.K	U	1		613.8453	1225.6760	1225.6667	7.63	0	34	0.0043	1	4505
	K.YQELINDIAR.D	U	1		617.8289	1233.6432	1233.6353	6.37	0	3	9	1	4584
	R.LAAVALINAAIQK.G	U	1		648.4122	1294.8098	1294.7972	9.70	0	85	4.8e-009	1	5435
	R.ALESGDVNTVWK.Q	U	1		659.8446	1317.6746	1317.6565	13.8	0	6	4.9	1	5767
	R.EEIQSSISGVTAAYNR.E	U	1		862.9370	1723.8593	1723.8377	12.6	0	41	0.0014	1	10294
	K.GVLLEIEDLQVNQFK.N	U	1		872.9896	1743.9646	1743.9407	13.7	0	75	2.6e-007	1	10464
	R.ILAIGLINEALDEGDAQK.T	U	1		942.0203	1882.0261	1882.0047	11.4	0	105	4.2e-010	1	11700
P49327	FASN	Fatty acid synthase OS=Homo sapiens OX=9606 GN=FASN PE=1 SV=3	275877	270	18(11)	16(11)	0.14	9%	P49327_uniprot
	Peptide	Unique	Matches	Modification	Observed	Mr(expt)	Mr(calc)	ppm	Miss	Score	Expect	Rank	Query
	K.L->M<-SAISK.T	U	1	Oxidation (M)	383.2119	383.2119	764.4092	-1.30	0	1	12	5	188
	K.LLEQGLR.H	U	1		414.7536	827.4927	827.4865	7.53	0	35	0.004	1	501
	R.VLEALLPLK.G	U	1		498.3337	994.6529	994.6426	10.3	0	37	0.0003	1	1815
	R.VAAAVDLIIK.S	U	1		506.8282	1011.6418	1011.6328	8.91	0	20	0.043	1	1986
	R.GTPLISPLIK.W	U	1		519.8346	1037.6546	1037.6485	5.94	0	18	0.02	1	2314
	R.FDASFFGVHPK.Q	U	1		417.8791	1250.6154	1250.6084	5.54	0	(23)	0.078	1	4792
	R.FDASFFGVHPK.Q	U	1		626.3155	1250.6164	1250.6084	6.40	0	48	0.00022	1	4793
	R.LQVVDQPLPVR.G	U	1		632.3805	1262.7465	1262.7347	9.40	0	34	0.0018	1	4969
	R.DNLEFFLAGIGR.L	U	1		676.3594	1350.7042	1350.6932	8.16	0	43	0.00071	1	6130
	R.DLVEAVAHILGIR.D	U	1		703.4196	1404.8246	1404.8089	11.2	0	27	0.0067	1	6779
	R.SLLVNPEGPTL->M<-R.L	U	1	Oxidation (M)	721.8950	1441.7754	1441.7599	10.7	0	11	1.4	1	7259
	K.VVVQVLAEEPEAVLK.G	U	1		811.9832	1621.9519	1621.9291	14.1	0	43	0.00015	1	9323
	K.LPEDPLLSGLLDSPALK.A	U	1		889.5081	1777.0016	1776.9873	8.04	0	97	1.4e-009	1	10755
	R.TLLEGSGLESIISIIHSSLAEPR.V	U	1		808.1148	2421.3226	2421.3115	4.60	0	11	0.63	1	15284
	R.LHLSGIDANPNALFPPVEFPAPR.G	U	1		824.7808	2471.3206	2471.2961	9.92	0	59	1.3e-005	1	15577
	R.HSQDLAFLS->M<-LNDIAAVPATA->M<-PFR.G	U	1	2 Oxidation (M)	916.7933	2747.3580	2747.3411	6.15	0	16	0.34	1	17343
	R.LFDHPESPTPNPTEPLFLAQAEVYK.E	U	2		947.4826	2839.4260	2839.4068	6.74	0	8	2.1	1	17993
P15559	NQO1	NAD(P)H dehydrogenase [quinone] 1 OS=Homo sapiens OX=9606 GN=NQO1 PE=1 SV=1	30905	259	10(8)	5(4)	0.85	17%	P15559_uniprot
	Peptide	Unique	Matches	Modification	Observed	Mr(expt)	Mr(calc)	ppm	Miss	Score	Expect	Rank	Query
	R.IQILEGWK.K	U	3		493.7918	985.5691	985.5596	9.62	0	52	0.00012	1	1693
	R.ALIVLAHSER.T	U	1		554.8297	1107.6449	1107.6400	4.38	0	32	0.0049	1	3109
	K.FGLSVGHHLGK.S	U	1		384.5517	1150.6332	1150.6247	7.34	0	(38)	0.0018	1	3579
	K.FGLSVGHHLGK.S	U	1		576.3242	1150.6338	1150.6247	7.85	0	58	1.8e-005	1	3580
	K.DPANFQYPAESVLAYK.E	U	2		906.9507	1811.8869	1811.8730	7.69	0	22	0.12	1	11156
	K.LKDPANFQYPAESVLAYK.E	U	2		1027.5466	2053.0787	2053.0520	13.0	1	101	9.5e-010	1	13054
P62937	PPIA	Peptidyl-prolyl cis-trans isomerase A OS=Homo sapiens OX=9606 GN=PPIA PE=1 SV=2	18229	257	16(14)	6(4)	1.34	43%	P62937_uniprot
	Peptide	Unique	Matches	Modification	Observed	Mr(expt)	Mr(calc)	ppm	Miss	Score	Expect	Rank	Query
	R.VSFELFADK.V	U	5		528.2787	1054.5429	1054.5335	8.95	0	51	9e-005	1	2522
	K.FEDENFILK.H	U	4		577.7973	1153.5800	1153.5655	12.6	0	39	0.0014	1	3608
	K.KITIADCGQLE.-	U	1		624.3245	1246.6344	1246.6227	9.34	1	1	17	1	4742
	K.EGMNIVEAMER.F	U	1		639.7999	1277.5853	1277.5744	8.56	0	21	0.079	1	5189
	R.IIPGF->M<-CQGGDFTR.H	U	3	Oxidation (M)	807.8797	1613.7448	1613.7331	7.30	0	35	0.0034	1	9221
	M.VNPTVFFDIAVDGEPLGR.V	U	1		649.3435	1945.0087	1944.9946	7.27	0	(53)	6.7e-005	1	12138
	M.VNPTVFFDIAVDGEPLGR.V	U	1		973.5118	1945.0090	1944.9946	7.43	0	59	1.8e-005	1	12139
P04179	SOD2	Superoxide dismutase [Mn], mitochondrial OS=Homo sapiens OX=9606 GN=SOD2 PE=1 SV=3	24906	257	10(9)	5(4)	0.88	34%	P04179_uniprot
	Peptide	Unique	Matches	Modification	Observed	Mr(expt)	Mr(calc)	ppm	Miss	Score	Expect	Rank	Query
	K.GELLEAIKR.D	U	1		514.8138	1027.6130	1027.6026	10.2	1	19	0.16	1	2191
	K.GDVTAQIALQPALK.F	U	4		712.9153	1423.8161	1423.8035	8.89	0	58	9.2e-006	1	7009
	K.HHAAYVNNLNVTEEK.Y	U	1		869.9357	1737.8568	1737.8434	7.70	0	(37)	0.0032	1	10394
	K.HHAAYVNNLNVTEEK.Y	U	1		580.2929	1737.8569	1737.8434	7.76	0	40	0.0015	1	10395
	K.AIWNVINWENVTER.Y	U	2		872.4503	1742.8861	1742.8740	6.94	0	68	2.9e-006	1	10452
	K.FNGGGHINHSIFWTNLSPNGGGEPK.G	U	1		879.7667	2636.2782	2636.2520	9.90	0	38	0.0021	1	16468
Q13813	SPTAN1	Spectrin alpha chain, non-erythrocytic 1 OS=Homo sapiens OX=9606 GN=SPTAN1 PE=1 SV=3	285163	256	10(7)	10(7)	0.08	4%	Q13813_uniprot
	Peptide	Unique	Matches	Modification	Observed	Mr(expt)	Mr(calc)	ppm	Miss	Score	Expect	Rank	Query
	K.LLEATELK.G	U	1		458.7749	915.5353	915.5277	8.35	0	17	0.26	2	1153
	R.DLASVQALLR.K	U	1		543.3242	1084.6338	1084.6240	8.97	0	53	6.6e-005	1	2845
	K.DLIGVQNLLK.K	U	1		556.8432	1111.6718	1111.6601	10.6	0	31	0.0051	1	3162
	R.DLMSWINGIR.G	U	1		602.8101	602.8101	1203.6056	-1.20	0	3	9.9	2	4310
	R.DLSSVQTLLTK.Q	U	1		602.8467	1203.6789	1203.6711	6.53	0	26	0.035	1	4314
	R.AALLELWELR.R	U	1		607.3538	1212.6930	1212.6866	5.24	0	63	5.4e-006	1	4439
	K.GDSLDSVEALIK.K	U	1		623.8362	1245.6579	1245.6452	10.2	0	9	2.3	1	4729
	R.KVEDLFLTFAK.K	U	1		655.8780	1309.7414	1309.7282	10.1	1	67	1.5e-006	1	5627
	R.ELPTAFDYVEFTR.S	U	1		794.3929	1586.7713	1586.7617	6.08	0	77	2.8e-007	1	8981
	K.IAALQAFADQLIAAGHYAK.G	U	1		658.0350	1971.0831	1971.0578	12.8	0	74	3.7e-007	1	12359
P27824	CANX	Calnexin OS=Homo sapiens OX=9606 GN=CANX PE=1 SV=2	67982	255	12(7)	5(4)	0.21	9%	P27824_uniprot
	Peptide	Unique	Matches	Modification	Observed	Mr(expt)	Mr(calc)	ppm	Miss	Score	Expect	Rank	Query
	K.LHFIFR.H	U	2		416.7484	831.4822	831.4755	8.02	0	18	0.28	1	543
	R.GTLSGWILSK.A	U	2		531.3070	1060.5995	1060.5917	7.33	0	44	0.00047	1	2606
	K.TPELNLDQFHDK.T	U	3		728.8630	1455.7115	1455.6994	8.33	0	34	0.0063	1	7427
	K.IPNPDFFEDLEPFR.M	U	1		868.4318	1734.8491	1734.8253	13.7	0	65	4.5e-006	1	10386
	K.APVPTGEVYFADSFDR.G	U	4		885.9304	1769.8463	1769.8261	11.4	0	78	1.8e-007	1	10705
Q00839	HNRNPU	Heterogeneous nuclear ribonucleoprotein U OS=Homo sapiens OX=9606 GN=HNRNPU PE=1 SV=6	91269	244	8(5)	4(4)	0.15	7%	Q00839_uniprot
	Peptide	Unique	Matches	Modification	Observed	Mr(expt)	Mr(calc)	ppm	Miss	Score	Expect	Rank	Query
	K.FIEIAAR.K	U	3		410.2453	818.4760	818.4650	13.4	0	33	0.0056	1	452
	R.NFILDQTNVSAAAQR.R	U	2		824.4344	1646.8542	1646.8376	10.1	0	82	1.3e-007	1	9624
	K.SSGPTSLFAVTVAPPGAR.Q	U	2		857.9672	1713.9199	1713.9050	8.69	0	100	1.6e-009	1	10220
	K.EKPYFPIPEEYTFIQNVPLEDR.V	U	1		908.7955	2723.3646	2723.3483	6.00	0	41	0.0011	1	17183
P31946	YWHAB	14-3-3 protein beta/alpha OS=Homo sapiens OX=9606 GN=YWHAB PE=1 SV=3	28179	242	10(9)	3(3)	0.56	16%	P31946_uniprot
	Peptide	Unique	Matches	Modification	Observed	Mr(expt)	Mr(calc)	ppm	Miss	Score	Expect	Rank	Query
	R.YLSEVASGDNK.Q	U	1		591.7882	1181.5619	1181.5564	4.62	0	69	1.3e-006	1	4000
	K.DSTLIMQLLR.D		4		595.3381	1188.6617	1188.6536	6.80	0	(46)	0.00029	1	4098
	K.DSTLI->M<-QLLR.D		3	Oxidation (M)	603.3371	1204.6596	1204.6485	9.22	0	60	1.5e-005	1	4325
	K.QTTVSNSQQAYQEAFEISK.K	U	2		1080.0248	2158.0350	2158.0178	7.96	0	50	0.00015	1	13622
Q9Y490	TLN1	Talin-1 OS=Homo sapiens OX=9606 GN=TLN1 PE=1 SV=3	271766	239	8(4)	7(4)	0.06	4%	Q9Y490_uniprot
	Peptide	Unique	Matches	Modification	Observed	Mr(expt)	Mr(calc)	ppm	Miss	Score	Expect	Rank	Query
	K.GLAGAVSELLR.S	U	2		543.3190	543.3190	1084.6234	-0.60	0	24	0.057	2	2840
	K.TYGVSFFLVK.E		1		580.8265	1159.6384	1159.6278	9.18	0	24	0.065	1	3705
	K.ADAEGESDLENSR.K	U	1		696.8021	1391.5897	1391.5800	6.93	0	92	2.4e-009	1	6595
	R.ILAQATSDLVNAIK.A	U	1		728.9311	1455.8476	1455.8297	12.3	0	70	6.4e-007	1	7435
	K.TLAESALQLLYTAK.E	U	1		761.4361	1520.8576	1520.8450	8.34	0	72	5.8e-007	1	8206
	K.QAAASATQTIAAAQHAASTPK.A	U	1		998.0168	1994.0191	1994.0181	0.53	0	5	5.6	1	12579
	R.GVGAAATAVTQALNELLQHVK.A	U	1		697.7324	2090.1753	2090.1484	12.9	0	62	2.8e-006	1	13259
Q5D862	FLG2	Filaggrin-2 OS=Homo sapiens OX=9606 GN=FLG2 PE=1 SV=1	249296	236	5(5)	4(4)	0.05	2%	Q5D862_uniprot
	Peptide	Unique	Matches	Modification	Observed	Mr(expt)	Mr(calc)	ppm	Miss	Score	Expect	Rank	Query
	R.SVVTVIDVFYK.Y	U	2		635.3623	1268.7100	1268.7017	6.61	0	80	1e-007	1	5055
	R.FSNSSSSNEFSK.C	U	1		660.7921	1319.5695	1319.5630	4.99	0	72	2.1e-007	1	5781
	R.ENGQPQNCGGQWR.T	U	1		765.8321	1529.6496	1529.6430	4.35	0	32	0.0024	1	8305
	R.QSSYGQHGSGSSQSSGYGQYGSR.E	U	1		784.6727	2350.9962	2350.9799	6.92	0	56	6.2e-006	1	14911
P62258	YWHAE	14-3-3 protein epsilon OS=Homo sapiens OX=9606 GN=YWHAE PE=1 SV=1	29326	235	12(10)	4(3)	0.54	17%	P62258_uniprot
	Peptide	Unique	Matches	Modification	Observed	Mr(expt)	Mr(calc)	ppm	Miss	Score	Expect	Rank	Query
	K.DSTLIMQLLR.D		4		595.3381	1188.6617	1188.6536	6.80	0	(46)	0.00029	1	4098
	K.EAAENSLVAYK.A	U	1		597.8089	1193.6032	1193.5928	8.78	0	20	0.21	1	4163
	K.DSTLI->M<-QLLR.D		3	Oxidation (M)	603.3371	1204.6596	1204.6485	9.22	0	60	1.5e-005	1	4325
	R.YLAEFATGNDR.K	U	3		628.8008	1255.5871	1255.5833	3.05	0	40	0.00098	1	4880
	K.LICCDILDVLDK.H	U	1		738.8804	1475.7463	1475.7364	6.72	0	56	5.2e-005	1	7678
P52209	PGD	6-phosphogluconate dehydrogenase, decarboxylating OS=Homo sapiens OX=9606 GN=PGD PE=1 SV=3	53619	234	17(8)	11(7)	0.52	28%	P52209_uniprot
	Peptide	Unique	Matches	Modification	Observed	Mr(expt)	Mr(calc)	ppm	Miss	Score	Expect	Rank	Query
	K.SFLEDIR.K	U	3		440.2371	878.4597	878.4498	11.4	0	30	0.019	1	913
	K.TIFQGIAAK.V	U	1		474.7846	947.5547	947.5440	11.3	0	33	0.0052	1	1364
	K.SFLEDIRK.A	U	2		504.2854	1006.5563	1006.5447	11.5	1	24	0.056	1	1947
	R.YGPSL->M<-PGGNK.E	U	1	Oxidation (M)	568.7779	1135.5412	1135.5332	7.08	0	49	0.00017	1	3412
	K.SAVENCQDSWR.R	U	1		676.2933	1350.5721	1350.5623	7.29	0	15	0.076	1	6126
	K.IISYAQGFMLLR.Q	U	1		706.3987	1410.7828	1410.7693	9.56	0	43	0.00057	1	6843
	R.HE->M<-LPASLIQAQR.D	U	3	Oxidation (M)	755.3968	1508.7791	1508.7769	1.48	0	12	1.2	1	8081
	K.GILFVGSGVSGGEEGAR.Y	U	2		796.4164	1590.8183	1590.8002	11.4	0	64	6.3e-006	1	9016
	R.NPELQNLLLDDFFK.S	U	1		853.4493	1704.8841	1704.8723	6.96	0	86	4.1e-008	1	10134
	K.LVPLLDTGDIIIDGGNSEYR.D	U	1		1080.5751	2159.1356	2159.1110	11.4	0	67	3e-006	1	13631
	K.VGTGEPCCDWVGDEGAGHFVK.M	U	1		759.6675	2275.9808	2275.9627	7.95	0	6	0.65	1	14442
P30838	ALDH3A1	Aldehyde dehydrogenase, dimeric NADP-preferring OS=Homo sapiens OX=9606 GN=ALDH3A1 PE=1 SV=3	50762	226	11(7)	7(5)	0.46	18%	P30838_uniprot
	Peptide	Unique	Matches	Modification	Observed	Mr(expt)	Mr(calc)	ppm	Miss	Score	Expect	Rank	Query
	K.SFETFSHR.R	U	1		505.7413	1009.4680	1009.4617	6.24	0	19	0.13	1	1970
	K.ISEAVKRAR.A	U	2		515.3072	1028.5999	1028.6090	-8.84	2	0	14	2	2203
	R.IQQLEALQR.L	U	3		549.8223	1097.6301	1097.6193	9.87	0	45	0.00028	1	2988
	K.HLTPVTLELGGK.S		1		632.8728	1263.7310	1263.7187	9.78	0	46	0.00021	1	4984
	R.SLEEAIQFINQR.E	U	1		724.3904	1446.7663	1446.7467	13.6	0	48	0.0003	1	7320
	R.FDHILYTGSTGVGK.I	U	1		747.8906	1493.7666	1493.7515	10.1	0	30	0.018	1	7893
	R.LIQEQEQELVGALAADLHK.N	U	1		1053.0731	2104.1317	2104.1164	7.27	0	(68)	1.8e-006	1	13362
	R.LIQEQEQELVGALAADLHK.N	U	1		702.3845	2104.1317	2104.1164	7.29	0	92	7e-009	1	13363
P15924	DSP	Desmoplakin OS=Homo sapiens OX=9606 GN=DSP PE=1 SV=3	334021	225	14(7)	12(6)	0.07	5%	P15924_uniprot
	Peptide	Unique	Matches	Modification	Observed	Mr(expt)	Mr(calc)	ppm	Miss	Score	Expect	Rank	Query
	K.LVFDGLR.K	U	2		410.2443	410.2443	818.4740	10.9	0	23	0.056	2	450
	R.QVQNLVNK.S	U	1		471.7759	941.5373	941.5294	8.40	0	6	3	2	1305
	K.FLDQNLQK.Y	U	1		503.2755	1004.5365	1004.5291	7.41	0	3	10	2	1914
	K.LEEELEGMR.R	U	1		553.2679	1104.5212	1104.5121	8.26	0	1	11	1	3058
	R.LLQLQEQMR.A	U	1		579.8099	1157.6053	1157.6227	-14.96	0	2	13	2	3664
	R.SLSEEIKRLK.N	U	1		601.8577	1201.7009	1201.7030	-1.73	2	1	6.9	4	4282
	R.QLQNIIQATSR.E	U	1		636.3649	1270.7152	1270.6993	12.5	0	50	0.00014	1	5074
	R.TLELQGLINDLQR.E	U	1		756.9270	1511.8394	1511.8307	5.76	0	73	5.9e-007	1	8113
	K.TIADLELHYQEFIR.N	U	1		583.3110	1746.9113	1746.8941	9.87	0	32	0.012	1	10482
	K.SVQNDSQAIAEVLNQLK.D	U	1		928.9975	1855.9804	1855.9639	8.90	0	83	7.9e-008	1	11490
	K.SVQNDSQAIAEVLNQLK.D	U	1		619.6678	1855.9815	1855.9639	9.49	0	(57)	3.2e-005	1	11491
	R.T->M<-IQSPSGVILQEAADVHAR.Y	U	1	Oxidation (M)	713.7050	2138.0932	2138.0790	6.66	0	33	0.0093	1	13506
	K.AQQIHSQTSQQYPLYDLDLGK.F	U	1		811.7467	2432.2183	2432.1972	8.67	0	44	0.00063	1	15337
Q14CN4	KRT72	Keratin, type II cytoskeletal 72 OS=Homo sapiens OX=9606 GN=KRT72 PE=1 SV=2	56470	222	12(9)	5(3)	0.19	14%	Q14CN4_uniprot
	Peptide	Unique	Matches	Modification	Observed	Mr(expt)	Mr(calc)	ppm	Miss	Score	Expect	Rank	Query
	R.LIQRIR.S	U	1		399.7676	797.5206	797.5235	-3.66	1	11	0.36	3	313
	K.FASFIDK.V		7		414.2232	826.4319	826.4225	11.3	0	55	3.8e-005	1	496
	K.DVDAAYMNK.V		1		513.7351	1025.4555	1025.4488	6.60	0	41	0.00048	1	2167
	R.FLEQQNQVLETK.W		2		738.8967	1475.7789	1475.7620	11.5	0	35	0.0054	1	7681
	K.VDSLTDEIKFFKCLYEGEITQIQSHISDTSIVLS->M<-DNNR.D	U	1	Oxidation (M)	1521.4106	4561.2101	4561.1992	2.38	2	9	0.85	1	22002
P18206	VCL	Vinculin OS=Homo sapiens OX=9606 GN=VCL PE=1 SV=4	124292	221	11(7)	9(6)	0.17	9%	P18206_uniprot
	Peptide	Unique	Matches	Modification	Observed	Mr(expt)	Mr(calc)	ppm	Miss	Score	Expect	Rank	Query
	K.LADLRR.Q	U	2		372.2260	742.4375	742.4449	-10.07	1	5	6.3	9	100
	R.IPTISTQLK.I	U	1		500.8110	999.6074	999.5964	11.0	0	12	0.74	1	1861
	R.ALASQLQDSLK.D	U	1		587.3340	1172.6534	1172.6401	11.4	0	66	4.5e-006	1	3890
[truncated: 1,889 more rows]
