# Supplementary material for: KK-LC-1 as a therapeutic target to eliminate ALDH+ stem cells in triple negative breast cancer
Source: Nat Commun. 2023 May 5;14:2602. doi: 10.1038/s41467-023-38097-1 (PMC10163259; doi:10.1038/s41467-023-38097-1)
Supplement: Supplementary file 6 — Source Data file [file 41467_2023_38097_MOESM6_ESM.zip]

Archive with 14 entries (14 files):
- Source Data file/Figure 1.zip
- Source Data file/Figure 2.zip
- Source Data file/Figure 3.zip
- Source Data file/Figure 4.zip
- Source Data file/Figure 5.zip
- Source Data file/Figure 6.zip
- Source Data file/Figure 7.zip
- Source Data file/Supplementary Figure 1.zip
- Source Data file/Supplementary Figure 10.zip
- Source Data file/Supplementary Figure 11.zip
- Source Data file/Supplementary Figure 3.zip
- Source Data file/Supplementary Figure 4.zip
- Source Data file/Supplementary Figure 5.zip
- Source Data file/Supplementary Figure 6.zip
